# Supplementary material for: PPIA-coExp: Discovering Context-Specific Biomarkers Based on Protein–Protein Interactions, Co-Expression Networks, and Expression Data
Source: Int J Mol Sci. 2024 Nov 24;25(23):12608. doi: 10.3390/ijms252312608 (PMC11641600; doi:10.3390/ijms252312608)
Supplement: Supplementary file 1 [file ijms-25-12608-s001.zip]

Archive with 31 entries (27 files):
- Supplement_Data/
- Supplement_Data/GSE7904 and TCGA Data/
- Supplement_Data/GSE7904 and TCGA Data/gse7904_entropy_filter_expression.txt
- Supplement_Data/GSE7904 and TCGA Data/TCGA_entropy_expressison.txt
- Supplement_Data/GSEA Data/
- Supplement_Data/GSEA Data/YA_down_gene_GSEA.txt
- Supplement_Data/GSEA Data/YA_up_gene_GSEA.txt
- Supplement_Data/GSEA Data/YO_down_gene_GSEA.txt
- Supplement_Data/GSEA Data/YO_up_gene_GSEA.txt
- Supplement_Data/Histone Data/
- Supplement_Data/Histone Data/downgene_histone_AD_merge_H3K122ac.bed
- Supplement_Data/Histone Data/downgene_histone_AD_merge_H3K27ac.bed
- Supplement_Data/Histone Data/downgene_histone_AD_merge_H3K4me1.bed
- Supplement_Data/Histone Data/downgene_histone_AD_merge_H3K9ac.bed
- Supplement_Data/Histone Data/downgene_histone_Old_merge_H3K122ac.bed
- Supplement_Data/Histone Data/downgene_histone_Old_merge_H3K27ac.bed
- Supplement_Data/Histone Data/downgene_histone_Old_merge_H3K4me1.bed
- Supplement_Data/Histone Data/downgene_histone_Old_merge_H3K9ac.bed
- Supplement_Data/Histone Data/H3K122ac_multi_merge_Y_O_AD.bed
- Supplement_Data/Histone Data/H3K27ac_multi_merge_Y_O_AD.bed
- Supplement_Data/Histone Data/H3K4me1_multi_merge_Y_O_AD.bed
- Supplement_Data/Histone Data/H3K9ac_multi_merge_Y_O_AD.bed
- Supplement_Data/Histone Data/upgene_histone_AD_merge_H3K122ac.bed
- Supplement_Data/Histone Data/upgene_histone_AD_merge_H3K27ac.bed
- Supplement_Data/Histone Data/upgene_histone_AD_merge_H3K4me1.bed
- Supplement_Data/Histone Data/upgene_histone_AD_merge_H3K9ac.bed
- Supplement_Data/Histone Data/upgene_histone_Old_merge_H3K122ac.bed
- Supplement_Data/Histone Data/upgene_histone_Old_merge_H3K27ac.bed
- Supplement_Data/Histone Data/upgene_histone_Old_merge_H3K4me1.bed
- Supplement_Data/Histone Data/upgene_histone_Old_merge_H3K9ac.bed
- Supplement_Figure.pdf
