# Supplementary material for: PPIA-coExp: Discovering Context-Specific Biomarkers Based on Protein–Protein Interactions, Co-Expression Networks, and Expression Data
Source: Int J Mol Sci. 2024 Nov 24;25(23):12608. doi: 10.3390/ijms252312608 (PMC11641600; doi:10.3390/ijms252312608)
Supplement: Supplementary file 1 [file ijms-25-12608-s001.zip › Supplement_Data/GSE7904 and TCGA Data/gse7904_entropy_filter_expression.txt]

probe_id	GSM194397	GSM194398	GSM194399	GSM194400	GSM194401	GSM194402	GSM194403	GSM194404	GSM194405	GSM194406	GSM194407	GSM194408	GSM194409	GSM194410	GSM194411	GSM194412	GSM194413	GSM194414	GSM194415	GSM194416	GSM194417	GSM194418	GSM194419	GSM194420	GSM194421	GSM194422	GSM194423	GSM194424	GSM194425	GSM194426	GSM194427	GSM194428	GSM194429	GSM194430	GSM194431	GSM194432	GSM194433	GSM194434	GSM194435	GSM194436	GSM194437	GSM194438	GSM194439	GSM194440	GSM194441	GSM194442	GSM194443	GSM194444	GSM194445
41	1552302_at	119.131	163.899	134.71	146.778	180.369	180.156	161.327	195.285	102.233	125.841	147.664	198.312	215.726	204.724	149.079	190.304	159.764	121.804	171.839	159.464	159.324	182.669	192.654	233.436	137.21	204.273	174.403	171.041	202.483	182.622	257.922	330.29	158.776	118.973	173.29	156.82	158.421	174.267	160.173	197.272	133.298	202.462	141.449	247.249	179.081	172.88	206.654	152.487
92	1552383_at	74.34	63.564	55.991	59.805	77.519	56.961	94.905	116.87	54.274	56.719	61.861	79.651	59.05	98.836	82.611	55.191	55.151	48.691	73.412	102.746	89.246	66.647	66.519	109.295	62.662	49.854	77.112	103.947	83.931	83.833	97.981	90.898	64.907	49.315	82.715	89.287	93.961	98.602	62.999	109.08	36.613	81.058	102.177	63.607	81.513	74.961	63.604	85.099
146	1552473_at	196.829	182.43	148.766	126.078	184.474	155.779	209.072	189.021	155.279	160.677	227.692	194.094	218.625	235.723	146.648	195.041	256.903	155.793	186.573	243.168	146.175	152.32	247.628	189.681	235.121	177.032	189.569	279.774	227.876	203.218	272.856	265.639	136.095	183.459	145.755	230.928	200.59	264.818	184.243	231.47	172.294	218.03	162.562	350.642	230.397	243.175	254.183	351.787
162	1552494_at	128.462	169.837	119.646	112.418	213.093	190.326	161.25	153.214	132.44	260.485	109.549	217.219	158.543	208.734	250.584	150.16	180.708	135.843	152.108	188.232	205.951	164.984	173.146	174.164	127.702	176.244	194.529	173.419	245.979	201.386	163.673	293.802	190.492	102.114	137.763	211.585	179.139	204.003	167.116	149.79	195.156	184.26	177.073	231.867	149.698	158.754	178.484	127.328
186	1552524_at	203.024	186.322	162.669	183.586	304.168	259.886	289.521	203.415	166.467	261.116	248.596	264.338	217.912	275.884	255.435	247.994	226.851	174.818	177.718	336.769	256.415	179.965	192.25	224.984	207.723	184.523	182.549	305.939	369.023	321.106	290.702	397.662	247.644	180.642	226.892	313.612	204.586	223.578	236.309	242.801	216.292	282.97	202.632	328.33	195.714	182.996	206.906	152.589
188	1552528_at	498.864	419.599	450.297	413.292	507.03	517.12	450.683	503.115	434.759	357.069	477.347	585.422	393.943	827.778	526.53	555.627	548.627	441.509	563.997	761.604	504.255	572.581	613.051	541.435	560.782	370.215	464.85	444.843	505.557	562.161	446.69	661.702	517.194	309.309	405.386	382.96	589.112	611.754	430.524	515.518	329.416	550.413	537.62	458.337	401.191	421.999	414.623	294.359
205	1552555_at	191.416	265.933	187.738	161.638	304.427	354.274	275.24	282.581	191.173	233.556	249.636	231.014	253.589	316.98	276.795	198.53	277.1	255.62	385.264	370.174	218.35	362.59	296.222	317.573	234.79	245.02	304.032	306.707	391.367	327.671	289.503	292.583	295.735	179.494	184.193	348.771	350.641	314.673	318.831	293.496	277.684	405.357	264.966	390.437	222.969	272.952	226.09	211.097
207	1552558_a_at	191.265	209.366	143.401	198.233	237.758	292.805	253.482	257.828	161.219	201.964	184.256	276.424	217.471	226.489	264.102	231.94	262.704	206.077	274.068	311.595	230.452	194.402	260.708	228.312	216.976	206.882	219.076	289.385	223.723	267.348	211.888	296.99	217.317	151.464	192.891	230.731	230.183	201.263	239.736	243.541	180.795	217.045	224.129	345.331	229.796	266.869	267.207	246.143
212	1552568_at	361.921	353.278	355.026	382.069	405.707	447.797	617.9	484.869	380.456	308.395	337.873	451.788	305.193	622.652	366.128	502.566	507.121	361.855	560.335	681.193	430.183	602.655	496.101	531.443	342.123	293.314	394.434	412.005	482.217	501.455	477.995	543.473	390.008	248.9	370.635	503.42	621.437	708.793	459.362	391.7	323.195	477.934	488.391	500.329	381.565	392.812	330.427	363.531
243	1552615_at	205.43	125.774	127.047	131.451	222.243	221.478	196.236	184.185	93.366	220.71	153.162	223.032	156.788	224.011	220.097	179.007	157.306	123.712	235.291	251.161	197.556	195.358	243.426	191.024	190.604	216.699	190.925	202.238	256.288	245.083	219.245	281.803	186.448	110.894	181.027	237.124	206.813	220.033	183.063	162.966	176.387	296.452	169.782	259.202	137.871	182.389	187.745	153.505
399	1552839_at	441.8	644.341	812.507	415.788	780.741	642.057	704.02	740.186	347.64	543.034	694.51	554.712	396.785	785.244	793.009	762.017	551.57	444.064	883.549	1054.957	738.645	719.686	585.616	716.375	633.003	411.904	539.574	858.388	995.557	862.945	702.608	987.458	734.353	520.539	646.832	588.097	701.589	822.755	563.578	531.17	490.279	688.35	593.566	683.498	527.898	568.581	466.023	570.992
404	1552846_s_at	283.26	288.82	226.496	165.773	217.678	336.165	246.661	282.924	143.862	255.185	167.064	246.293	184.085	202.203	195.697	311.629	221.144	175.947	243.135	272.465	211.107	202.252	197.902	238.507	233.381	140.365	219.045	245.889	202	199.743	207.648	285.069	179.229	169.37	167.406	238.168	217.425	259.944	199.632	191.891	229.857	245.696	189.642	322.392	188.331	215.748	192.912	150.925
412	1552857_a_at	181.458	180.004	150.149	133.313	174.244	214.027	222.272	233.259	176.939	251.4	214.69	232.489	145.773	264.044	200.26	176.904	136.373	135.11	264.694	266.948	245.29	206.285	249.917	387.178	264.56	162.668	190.444	262.146	231.959	231.847	190.014	219.774	191.533	190.27	184.986	246.88	230.716	188.133	193.093	272.196	191.393	271.55	168.304	334.889	309.032	286.328	249.116	241.363
415	1552863_a_at	602.689	365.127	432.553	417.917	638.69	641.226	759.648	653.352	392.252	542.761	537.16	521.436	501.246	911.402	578.669	510.807	723.938	434.66	674.348	890.016	585.236	636.504	800.306	697.929	558.156	477.513	603.151	713.508	760.162	854.826	628.954	950.9	594.807	371.44	393.619	670.063	767.786	789.84	521.45	653.258	484.075	817.388	497.287	811.108	525.968	534.875	667.513	473.647
431	1552889_a_at	460.901	363.472	315.84	295.984	432.963	469.031	488.612	395.194	312.145	507.939	402.445	572.536	350.409	561.961	472.64	369.627	398.872	321.207	448.682	660.863	465.3	393.528	474.611	472.726	334.361	373.641	497.064	408.456	570.295	464.303	464.76	689.289	420.487	369.427	436.327	532.939	568.78	436.395	388.356	515.077	407.356	513.299	358.495	504.06	430.506	423.899	441.81	330.333
503	1552995_at	172.372	144.635	105.355	67.298	124.584	133.329	174.598	111.976	134.941	156.069	121.778	140.464	105.636	152.242	159.779	108.22	170.098	147.216	124.753	173.253	105.672	128.8	132.228	114.691	100.335	106.75	139.529	116.122	158.395	177.627	119.124	148.408	115.701	122.513	162.605	137.975	159.271	115.47	114.874	124.689	108.468	148.56	112.432	174.172	136.616	191.477	129.681	110.759
544	1553057_at	183.072	135.816	121.448	100.821	135.991	145.039	136.342	208.396	95.216	144.026	174.263	172.723	97.463	151.818	139.523	167.619	156.728	92.096	147.14	251.904	122.691	85.699	170.921	186.562	127.529	167.612	156.488	176.73	204.431	198.903	137.498	182.189	236.564	150.477	128.579	190.947	212.824	119.308	141.825	160.283	152.418	157.637	124.83	195.311	119.298	130.53	135.554	126.869
629	1553174_at	272.684	247.856	164.502	160.25	340.638	385.075	330.654	228.115	210.455	292.313	170.329	246.35	174.165	274.541	300.469	268.632	276.243	187.167	320.343	343.183	209.474	212.213	289.239	311.88	220.73	216.919	239.239	250.127	261.107	262.486	224.074	306.075	157.034	164.839	196.776	337.303	256.955	282.232	252.549	262.319	207.808	279.236	243.237	347.266	271.046	309.796	263.338	278.79
633	1553178_a_at	146.848	129.302	117.091	100.396	173.374	167.399	168.978	167.866	139.317	146.385	182.468	170.629	136.349	187.511	171.665	159.727	128.345	146.958	138.486	227.292	166.767	140.778	218.701	189.763	141.755	154.953	152.038	214.434	167.665	157.1	124.901	199.787	125.118	94.478	116.255	135.367	169.89	158.24	133.935	208.206	158.81	160.301	127.764	273.44	157.783	135.187	187.138	163.697
651	1553205_at	212.191	340.117	172.173	149.669	205.582	224.16	211.436	177.95	230.075	281.732	227.903	183.746	164.663	234.422	264.865	214.428	286.063	183.773	223.024	183.357	169.952	253.06	197.573	202.075	207.218	150.918	216.995	272.517	206.222	211.492	160.892	386.5	193.429	120.974	188.217	230.418	200.551	156.095	184.198	260.383	202.922	260.641	148.19	291.771	228.363	239.196	254.212	287.631
666	1553222_at	328.966	283.93	322.48	233.537	360.685	407.657	308.684	331.025	194.064	216.905	274.234	280.86	268.574	366.083	328.465	274.348	278.309	273.583	381.201	417.491	314.446	272.781	294.44	381.677	279.307	269.615	289.92	320.97	376.289	334.297	323.073	555.795	324.692	246.17	227.192	302.283	256.995	276.123	288.043	335.27	377.635	373.008	353.526	386.628	246.139	223.068	284.649	328.542
687	1553253_at	141.949	102.636	109.681	82.895	157.152	160.429	116.433	107.51	68.356	169.995	112.225	145.531	129.481	172.845	127.452	121.572	89.824	76.537	137.804	172.396	119.103	129.884	132.043	148.136	109.439	123.227	129.222	154.586	145.572	135.779	114.165	176.181	120.543	55.288	108.986	147.087	127.832	137.927	84.991	125.173	117.333	139.003	131.204	218.482	115.467	162.183	159.758	101.224
696	1553264_a_at	130.388	84.118	86.432	66.966	107.648	119.013	62.968	104.024	61.33	134.37	90.676	137.113	74.548	111.333	120.877	100.197	72.053	76.618	140.259	147.725	115.556	114.18	100.535	95.643	109.979	112.315	134.949	101.359	151.973	123.813	82.183	119.419	78.33	48.97	98.775	146.352	89.871	135.138	97.924	120.084	96.611	139.087	80.574	134.567	98.053	116.345	115.557	100.794
754	1553348_a_at	171.143	74.348	82.613	73.527	109.151	114.246	90.768	104.962	112.217	102.767	65.495	110.146	72.996	99.465	85.372	82.162	85.912	82.124	126.92	103.863	102.225	142.682	130.629	79.329	95.777	92.566	103.656	107.656	96.783	95.333	105.008	95.761	109.572	76.254	65.211	100.858	102.929	113.807	90.022	89.987	70.737	133.42	79.778	91.503	61.878	82.202	99.679	70.663
830	1553458_at	198.519	162.843	117.106	121.525	214.266	188.825	177.766	203.327	97.248	271.047	150.805	220.513	156.888	217.689	227.355	213.324	156.636	144.469	184.779	251.791	206.464	128.727	136.261	268.176	141.574	202.444	162.364	210.166	260.111	214.469	146.582	259.101	164.175	101.522	185.989	232.418	228.299	135.426	176.738	209.349	216.503	205.402	176.798	260.994	183.013	165.661	222.017	146.829
834	1553464_at	120.111	115.953	85.098	71.009	91.834	125.102	120.165	131.21	93.672	145.295	135.667	125.474	86.806	128.093	158.469	150.133	100.466	96.901	101.78	154.591	88.124	98.082	110.616	110.654	108.746	82.123	93.835	113.323	138.502	121.183	140.345	105.621	101.841	90.066	94.824	121.261	113.322	124.046	99.717	128.439	99.631	133.138	91.894	131.606	98.758	105.34	119.393	77.591
892	1553545_at	243.012	136.958	181.16	133.475	239.106	221.779	230.495	299.062	186.028	273.664	257.479	214.269	183.122	288.363	197.717	197.576	198.508	196.951	216.58	295.989	209.021	200.966	278.913	291.347	251.495	229.162	210.317	274.578	281.14	252.769	244.05	278.993	275.874	207.933	146.226	294.277	321.781	290.906	134.011	277.676	183.671	261.319	153.197	399.718	218.492	273.717	244.487	209.632
896	1553551_s_at	11940.864	8189.81	6637.997	10615.256	11847.14	12366.51	11273.479	11547.07	10354.62	12375.823	10944.068	5707.964	11472.24	12576.496	11214.375	9827.783	12295.802	10822.955	11082.573	12547.048	6852.952	9964.144	11657.091	12035.349	10441.163	9682.908	12223.954	12002.94	11624.985	13707.558	8971.766	9441.245	9907.558	11514.597	7963.47	13247.389	13555.301	8300.522	12511.646	9572.876	6936.386	14087.704	12107.377	8555.081	7371.81	7955.983	7730.372	5493.776
909	1553567_s_at	9713.082	6012.477	5825.002	9006.691	9349.357	10809.031	9281.391	8433.67	7479.964	10379.579	9827.471	6412.67	10132.642	10769.5	9417.409	7270.747	9002.65	8277.551	10328.794	10146.937	7820.337	8986.387	10807.528	9535.623	9237.549	8427.287	10577.428	10815.633	10578.238	11349.891	7579.016	9679.269	9539.003	9659.07	6573.437	10082.314	11116.425	8009.948	10800.702	9467.09	6051.808	10869.602	9935.484	7465.544	6627.059	7272.655	8607.633	5394.302
912	1553570_x_at	13668.47	10982.122	9622.897	13160.521	13046.019	14596.801	12717.21	12415.53	13395.172	14284.872	12255.934	8810.481	13469.143	14773.27	13386.562	11776.592	13940.532	12081.451	13816.074	13929.318	11176.99	12072.035	13438.255	11503.403	11762.857	11715.341	13326.825	14309.609	14097.472	14867.043	10312.396	11768.349	13226.486	13710.913	11506.127	13639.764	15074.54	10484.455	14360.207	12599.55	9319.458	15306.839	12683.57	9069.975	7853.636	8218.226	8501.951	6500.025
953	1553642_at	252.381	167.899	129.812	131.969	210.769	222.89	210.807	210.557	136.605	304.791	166.99	211.448	199.522	245.845	231.509	189.336	217.492	186.572	231.137	322.615	201.712	178.003	237.892	250.536	187.036	230.459	268.965	235.606	286.053	247.161	191.58	284.864	175.115	125.538	229.6	282.962	260.782	152.952	165.316	212.29	221.608	253.126	175.363	306.126	212.538	202.781	232.511	181.422
995	1553702_at	63.792	69.608	55.348	43.057	79.119	55.339	64.83	60.961	24.004	47.936	36.811	60.765	43.215	77.682	57.302	65.543	49.03	52.442	47.36	82.186	60.165	40.021	63.908	71.413	40.199	53.69	59.714	51.497	54.031	59.533	49.621	47.208	46.742	56.016	58.348	61.762	66.965	49.473	38.822	65.64	42.904	56.913	51.324	64.459	63.382	77.617	60.004	51.727
1006	1553718_at	293.532	203.87	172.292	135.476	290.671	219.754	218.246	165.548	131.652	240.627	238.086	234.263	207.042	218.498	204.45	230.7	270.293	135.925	320.423	285.551	218.129	301.712	176.81	174.46	164.158	256.725	222.012	274.409	312.241	274.253	212.798	328.572	263.967	184.673	169.804	340.343	306.213	219.093	238.444	307.379	158.237	343.998	181.141	307.472	192.755	248.838	286.738	175.715
1169	1553967_at	111.805	113.89	112.548	90.651	136.25	147.709	194.078	75.772	123.964	108.4	111.174	133.82	107.265	181.301	160.007	131.84	108.972	122.863	105.257	154.923	134.456	136.899	160.38	101.783	97.358	154.9	86.446	132.282	129.738	154.175	104.584	174.12	155.879	72.834	133.787	91.433	105.969	105.06	92.628	149.542	127.082	143.345	121.877	155.415	137.605	135.817	159.921	113.373
1185	1553990_at	111.456	152.635	108.412	101.706	162.256	159.033	129.529	121.935	116.427	129.626	93.01	151.334	161.353	141.671	146.737	126.164	112.802	129.923	143.59	147.269	122.242	147.184	129.808	116.872	147.324	125.59	144.084	190.594	134.467	181.434	128.566	154.727	120.871	144.519	180.074	202.115	176.704	110.627	167.917	147.252	178.396	134.871	170.824	159.173	114.529	124.762	138.867	159.301
1197	1554010_at	87.993	102.433	64.187	85.875	92.299	105.481	91.072	84.772	73.484	108.778	68.11	135.157	89.747	100.665	99.533	93.828	129.995	59.303	91.343	146.148	66.506	158.33	139.022	111.291	111.483	98.383	103.32	74.152	97.923	108.774	106.167	155.841	126.985	125.57	84.645	112.871	144.557	107.249	136.869	141.307	98.159	107.633	83.023	129.537	114.002	115.824	88.174	118.491
1241	1554077_a_at	243.327	224.456	220.573	200.044	351.65	314.994	295.478	300.78	233.33	287.341	208.147	221.408	253.138	372.423	251.026	266.057	376.018	249.956	252.397	308.446	226.071	237.694	365.941	292.95	261.015	253.014	266.282	359.019	264.891	315.309	264.307	374.704	288.406	164.016	292.161	293.95	319.658	241.004	277.184	434.23	297.786	235.14	334.749	391.398	225.374	317.169	292.989	214.433
1246	1554084_a_at	126.731	52.944	86.06	64.745	87.007	104.615	70.358	62.287	86.266	112.154	138.717	109.141	119.736	102.496	120.925	100.819	46.011	105.436	97.454	93.012	119.719	107.181	99.207	89.512	124.54	69.094	82.502	84.019	78.077	94.631	104.254	84.28	96.991	66.906	83.331	92.866	69.006	85.35	55.629	115.409	93.979	109.722	87.38	179.736	89.087	98.733	129.14	82.328
1250	1554093_a_at	306.02	403.79	506.225	350.645	361.603	418.344	477.081	637.283	525.54	331.58	389.974	392.62	384.906	374.305	270.716	336.058	722.706	449.822	385.83	406.458	414.535	557.291	423.958	357.113	427.884	360.941	356.238	530.456	432.9	438.629	419.008	478.103	355.42	493.883	350.18	412.706	446.162	674.796	423.569	426.719	446.427	427.335	376.577	347.546	323.022	294.233	316.376	333.487
1272	1554126_at	221.268	235.92	178.241	164.5	254.196	246.666	224.265	263.625	283.97	261.689	270.87	268.656	209.207	289.66	262.895	213.391	226.346	183.528	219.214	259.482	337.605	161.662	303.817	270.319	274.541	220.443	233.773	322.796	271.473	260.254	259.032	356.073	293.005	199.416	237.757	290.783	211.437	226.067	245.435	325.806	257.189	237.721	198.306	412.202	268.793	268.038	266.344	238.702
1287	1554151_at	155.601	124.204	103.519	104.22	136.796	127.945	135.688	128.762	99.799	226.43	133.266	200.576	143.446	181.68	152.545	150.56	151.81	104.439	140.465	196.293	144.228	139.42	115.036	213.887	165.195	127.338	146.447	189.327	171.817	141.179	142.013	199.608	156.936	94.852	104.69	173.53	130.621	155.317	144.177	144.312	126.854	155.874	110.699	290.076	140.129	170.087	187.064	180.664
1315	1554192_s_at	174.239	153.558	127.058	94.595	171.111	180.202	199.058	120.921	134.005	171.958	111.608	159.803	116.962	177.374	163.787	121.055	184.622	144.537	151.513	157.141	145.282	187.552	168.58	191.431	133.619	126.087	100.179	176.128	159.686	187.451	122.174	213.202	141.899	83.355	68.845	144.257	171.621	117.248	117.225	151.688	101.593	213.612	116.26	188.289	158.193	158.31	124.038	154.767
1325	1554205_s_at	-181.536	-156.697	-72.495	-135.041	133.569	-162.454	-136.247	-181.866	-92.588	-167.295	-163.581	-195.05	-159.448	-180.486	-110.355	-136.941	-107.6	-109.849	-191.245	-185.454	-143.858	-98.206	-152.811	-144.583	-77.852	-147.676	-132.639	-213.979	-141.416	-145.761	-104.46	-169.43	-237.731	-109.951	-161.8	-150.978	-180.399	-106.843	-156.448	-181.929	-143.644	-135.858	-187.555	-149.703	-144.449	-177.626	-158.083	-121.863
1333	1554222_at	148.957	218.132	128.812	87.28	158.616	189.315	178.419	225.592	157.738	226.409	181.856	154.924	166.465	172.99	223.857	197.999	186.252	182.455	159.717	212.506	164.5	151.109	177.849	173.27	140.452	135.7	201.122	221.034	156.897	194.914	244.57	268.038	154.091	134.937	153.084	189.513	178.2	197.086	210.942	205.919	151.504	194.666	213.358	253.542	122.393	126.111	172.329	157.968
1337	1554229_at	144.499	85.388	102.433	103.883	130.629	112.975	146.832	157.007	93.765	131.297	131.242	126.585	124.045	136.526	130.023	151.266	111.95	135.99	97.648	124.209	167.876	122.009	140.813	184.309	117.811	110.693	180.508	82.745	137.215	123.023	198.286	134.386	168.801	106.086	125.213	99.175	125.163	196.616	80.742	119.662	128.037	127.923	123.334	192.46	145.342	144.312	137.362	104.999
1509	1554488_at	194.856	158.972	178.855	133.744	181.691	183.6	176.931	175.509	131.192	160.959	164.111	182.951	205.641	195.19	183.206	206.61	159.093	146.965	177.299	265.344	204.23	154.181	184.478	233.7	137.955	154.055	214.332	181.58	217.411	215.067	214.972	171.535	233.668	150.453	142.541	150.029	301.179	145.688	246.333	181.42	122.62	161.837	150.55	227.623	139.313	149.24	166.014	138.665
1536	1554523_a_at	186.901	171.837	156.932	119.917	169.455	220.805	168.558	149.716	102.827	216.754	182.816	192.991	138.498	214.51	135.403	150.894	153.897	122.983	218.011	213.93	172.69	242.197	157.025	115.435	190.479	135.403	152.203	185.843	216.182	225.683	169.102	275.81	209.823	128.351	151.386	196.541	211.154	99.901	152.758	205.247	131.576	219.631	152.263	282.074	197.867	178.313	180.07	167.012
1664	1554704_at	152.095	130.489	118.852	96.774	138.581	144.126	100.96	159.914	77.701	215.992	109.984	151.082	133.745	151.086	134.21	140.58	135.941	125.812	178.692	194.596	134.983	115.85	147.684	188.109	123.744	92.721	116.476	181.704	123.286	155.618	157.42	174.289	146.005	121.644	107.732	141.152	150.51	134.06	120.044	218.442	124.716	154.166	114.403	222.549	149.532	161.766	182.538	141.139
1688	1554737_at	58.127	41.35	78.785	86.637	65.838	66.349	61.346	70.003	63.966	82.657	70.104	76.466	67.877	63.57	63.285	44.528	53.887	72.738	51.736	77.133	92.338	75.643	57.186	47.781	49.429	41.54	51.447	85.801	74.994	73.004	52.811	55.586	60.662	41.481	69.757	83.199	75.88	44.779	57.365	73.558	61.243	64.079	37.384	69.431	94.719	77.744	90.016	80.631
1763	1554839_at	225.963	232.858	157.899	146.18	288.684	229.412	206.024	192.659	158.806	224.852	144.295	249.628	150.66	217.066	215.621	237.179	194.496	165.03	162.873	315.952	195.012	225.094	183.857	216.464	179.669	144.692	180.211	200.788	254.682	291.989	183.404	314.661	296.564	115.567	174.331	280.895	295.77	299.674	178.494	251.581	288.216	255.663	276.443	256.457	196.379	211.015	215.07	231.634
1775	1554860_at	99.505	107.989	73.779	64.917	133.469	112.262	144.808	124.015	91.71	142.441	86.222	129.602	108.343	125.216	100.935	146.109	119.234	62.585	105.781	126.962	120.533	111.444	112.113	134.258	78.439	105.041	97.487	124.67	103.012	114.535	141.737	158.826	94.642	42.903	150.68	130.027	115.483	115.116	92.257	158.579	110.684	106.74	106.579	171.85	111.557	104.126	130.385	109.235
1801	1554895_a_at	248.212	108.436	148.701	127.291	159.685	152.965	162.541	226.381	159.942	143.771	108.77	130.171	150.513	220.983	175.431	134.447	166.722	131.059	89.107	153.411	151.86	107.6	134.374	122.713	166.486	127.783	121.72	201.085	122.271	170.597	141.632	185	158.295	113.767	129.033	254.932	185.993	132.339	117.19	170.497	117.655	192.421	126.242	252.343	175.179	154.126	200.607	134.902
1804	1554903_at	95.033	98.564	87.191	76.722	82.617	85.966	73.34	136.551	109.192	131.051	77.309	140.738	75.121	115.696	122.539	122.271	104.909	58.885	65.448	140.915	88.046	62.817	105.207	102.777	35.905	74.865	84.823	110.015	89.656	78.492	97.373	92.83	113.324	58.494	75.574	75.02	82.365	83.618	90.751	114.129	98.094	90.045	81.78	97.008	57.186	72.097	94.051	79.718
1829	1554937_x_at	146.423	72.528	141.454	81.394	125.307	185.105	142.92	120.428	110.761	134.094	111.514	112.553	103.372	163.372	136.974	85.299	174.727	137.078	161.092	175.368	152.008	168.19	133.375	153.262	120.838	83.903	104.621	121.958	140.282	140.791	129.003	127.06	151.525	168.981	135.536	161.072	132.284	175.659	93.944	124.291	102.117	185.831	119.701	163.535	143.685	148.985	130.067	100.127
1924	1555086_at	333.131	282.035	292.359	220.974	309.145	395.73	405.26	523.486	168.463	371.755	331.235	375.408	347.949	405.164	373.452	306.836	351.582	274.02	233.555	410.669	343.743	221.948	383.098	419.978	298.173	308.504	347.029	383.772	406.218	389.369	355.219	388.848	462.883	261.663	238.084	330.548	371.806	309.215	353.363	345.047	288.341	418.617	365.965	447.905	256.433	220.632	293.693	226.82
1984	1555181_a_at	393.238	320.513	373.839	495.009	343.244	394.006	492.87	581.949	295.763	326.082	330.941	340.091	345.659	540.663	393.077	386.745	382.119	355.385	251.951	535.612	383.981	300.253	369.788	490.701	255.012	343.836	281.822	374.515	501.617	365.165	384.4	555.635	476.595	269.228	265.28	383.811	392.551	431.163	258.489	368.841	245.207	432.044	286.888	556.856	336.276	344.111	329.789	273.577
1986	1555185_x_at	197.726	103.284	148.201	145.856	156.048	205.477	182.919	211.507	86.852	180.722	139.175	141.567	229.713	150.564	132.201	138.844	153.576	124.984	157.719	184.687	163.971	138.394	166.323	153.829	113.249	117.511	151.32	171.504	149.97	138.51	129.046	181.155	153.613	107.465	94.924	188.529	191.663	155.289	123.63	179.934	93.908	141.387	128.53	240.187	208.202	169.577	150.18	152.417
2029	1555248_a_at	125.341	155.503	146.175	90.678	153.001	115.889	128.101	152.508	105.508	100.813	73.17	158.081	95.14	126.785	164.646	107.429	84.878	84.657	158.334	153.415	154.5	124.689	93.527	99.96	95.634	76.241	119.701	84.069	130.454	115.405	95.238	124.25	149.712	88.376	117.848	97.336	92.813	146.432	123.336	108.664	86.121	117.674	56.747	81.394	79.003	83.831	73.078	83.644
2236	1555548_at	153.626	149.276	79.839	123.859	163.822	104.841	139.36	150.795	106.647	123.789	131.717	167.758	127.225	186.204	173.265	197.666	132.989	163.702	113.04	164.603	180.988	73.933	191.532	126.097	109.533	125.074	140.011	142.222	164.175	150.592	119.168	105.923	135.873	101.4	110.296	115.824	137.261	131.868	124.529	164.08	162.825	118.85	151.031	114.048	94.225	75.393	79.355	94.6
2300	1555656_at	414.458	303.103	263.54	332.735	334.687	320.873	310.844	291.469	276.641	297.587	269.708	446.725	281.795	439.073	364.595	292.744	339.538	310.716	368.142	351.483	395.155	310.297	366.438	351.259	390.614	338.045	310.494	360.585	280.69	267.169	339.304	465.318	342.215	246.18	341.16	320.049	379.291	331.01	247.612	393.896	261.876	290.907	259.451	449.926	247.129	243.485	348.934	277.196
2321	1555697_at	139.03	150.303	122.434	131.688	148.44	120.676	179.96	216.116	62.726	145.901	84.892	157.922	117.254	243.795	151.864	150.092	172.034	125.085	125.945	208.318	177.276	128.061	211.531	235.803	99.344	189.504	167.933	140.986	172.768	150.418	177.303	174.967	189.174	165.571	134.498	168.382	157.676	168.084	121.066	188.107	95.965	191.041	156.649	236.33	123.64	118.344	177.061	133.689
2328	1555715_a_at	139.295	132.489	85.784	84.968	135.41	150.969	125.442	72.193	79.192	172.149	82.305	203.058	95.786	127.449	171.604	122.872	116.913	109.166	114.02	121.976	111.084	121.017	141.744	141.683	118.818	131.218	116.116	111.269	131.943	135.374	93.246	141.495	128.677	78.461	81.693	157.889	111.414	120.563	90.885	124.399	135.348	163.4	103.311	116.629	115.323	123.51	99.993	141.433
2334	1555729_a_at	553.036	343.148	309.81	239.465	416.252	464.939	461.765	495.795	251.305	504.473	331.633	518.172	333.032	606.355	439.113	471.304	422.776	352.66	528.13	610.111	402.451	528.971	597.54	576.07	387.126	361.923	446.418	443.533	541.816	459.853	401.456	584.088	336.922	229.813	441.099	486.987	471.143	533.609	354.853	395.859	420.712	569.734	352.88	464.587	422.423	412.252	416.385	284.429
2341	1555737_a_at	72.704	63.027	82.644	76.416	94.412	101.539	80.866	114.317	81.363	105.892	54.948	98.904	73.758	120.165	93.721	60.286	81.281	57.134	88.492	104.278	70.858	73.857	95.337	86.837	89.189	86.279	91.516	85.65	110.093	110.591	117.203	117.536	113.764	76.222	56.606	105.984	97.853	103.797	124.247	85.993	104.995	90.087	66.924	114.501	124.119	117.372	106.901	67.206
2354	1555754_s_at	338.651	302.415	263.266	265.228	430.94	570.324	490.806	438.421	280.24	463.184	365.687	454.489	372.105	610.84	388.669	281.814	470.471	326.211	572.123	531.258	401.074	378.209	457.645	427.317	472.525	341.407	447.051	536.692	374.624	525.923	373.608	759.5	444.568	224.361	333.253	448.212	453.919	368.573	363.657	487.51	328.764	450.339	376.027	693.916	484.766	468.843	455.727	350.529
2393	1555811_at	302.837	255.45	362.862	227.423	359.64	259.78	342.34	518.494	249.595	270.638	308.618	257.309	309.745	300.07	293.531	424.076	340.786	313.051	320.696	407.086	407.311	396.896	440.686	567.259	400.037	336.989	348.332	397.662	366.515	445.505	435.685	601.386	458.26	182.996	242.715	305.134	403.27	690.426	357.934	341.161	340.796	322.626	335.798	538.686	296.079	357.036	390.447	499.035
2512	1555998_at	143.031	88.713	81.759	88.711	130.334	125.412	134.098	125.014	61.917	122.435	186.117	171.42	84.447	206.645	171.673	115.875	129.589	101.375	140.192	149.459	133.316	122.888	161.078	233.203	136.964	134.464	147.52	116.342	145.487	158.484	107.848	130.205	150.805	90.929	110.373	135.773	144.111	146.103	117.23	108.43	91.18	185.607	125.147	178.785	149.361	128.536	109.212	112.887
2567	1556127_at	206.797	178.727	164.969	120.225	218.51	229.932	193.26	212.196	123.115	282.916	181.64	219.534	203.002	241.138	218.409	199.644	184.289	153.101	206.373	276.534	225.85	155.887	194.984	226.175	162.482	169.438	208.573	222.201	261.933	251.023	198.331	264.154	231.565	126.99	160.988	193.526	203.722	215.159	206.901	217.097	168.332	214.066	160.648	267.545	151.796	154.566	158.445	150.64
2577	1556154_a_at	304.327	198.793	170.982	124.51	321.046	248.767	254.964	240.452	143.93	247.163	153.617	223.677	165.051	225.082	302.98	274.741	218.459	169.051	292.438	325.301	240.568	226.302	214.75	209.788	120.969	136.641	204.865	229.563	300.578	260.929	171.603	231.428	246.617	133.075	174.167	217.116	237.271	211.535	242.922	230.384	202.269	280.089	208.859	324.052	260.241	244.228	272.147	212.099
2692	1556373_a_at	251.305	170.208	141.491	174.726	201.116	201.187	285.509	222.175	99.783	154.291	147.224	203.395	137.406	243.306	138.755	266.31	177.021	220.114	227.813	323.546	250.663	264.26	231.538	268.503	189.571	211.778	238.405	167.648	283.271	208.174	220.615	215.728	212.251	111.541	273.708	217.071	250.7	315.202	206.83	166.701	157.348	219.484	212.631	214.269	246.654	124.947	222.719	228.186
2758	1556533_at	147.213	158.012	84.776	139.465	221.05	154.688	208.065	197.16	120.735	195.991	158.67	212.694	170.177	231.75	179.086	135.726	137.366	99.827	227.993	225.278	266.259	146.852	190.284	164.188	172.844	131.963	172.851	172.765	172.223	194.118	139.322	182.911	201.825	89.432	159.053	176.278	152.017	168.128	129.028	159.448	86.743	132.221	155.212	267.254	167.457	192.258	198.215	146.886
2774	1556588_at	165.85	278.24	176.731	207.999	265.88	291.853	207.588	226.049	166.105	258.956	245.554	361.616	166.572	234.682	259.317	184.444	198.71	195.449	251.186	354.391	253.954	243.969	184.9	228.591	177.762	208.395	259.384	263.219	243.077	288.046	161.773	290.971	226.467	150.381	206.032	274.017	270.215	216.189	199.282	269.363	220.548	279.584	203.778	337.345	182.101	137.947	224.78	151.252
2788	1556633_at	66.065	54.805	56.477	91.54	65.383	83.42	77.124	80.652	73.456	73.43	56.251	66.098	52.888	66.697	70.502	70.619	49.751	65.746	89.247	66.93	58.713	59.864	55.901	59.528	37.487	68.969	71.498	68.414	62.352	53.082	73.261	80.604	54.049	69.104	53.474	80.386	57.767	88.838	60.789	64.708	69.192	89.351	42.914	55.884	41.709	37.961	70.662	56.156
2823	1556722_a_at	121.28	88.328	77.255	98.948	129.053	128.641	121.002	56.125	49.929	134.687	51.907	123.629	76.854	83.602	131.638	132.628	118.51	62.507	91.533	155.839	108.234	86.158	93.06	103.19	56.044	93.638	87.725	122.02	123.478	141.904	130.861	123.285	121.036	110.104	107.556	146.189	99.892	78.09	120.667	95.703	116.445	96.494	76.38	107.255	111.322	107.111	100.985	72.161
2840	1556768_at	301.818	232.454	177.36	188.955	339.175	318.485	312.987	252.743	181.684	402.926	303.552	276.36	223.364	311.893	337.266	298.737	288.399	239.816	394.224	427.964	292.086	377.615	318.338	326.801	245.81	288.391	273.862	301.304	292.918	320.539	268.619	496.789	244.868	156.525	201.516	363.289	380.585	271.786	236.243	248.483	217.771	440.66	209.816	420.572	254.905	306.814	295.909	227.99
2902	1556919_at	118.122	113.218	89.502	49.087	113.007	117.915	106.46	84.688	85.547	135.877	49.255	138.574	81.413	98.981	138.888	100.906	79.984	70.353	78.774	119.204	102.684	83.351	67.244	83.684	81.343	64.47	79.22	103.641	106.423	94.056	84.981	110.752	73.566	48.153	55.967	98.081	96.865	130.296	84.259	94.958	85.322	105.736	105.874	90.88	97.297	75.838	81.205	74.082
2918	1556976_s_at	287.615	247.11	160.314	199.556	262.197	260.24	223.938	259.943	170.124	330.649	237.431	352.37	228.377	284.365	264.23	235.85	205.714	168.561	232.903	367.239	297.267	201.842	252.203	281.265	178.207	232.14	231.123	297.151	335.696	277.002	212.623	378.052	203.65	124.45	181.419	281.972	217	161.256	219.485	250.022	213.413	304.256	187.73	376.345	207.063	317.362	272.105	196.104
2927	1557002_x_at	111.77	88.428	69.455	78.499	114.18	112.27	94.971	82.675	87.863	117.691	52.534	92.02	88.916	135.478	112.435	82.796	65.195	78.186	84.096	96.853	82.84	92.434	120.152	88.971	59.887	81.37	110.699	112.786	106.309	106.946	95.918	128.591	42.566	93.168	52.3	90.155	108.521	140.479	80.951	74.323	142.139	99.294	114.825	125.979	84.413	94.75	127.888	84.07
3169	1557540_at	414.915	356.671	327.293	225.974	457.543	410.81	476.518	448.279	284.696	360.376	321.274	383.531	309.699	400.545	359.918	381.83	463.99	327.938	267.851	471.155	404.095	304.057	410.29	453.943	268.738	294.182	287.913	674.624	413.815	366.882	351.218	556.451	354.849	242.89	305.324	309.357	500.445	285.177	321.033	391.293	317.489	512.773	267.721	480.022	333.487	408.614	316.595	366.465
3189	1557582_at	147.425	127.994	116.673	89.874	184.822	147.15	175.414	138.003	110.935	129.373	78.92	166.408	128.369	198.756	136.333	140.999	142.864	109.96	126.477	202.965	164.291	158.429	191.407	139.911	102.012	166.678	108.31	179.883	167.768	160.461	235.203	170.989	134.408	90.296	50.194	161.083	191.745	184.446	133.824	124.941	131.056	140.439	94.873	171.064	114.178	121.569	129.511	121.599
3198	1557595_at	394.317	236.662	248.757	267.328	406.426	429.236	369.62	390.285	360.929	374.306	460.111	374.061	361.629	615.921	373.802	373.77	372.95	280.283	469.105	672.07	475.098	411.541	416.931	508.384	325.859	263.109	339.027	484.971	403.033	496.222	414.465	479.114	439.88	302.671	263.586	388.756	425.742	272.671	298.174	355.835	251.513	507.982	438.788	558.293	386.147	384.688	443.387	292.816
3368	1557985_s_at	149.912	141.549	127.312	84.996	149.689	143.25	142.804	165.939	144.355	133.508	159.936	153.201	194.189	155.8	185.861	136.657	112.708	152.324	84.011	163.039	88.474	97.884	138.749	202.436	87.19	160.675	150.383	135.476	195.285	141.774	97.961	121.96	151.799	126.558	140.339	114.203	209.864	171.055	142.751	120.737	103.788	127.796	134.464	122.521	69.367	108.947	105.969	108.562
3398	1558081_at	132.911	118.952	94.503	77.276	145.394	156.005	129.911	119.667	80.292	166.408	98.865	114.451	95.945	181.495	120.809	121.76	113.796	72.917	145.179	187.999	151.25	111.178	105.691	121.253	94.44	97.989	114.034	159.091	118.678	135.485	101.854	158.943	162.78	85.525	122.233	154.576	166.064	122.111	131.36	148.455	95.028	147.452	114.131	182.855	135.059	141.618	191.193	132.876
3422	1558128_at	412.637	519.425	460.006	345.556	441.078	538.436	532.893	483.331	451.104	793.919	476.172	492.639	348.901	482.96	677.818	449.062	428.1	447.719	519.915	849.42	540.834	354.317	528.341	495.412	752.77	298.824	453.275	528.939	576.157	582.892	430.537	543.78	558.899	463.07	486.193	528.516	479.357	293.05	408.119	482.352	348.958	597.118	487.691	478.597	458.278	379.089	405.549	362.524
3500	1558334_a_at	180.195	144.777	95.607	86.905	181.639	159.421	122.656	80.165	70.204	187.077	143.223	155.108	138.552	180.893	164.013	128.156	143.899	87.299	128.848	157.929	175.317	88.895	140.827	157.29	97.252	150.074	175.966	167.58	174.027	153.634	150.908	143.417	125.008	151.461	143.739	180.522	166.524	130.914	98.459	153.685	161.829	146.948	168.509	176.584	210.366	135.042	110.225	117.859
3518	1558392_at	131.145	132.248	85.179	86.331	105.254	103.578	108.326	147.816	95.074	124.188	172.198	103.802	83.565	103.388	114.698	82.052	78.138	103.235	110.765	89.628	178.42	66.987	75.011	122.337	108.525	120.604	113.668	108.605	88.389	111.04	142.867	135.844	131.29	74.664	90.009	121.959	77.99	80.948	65.095	95.11	113.217	82.217	88.612	147.66	76.571	96.605	100.741	84.788
3525	1558407_at	219.576	212.606	142.142	195.483	333.952	274.043	186.715	216.18	235.756	281.298	199.82	258.289	234.681	344.267	291.129	258.095	213.58	181.99	182.011	310.345	233.141	116.639	225.372	244.941	248.304	205.976	182.509	283.467	266.569	237.79	254.669	338.747	281.15	195.49	208.789	240.598	276.92	155.229	239.279	309.603	200.13	277.221	285.6	351.767	232.896	237.428	245.137	274.815
3554	1558484_s_at	172.832	161.232	115.911	124.036	124.656	164.016	177.308	203.647	116.676	120.005	180.592	158.856	147.871	206.714	133.606	127.47	225.332	88.392	140.106	204.466	141.434	130.316	192.171	243.623	143.969	148.979	148.181	160.67	172.535	128.725	184.661	176.621	179.525	108.048	110.45	211.058	147.777	160.872	127.133	146.097	150.747	151.241	133.401	175.824	122.623	111.73	129.401	115.209
3759	1558954_at	151.517	69.693	102.534	102.535	116.417	141.249	123.54	121.028	125.556	123.36	64.908	121.333	118.286	147.184	142.281	120.322	110.808	128.178	178.128	178.066	181.415	125.172	167.428	139.418	151.063	133.004	113.099	154.009	141.25	157.736	147.992	171.195	134.88	147.204	191.259	133.539	134.181	154.338	139.426	120.735	79.48	143.157	145.928	178.944	111.674	133.357	138.605	183.862
3790	1559028_at	381.399	297.531	226.724	299.633	405.87	313.058	386.348	406.764	323.514	304.167	329.462	379.563	364.152	402.523	310.13	385.158	296.395	323.469	311.669	348.305	372.562	368.411	433.722	376.574	506.806	381.792	386.679	548.637	357.429	458.012	442.533	515.959	441.624	309.773	445.413	357.559	422.58	431.323	310.947	465.579	348.813	411.287	295.639	518.289	418.538	417.814	368.991	347.846
3815	1559083_x_at	235.353	253.655	254.481	210.448	263.474	256.102	296.998	215.899	271.922	283.478	331.533	226.165	288.285	300.984	334.909	160.042	281.903	270.336	279.76	311.512	265.872	264.081	373.15	345.433	549.399	245.554	312.322	338.863	316.634	296.448	290.599	309.595	315.82	245.239	371.811	264.92	259.614	265.372	221.188	353.152	312.719	295.315	253.072	297.259	235.392	235.966	308.047	259.987
3843	1559167_x_at	404.906	265.641	277.067	232.638	418.254	439.823	365.527	415.808	259.788	328.63	361.731	392.064	359.9	503.125	379.189	314.99	339.478	279.02	333.962	546.507	393.354	370.496	483.871	455.75	350.971	334.505	265.447	362.37	461.287	418.099	326.672	553.915	432.073	224.957	290.86	437.644	476.826	238.849	361.381	385.374	298.51	422.713	336.404	471.491	284.253	302.001	332.481	233.564
3919	1559382_at	134.664	127.913	91.138	118.736	137.504	151.964	136.178	119.213	105.887	190.663	163.394	168.923	127.634	188.815	149.47	154.533	116.593	133.25	194.779	172.707	163.526	147.525	170.036	160.695	138.106	110.811	193.399	147.118	185.841	141.958	97.358	237.405	219.952	77.606	104.921	146.716	138.805	161.239	122.757	134.155	84.726	143.588	99.835	192.102	104.862	140.359	167.868	119.626
3920	1559388_a_at	189.965	119.826	122.44	178.337	252.866	296.877	250.619	250.585	135.644	248.704	227.594	160.584	250.476	273.874	229.407	183.295	239.807	146.283	240.329	326.84	247.977	240.33	328.124	209.093	225.148	237.224	207.056	317.293	321.351	310.53	191.837	323.895	263.023	143.296	171.25	275.339	271.338	202.783	207.27	314.322	148.98	298.358	203.867	384.825	217.585	281.505	270.122	253.878
3947	1559444_at	97.871	94.162	67.742	76.389	106.266	70.856	105.911	76.728	72.936	126.719	69.895	93.392	86.396	123.243	96.228	101.02	71.14	102.633	116.392	118.457	118.811	93.038	101.321	86.797	109.328	102.315	94.941	87.825	164.542	142.987	74.067	114.359	101.028	99.739	92.719	78.883	90.915	91.648	77.591	119.146	81.591	83.387	118.074	120.518	75.89	69.451	60.147	72.767
3961	1559489_a_at	175.231	182.433	97.708	136.646	217.454	161.248	190.082	157.397	106.802	196.947	178.715	168.969	128.996	163.461	218.802	201.252	140.321	171.623	138.58	186.608	155.333	116.26	150.416	262.654	191.537	139.942	177.023	164.865	161.738	169.858	153.376	216.375	178.831	104.289	142.616	170.744	176.538	145.567	159.83	134.677	135.145	178.111	147.132	186.515	124.945	131.074	138.556	147.091
3990	1559544_s_at	68.412	75.216	39.362	45.582	74.995	62.462	65.139	34.032	30.077	51.113	46.257	83.174	49.86	55.63	66.185	73.386	48.671	27.646	64.049	58.034	67.341	53.832	44.423	61.568	46.82	50.633	44.736	46.337	74.3	71.828	46.991	80.322	66.948	44.883	47.674	50.577	62.484	47.697	67.288	55.222	53.176	74.396	41.808	78.238	53.509	56.023	73.769	62.246
4150	1559977_a_at	132.534	113.277	70.978	78.52	97.247	99.546	106.267	90.133	59.755	118.125	85.526	143.832	88.07	118.717	120.067	95.636	48.93	76.267	105.466	108.29	73.87	96.44	69.713	123.037	87.326	66.071	106.59	108.223	114.45	99.612	82.157	133.785	83.605	42.352	67.146	129.457	97.559	111.943	85.58	60.446	111.793	115.645	110.456	157.441	92.455	105.226	94.195	103.243
4160	1559995_at	127.576	120.523	70.352	98.347	134.886	113	175.518	106.4	122.862	137.697	66.857	135.78	97.477	112.598	113.733	95.248	167.79	99.796	116.856	118.494	143.343	118.043	113.007	130.325	133.212	94.026	136.059	138.696	132.617	109.461	103.331	117.421	117.398	140.194	113.11	185.516	146.746	146.28	104.175	165.492	116.983	98.858	101.436	147.969	86.246	93.4	107.821	147.955
4178	1560035_at	172.785	165.687	204.368	162.544	268.117	350.561	317.925	297.55	201.886	308.831	214.215	306.614	258.146	230.872	279.11	179.1	294.57	216.12	419.302	294.668	310.638	226.733	318.1	233.796	272.699	246.485	275.43	352.178	264.227	304.977	228.023	408.634	225.923	178.834	242.356	250.179	263.757	242.774	289.109	287.269	225.514	342.697	264.069	363.832	231.258	213.461	235.547	232.703
4188	1560069_at	107.754	127.306	61.457	82.918	79.983	93.772	102.713	81.162	62.934	92.795	87.779	81.976	70.978	113.667	98.314	67.999	67.468	49.33	58.348	95.395	112.768	60.107	60.335	81.296	51.14	58.286	87.623	74.017	95.146	90.245	63.699	74.989	103.808	71.996	79.506	104.954	84.618	60.906	75.469	41.564	68.597	78.362	82.463	78.308	51.782	62.817	62.221	47.62
4315	1560430_at	186.172	116.774	90.246	108.912	149.554	193.321	134.302	120.676	107.663	148.487	92.359	181.138	115.612	197.758	167.538	137.474	125.761	139.11	180.6	185.398	146.709	148.153	133.68	149.004	174.816	180.328	117.516	164.412	189.442	156.884	146.68	199.394	178.048	143.865	110.2	186.321	161.665	164.2	132.221	113.105	117.594	189.913	106.772	197.83	178.02	125.316	148.203	132.11
4319	1560439_at	359.811	450.9	297.481	457.729	458.885	472.409	457.292	426.664	310.991	373.758	371.87	398.818	395.498	470.535	465.67	456.765	383.899	331.895	420.19	561.786	365.317	334.518	489.978	473.216	383.838	372.334	421.831	477.937	482.471	408.584	375.949	757.201	462.988	225.357	338.015	440.171	464.62	485.257	451.618	465.131	383.983	498.32	311.377	652.916	477.807	382.282	436.276	296.639
4598	1561243_at	147.014	162.955	116.194	134.268	161.607	211.855	178.559	175.738	156.866	246.897	130.745	196.598	153.548	205.079	156.8	154.83	208.685	123.556	226.042	178.25	192.529	172.055	179.818	182.935	154.806	152.621	198.387	199.334	183.598	201.923	153.701	258.152	156.276	79.859	219.703	185.751	182.189	152.989	155.379	176.857	141.025	193.34	136.987	224.45	183.563	178.861	169.555	173.172
4659	1561355_at	188.178	231.973	135.173	166.325	255.705	269.821	209.856	194.908	204.481	301.196	226.268	272.995	160.65	310.816	249.71	159.646	152.508	213.95	360.256	341.786	268.088	250.127	334.921	261.878	254.812	230.765	255.266	339.464	252.168	346.14	232.822	477.252	329.621	275.251	364	350.663	361.476	262.401	292.018	381.789	351.488	338.513	366.539	346.835	224.723	289.828	302.954	295.412
4685	1561407_at	140.327	111.559	120.127	145.499	147.247	141.851	129.654	125.091	113.116	136.682	102.415	211.37	123.932	168.094	188.765	176.876	133.061	130.381	153.345	177.09	210.605	103.053	145.898	172.634	122.749	118.512	149.345	117.437	135.699	157.679	157.011	138.744	175.803	83.665	92.923	130.368	125.455	109.458	141.318	118.335	95.734	151.764	140.865	126.476	107.815	123.118	93.284	116.526
4754	1561537_at	150.282	213.753	132.428	165.475	226.341	254.446	178.05	215.185	153.023	269.699	194.558	209.195	187.009	191.225	209.797	158.493	219.792	170.955	279.619	310.676	210.328	158.995	208.875	234.089	210.75	172.855	195.961	216.148	222.539	151.585	177.154	350.904	134.529	141.783	185.773	221.057	231.221	168.388	181.439	269.926	183.45	208.629	146.338	364.928	142.94	207.389	272.415	226.769
4814	1561710_at	231.381	174.741	187.52	139.388	204.913	203.507	223.746	197.859	124.269	315.284	210.941	196.325	167.389	185.15	415.654	192.572	180.169	248.935	140.312	320.6	231.152	142.912	237.875	333.448	204.81	269.19	247.656	246.127	247.245	216.451	235.378	223.812	159.802	99.859	195.711	235.203	251.984	212.004	180.034	207.776	163.563	203.803	208.951	301.736	180.907	185.36	241.804	157.349
4875	1562002_at	495.844	375.382	336.145	261.369	450.036	441.679	502.23	651.434	283.747	440.664	423.526	483.029	432.217	650.723	472.057	400.728	385.317	374.805	459.988	638.005	429.083	382.23	578.889	534.888	346.08	438.038	542.406	498.955	605.492	516.806	461.844	637.109	372.393	289.725	458.829	491.723	465.966	451.538	386.633	422.031	490.86	459.551	398.022	531.167	369.833	388.561	447.076	276.785
4876	1562004_x_at	511.802	411.734	364.8	306.69	491.584	482.368	493.834	667.856	224.818	453.379	445.801	491.854	431.007	589.546	494.188	398.33	359.332	362.925	436.549	671.301	441.115	354.292	550.842	575.704	327.932	452.165	525.202	533.708	550.901	544.184	368.171	578.155	412.36	228.676	537.215	544.894	480.498	497.337	434.183	456.619	492.31	492.295	407.383	579.791	379.012	392.583	454.956	259.581
4955	1562264_at	159.962	93.549	153.608	110.903	167.418	173.463	183.514	156.22	67.503	91.888	115.883	102.919	144.554	154.291	164.084	129.66	123.003	163.093	134.895	200.668	157.807	109.313	107.483	177.176	144.364	81.715	89.4	148.664	172.393	176.717	153.044	122.691	123.399	103.383	77.599	106.331	159.224	127.532	124.112	108.11	108.929	144.572	133.32	164.902	98.87	88.006	141.427	88.678
5031	1562460_at	385.152	366.709	395.567	301.452	449.921	475.606	426.407	535.366	292.526	400.943	416.574	541.663	407.627	620.004	466.716	345.248	455.105	413.116	383.567	645.205	439.742	315.445	404.227	457.586	297.125	314.133	519.501	523.75	437.195	520.238	371.437	480.827	568.961	282.182	430.201	395.719	321.465	365.439	311.911	282.529	350.865	365.781	345.695	546.024	448.809	360.897	442.344	395.811
5114	1562675_at	109.414	111.385	84.685	60.207	108.02	128.538	105.354	132.449	73.278	112.138	72.104	112.367	87.506	123.842	102.764	137.202	78.615	87.66	101.347	118.345	117.875	85.991	101.766	131.037	103.183	110.255	120.943	138.219	115.242	126.884	141.745	104.124	106.172	39.334	70.255	127.187	113.417	76.286	77.607	88.675	75.602	114.134	74.135	124.307	73.396	73.6	99.058	81.206
5168	1562788_at	84.441	52.26	60.291	84.151	84.953	56.126	70.991	71.54	35.568	75.203	72.755	80.807	63.585	78.406	107.979	42.42	77.381	57.323	80.255	113.452	97.832	72.981	77.273	78.156	80.802	83.853	62.571	65.173	103.301	90.626	78.302	92.826	74.084	69.908	81.982	91.452	72.412	69.212	84.028	100.844	36.234	107.225	69.451	79.636	75.646	86.645	56.481	64.094
5183	1562822_at	441.768	406.552	343.39	310.183	535.604	559.704	519.511	418.129	268.29	346.331	534.071	447.552	360.368	744.149	527.274	377.577	414.976	458.742	371.443	475.785	614.573	458.445	563.843	452.508	272.876	347.608	453.57	462.905	477.795	566.04	456.532	431.178	408.236	370.295	305.652	331.623	397.319	385.789	398.386	419.485	251.533	419.89	316.642	421.905	481.774	473.422	520.872	418.107
5216	1562892_at	122.54	105.737	63.489	96.317	104.456	109.526	115.007	106.316	131.097	133.538	117.549	92.814	122.127	112.05	91.33	61.423	128.864	117.196	103.06	89.145	75.481	96.827	76.341	98.528	104.295	76.593	123.531	125.499	94.856	96.464	114.913	112.647	110.842	68.268	111.23	86.26	104.263	69.173	87.871	92.881	73.952	81.536	89.362	132.935	121.936	98.262	103.682	66.74
5219	1562896_at	429.202	242.271	290.072	262.399	336.193	399.886	363.211	455.058	223.542	321.17	361.249	298.3	305.92	457.231	357.11	289.094	296.488	341.578	493.962	509.569	361.369	379.608	494.055	468.281	293.108	262.419	275.81	392.165	468.686	423.51	335.818	515.417	313.098	249.598	360.067	358.94	354.247	309.978	297.67	424.485	270.615	436.187	327.899	427.561	321.005	293.564	378.686	296.469
5221	1562903_at	622.524	592.739	516.193	481.76	688.933	735.615	740.69	516.49	636.042	520.666	727.472	946.68	716.714	1007.118	832.002	580.536	718.055	631.038	813.417	811.433	837.459	625.306	727.528	496.902	550.467	416.518	552.892	706.812	755.149	665.817	716.79	1388.522	686.937	442	494.679	583.228	459.266	470.132	405.854	635.26	483.292	658.218	454.47	770.341	556.285	657.328	619.561	449.128
5223	1562906_at	353.401	343.6	422.653	223.366	368.564	371.412	347.241	328.603	266.088	295.487	262.493	374.408	485.014	261.106	423.014	378.186	345.936	429.325	366.639	405.692	369.028	294.396	390.847	286.221	347.884	217.904	316.42	346.487	360.979	448.33	258.627	364.178	301.542	277.747	223.576	315.332	248.612	293.121	301.055	377.488	292.285	349.945	467.366	474.46	347.531	288.706	434.487	397.928
5268	1563027_at	335.775	431.917	365.151	343.674	631.235	433.513	374.921	504.967	194.927	498.737	260.295	492.453	265.949	371.738	436.304	412.725	418.858	405.698	431.843	436.965	457.019	392.981	404.556	440.61	388.903	356.27	470.722	430.991	502.319	335.503	279.041	571.065	410.169	199.776	411.516	338.443	301.101	502.072	465.065	470.363	357.707	424.843	268.752	539.007	446.876	447.061	510.006	569.599
5437	1563607_x_at	172.101	198.924	128.557	177.713	210.369	226.851	211.159	220.452	177.347	197.468	155.531	201.389	170.508	195.137	165.484	180.062	240.599	144.673	250.012	250.274	244.56	214.871	150.532	183.139	160.388	94.47	146.835	215.285	209.359	184.718	191.825	192.966	158.069	153.073	112.461	185.34	180.294	188.679	142.682	216.156	175.215	201.75	146.715	223.473	161.651	284.693	196.768	164.818
5447	1563639_a_at	221.692	203.881	138.389	186.949	278.744	247.858	244.401	238.08	172.063	308.506	184.252	232.011	203.294	249.946	233.76	247.235	197.229	164.633	337.469	257.261	225.923	179.429	285.117	207.219	204.179	212.243	237.658	272.526	267.241	263.06	200.586	309.868	251.662	211.89	177.956	271.182	256.012	172.443	209.492	293.855	222.285	281.769	219.016	474.794	224.992	254.962	285.835	320.432
5530	1563945_at	347.868	195.077	195.574	320.428	281.316	294.695	280.087	360.151	154.653	324.975	280.187	379.067	251.054	314.75	286.984	271.109	202.634	169.131	253.799	365.569	386.032	242.085	279.811	326.205	285.366	255.179	286.17	374.576	373.432	326.101	246.96	425.504	334.851	248.008	301.446	338.381	406.417	237.815	233.085	349.15	251.817	314.259	290.463	439.52	237.254	240.926	383.076	225.491
5602	1564207_at	330.216	260.645	238.822	261.779	399.165	381.713	354.007	371.072	251.433	323.472	315.606	338.64	277.09	375.973	343.52	300.457	400.696	246.911	258.41	564.821	359.589	301.843	447.157	446.657	271.141	302.621	288.401	470.283	358.167	382.97	337.657	350.253	395.076	319.729	272.322	511.938	409.998	357.715	330.697	430.864	338.48	376.277	344.79	434.813	250.618	250.024	308.187	230.327
5603	1564208_x_at	313.731	250.004	258.329	239.754	355.276	357.015	348.305	322.498	226.997	241.738	260.668	285.039	247.939	338.992	321.259	266.795	363.601	242.718	195.219	459.662	340.986	263.271	401.876	414.744	241.564	276.737	251.087	457.676	299.012	408.859	325.923	361.778	299.112	347.718	320.076	481.549	350.531	357.867	316.034	362.408	263.484	362.516	307.605	358.556	209.707	234.136	283.187	184.399
5605	1564211_at	67.772	83.261	60.667	60.757	80.378	77.868	53.492	54.414	38.826	84.757	63.629	101.744	57.306	55.515	55.061	82.69	61.731	62.523	73.136	89.053	58.626	72.397	77.497	69.327	69.633	62.399	63.392	99.808	80.83	67.58	68.21	88.274	52.311	54.102	44.656	76.277	69.712	46.805	63.469	51.349	55.939	75.951	60.16	84.343	92.065	59.911	128.576	90.073
5739	1564783_x_at	144.4	53.936	112.18	91.897	104.918	124.925	118.605	115.431	77.493	161.479	137.37	146.389	139.784	174.303	126.07	140.878	130.521	111.369	197.116	192.368	153.558	113.965	155.116	164.633	109.869	125.038	155.928	183.589	186.324	142.27	137.729	150.337	164.776	84.874	101.682	136.048	142.936	136.876	92.506	167.841	85.862	162.454	138.326	217.192	111.501	107.381	164.525	170.764
5773	1565000_a_at	198.261	172.343	119.784	184.197	249.327	189.379	218.841	241.813	98.379	179.185	134.201	218.049	155.217	192.04	183.846	172.781	147.931	125.677	211.344	263.738	238.265	147.838	172.117	259.456	160.726	158.528	166.047	229.98	252.115	241.97	243.688	356.523	168.196	189.707	179.104	194.252	229.667	235.228	206.991	216.928	197.474	253.996	194.006	262.75	227.379	215.834	204.765	224.085
5784	1565132_at	48.967	45.904	48.77	40.199	51.077	39.488	33.12	51.883	40.996	42.619	34.326	38.309	57.02	35.973	37.932	47.298	49.283	46.611	37.205	43.557	37.636	27.352	50.449	58.654	34.602	35.499	51.999	44.522	36.482	52.373	46.321	40.28	52.549	47.884	20.515	39.732	28.977	46.135	29.142	60.916	45.015	37.105	40.009	52.816	48.807	53.524	35.918	40.367
5819	1565559_at	188.934	144.685	103.267	114.322	190.676	164.748	186.964	214.312	117.721	158.685	88.48	196.048	134.105	180.119	189.797	165.37	150.525	139.126	191.096	207.166	185.275	148.862	116.548	152.361	117.159	139.438	141.396	142.066	180.896	176.278	142.354	242.519	144.583	98.259	113.188	157.762	125.145	154.469	123.27	135.048	108.847	177.404	113.305	158.897	131.835	147.924	147.469	124.077
5945	1566171_at	126.801	98.342	115.264	113.023	121.573	135.75	95.631	133.53	98.776	171.899	96.272	139.153	121.688	127.759	122.083	116.192	131.916	92.114	183.923	149.017	125.326	138.833	121.786	95.344	177.47	95.952	145.645	145.501	127.713	148.645	103.415	199.524	117.049	70.398	134.298	135.025	150.012	141.314	99.361	133.802	109.419	152.575	111.511	159.375	133.041	123.833	114.388	138.214
5949	1566207_at	116.437	102.037	66.493	155.449	92.333	74.072	98.285	98.851	93.85	134.799	111.546	164.046	108.634	121.35	91.551	106.732	73.793	100.759	93.294	141.637	131.383	74.409	134.281	129.404	154.223	109.101	117.256	136.844	125.13	127.612	93.864	123.089	151.68	84.959	129.132	125.759	125.795	105.364	122.709	66.682	150.57	115.03	103.593	135.163	57.07	111.7	109.446	100.234
6005	1566646_at	193.137	149.317	151.885	114.861	146.696	193.809	237.522	191.981	156.887	207.815	202.654	190.347	210.849	263.711	209.225	180.512	175.216	133.866	212.859	271.818	198.974	245.814	171.435	267.153	181.749	165.221	231.383	214.287	176.371	186.331	159.734	158.222	224.263	191.478	153.87	171.752	174.111	248.785	153.79	167.143	191.081	192.916	155.239	264.114	254.035	164.595	166.275	159.328
6126	1567286_at	121.637	66.001	73.271	114.231	129.951	124.077	131.686	78.884	61.206	101.422	82.461	128.726	133.574	88.542	110.071	111.64	92.574	71.941	114.764	127.87	97.327	80.63	95.124	165.29	81.581	87.389	82.062	107.374	116.875	136.31	111.143	139.892	105.84	81.539	99.069	116.184	78.395	84.811	109.406	98.648	78.448	106.469	96.109	119.336	68.983	84.617	81.895	76.329
6129	1567298_at	351.08	311.58	213.251	206.922	407.447	358.557	328.192	374.987	211.913	448.305	284.461	380.141	261.19	348.121	368.911	350.229	280.116	256.915	337.444	492.412	345.712	249	396.222	378.934	312.938	315.16	375.813	417.922	421.521	412.052	357.445	559.018	386.117	193.533	315.933	502.728	402.378	275.065	360.865	406.029	376.683	382.959	297.42	437.475	379.231	365.96	337.188	420.899
6139	1567440_at	105.723	74.74	57.116	53.133	82.668	80.595	83.271	74.324	61.673	92.236	60.834	99.192	64.478	113.944	72.925	109.75	51.182	51.022	76.728	104.907	75.209	84.565	52.131	101.169	57.902	60.073	83.17	91.067	82.535	89.03	62.8	103.944	73.431	49.941	64.224	79.481	95.766	60.043	80.237	53.251	67.595	97.341	97.042	91.578	74.68	79.821	91.993	69.304
6235	1568699_at	67.304	95.192	76.449	58.056	82.519	83.297	68.2	62.737	64.383	89.165	56.401	70.987	68.324	101.222	89.258	78.26	79.973	62.789	74.126	94.603	81.298	65.619	58.654	73.625	64.423	56.283	59.549	74.024	89.764	95.58	62.474	109.995	146.2	57.967	58.459	87.745	98.328	69.287	77.47	85.897	83.101	69.299	29.322	87.396	85.68	69.117	73.481	78.302
6237	1568704_a_at	221.027	171.398	160.728	175.804	217.82	299.476	266.546	266.671	198.181	280.694	247.239	268.466	224.114	266.797	266.678	265.369	269.756	197.117	246.602	324.934	269.966	268.571	328.269	272.796	210.854	217.632	306.399	336.27	279.125	305.044	233.589	363.486	362.286	160.819	229.375	320.809	253.085	266.901	241.096	332.737	265.368	269.796	241.543	411.315	238.286	231.768	253.626	226.229
6329	1568892_at	317.594	311.247	317.918	317.603	359.869	412.789	382.927	451.836	189.516	396.819	363.697	447.073	308.458	445.718	421.99	380.356	340.094	300.72	308.215	547.093	409.176	340.628	382.75	463.063	376.627	354.778	421.575	536.049	550.977	440.873	377.772	615.838	422.066	235.213	346.582	398.587	444.528	367.944	393.266	405.208	374.264	416.737	308.01	469.511	299.535	344.252	412.871	258.204
6404	1569077_x_at	115.08	98.944	80.297	81.201	112.24	114.584	92.668	67.93	125.968	110.03	69.606	94.874	117.98	62.706	105.087	97.014	70.121	64.412	58.116	99.761	98.168	76.611	77.76	80.985	103.621	85.046	71.833	96.042	121.34	74.479	101.044	111.865	117.182	113.025	143.395	115.223	132.942	72.576	92.967	79.037	161.156	111.924	92.975	87.896	61.084	86.031	63.567	77.204
6468	1569250_at	156.323	192.389	187.434	136.782	213.414	223.223	215.73	262.425	124.339	230.55	154.47	216.706	191.08	245.433	282.223	196.278	159.788	166.924	149.785	243.633	204.651	112.96	229.962	192.246	110.794	149.235	181.806	171.688	204.034	182.874	138.514	155.269	238.367	145.348	131.725	210.242	199.276	103.093	162.903	157.853	117.299	202.142	176.075	281.969	201.571	151.725	193.88	161.615
6477	1569268_at	100.906	102.759	51.691	66.332	100.858	68.595	53.657	82.107	54.469	98.844	92.035	86.462	75.121	131.997	83.611	88.516	98.11	62.586	99.204	102.475	79.849	95.141	121.915	81.201	98.476	72.547	73.351	116.534	82.829	114.858	97.113	114.233	113.04	67.592	35.879	91.163	77.917	99.108	57.119	114.562	66.917	108.088	83.732	137.705	83.993	96.986	101.057	111.719
6488	1569293_x_at	87.755	65.549	50.321	74.582	80.847	76.055	91.36	117.745	75.367	78.668	85.697	115.898	60.929	114.134	73.341	98.234	70.062	73.265	63.653	85.039	102.684	66.201	102.314	88.166	130.504	66.734	84.207	90.203	89.326	102.983	79.112	128.856	97.221	75.859	72.473	79.247	63.461	97.413	78.377	107.722	96.277	74.948	92.412	-57.556	-76.019	-50.947	-71.348	-48.7
6489	1569294_at	160.028	141.262	96.785	109.513	189.046	167.712	101.468	163.021	151.312	168.904	116.993	152.04	140.709	183.112	194.907	162.674	156.195	107.822	164.301	175.32	143.574	62.502	168.973	167.88	109.205	156.835	165.504	175.54	184.264	166.166	180.388	191.967	142.171	46.261	112.495	164.746	158.787	208.823	140.414	159.622	134.713	186.9	124.637	194.585	111.298	134.999	148.174	140.442
6558	1569448_at	169.504	91.344	109.507	81.806	138.545	149.634	162.86	168.1	117.248	112.534	159.027	157.194	134.33	148.917	152.428	103.976	117.799	90.346	174.919	168.934	171.21	215.032	159.444	192.187	163.526	149.636	191.034	197.518	159.737	165.826	100.639	181.605	135.182	98.024	145.384	174.924	145.112	120.711	130.238	110.186	145.436	193.104	114.768	191.229	170.209	162.255	174.279	122.23
6584	1569496_s_at	200.76	135.437	161.47	129.189	207.214	244.428	255.965	172.733	139.684	236.426	171.015	244.702	148.19	228.792	189.938	191.142	204.558	144.64	275.576	244.181	172.762	208.94	219.175	193.648	174.779	188.157	173.721	260.526	243.297	245.994	204.259	370.784	226.401	160.649	161.8	291.797	232.366	315.093	166.503	223.998	164.813	259.206	192.013	238.459	186.362	198.998	223.529	182.585
6594	1569532_a_at	105.056	60.06	90.833	87.006	76.065	102.672	160.178	73.173	80.589	96.712	96.663	105.71	107.792	168.374	90.392	51.595	77.268	89.137	90.062	116.964	95.121	96.874	141.232	98.197	106.898	67.567	83.306	87.719	122.407	105.189	86.836	85.562	78.806	72.595	94.369	127.225	82.758	127.805	53.92	69.745	81.628	101.06	115.581	112.599	88.332	71.56	95.595	74.628
6620	1569604_at	175.331	156.002	100.621	136.536	153.324	152.767	173.409	113.014	115.475	219.725	163.808	188.729	169.871	174.38	141.142	117.124	143.835	141.237	161.281	184.056	189.102	155.753	163.31	163.433	233.224	129.098	148.741	230.923	192.33	174.022	134.867	241.199	376.331	153.775	156.342	214.576	188.957	171.393	160.99	205.759	194.237	163.763	178.459	227.904	131.353	145.241	170.95	150.424
6859	1570200_at	254.068	211.756	112.437	150.942	220.784	198.219	208.584	339.882	117.52	229.164	201.181	218.791	199.071	270.507	202.356	262.731	172.327	212.201	176.839	309.91	181.517	160.366	253.928	210.944	211.46	195.673	230.23	234.755	240.268	220.485	194.35	250.322	167.675	130.494	195.188	236.698	270.305	199.494	213.159	249.887	232.618	217.005	213.032	263.787	179.004	190.976	208.815	158.471
6882	1570251_at	191.302	157.033	127.429	112.203	127.039	140.07	154.072	126.44	82.736	188.773	179.236	145.106	115.117	162.785	142.332	133.667	107.782	125.903	152.009	203.132	174.655	162.231	207.5	234.086	150.541	162.997	153.57	170.425	202.941	148.86	154.192	232.667	170.484	109.952	169.336	177.079	160.163	175.678	111.56	252.196	176.127	139.814	162.866	221.068	135.246	152.425	157.729	162.923
6906	1570347_at	294.16	256.647	200.718	207.869	413.128	366.768	342.621	383.821	158.725	361.444	258.227	398.654	266.02	342.353	335.314	295.614	248.766	246.954	366.249	354.419	347.177	287.127	338.302	358.097	264.731	267.443	319.46	355.493	397.328	371.476	268.072	449.13	278.907	198.27	258.808	337.783	339.074	622.893	250.221	258.649	281.504	359.816	264.517	433.472	334.449	311.235	358.738	295.546
6980	179_at	254.463	152.887	171.549	154.348	228.704	261.161	229.553	263.148	189.314	243.331	227.676	187.389	226.835	317.049	239.724	182.84	259.548	220.636	306.149	332.901	261.387	362.834	295.954	264.151	221.672	218.194	249.786	280.407	292.258	260.65	250.436	345.054	98.949	169.514	179.599	259.084	282.944	215.232	224.172	243.226	153.912	351.393	206.521	370.223	219.856	233.991	204.684	163.018
6985	200003_s_at	6706.028	9153.986	7675.819	8322.973	7759.083	9405.625	7153.518	8505.669	2972.212	4803.866	8915.002	6691.436	8470.958	7321.643	7894.453	8077.251	8636.272	7676.636	9401.643	7520.833	6211.12	10294.827	10067.07	7984.418	8856.798	7134.297	7462.779	6422.967	7220.38	7766.958	7061.644	8838.197	5815.06	7833.58	7789.182	8969.434	4165.576	7435.014	8622.036	8230.688	6695.654	9271	11714.771	6726.733	6820.704	7344.715	7270.402	7156.405
6986	200004_at	3234.169	2670.363	2955.263	2737.275	4273.631	4993.363	3736.995	4853.55	4095.942	2577.014	4154.07	1945.93	3679.234	5210.1	3460.169	4450.998	3226.009	4840.269	4021.863	4606.422	3331.395	3743.493	3818.472	3355.146	3596.719	4854.736	3897.443	4654.086	4059.39	4490.403	4615.202	4093.048	3519.761	5371.1	3390.796	3751.737	5185.133	4715.427	4059.286	3344.74	3766.648	4559.16	3217.106	2992.937	4108.962	3450.313	2551.35	3006.605
6994	200013_at	5022.56	5856.245	6668.238	5674.367	5435.973	5555.659	4842.999	6998.142	7066.389	2050.006	4532.622	6338.927	7835.621	5778.143	6050.341	6868.793	4699.39	7603.646	6052.394	6241.51	7657.404	6900.237	6534.554	5147.867	6360.386	5530.719	6010.548	5170.363	6359.274	5195.661	5332.612	5047.484	4718.815	5225.992	4028.653	4862.172	6059.58	5934.062	5787.656	7281.245	6435.381	4921.562	5266.869	3376.199	5008.391	4548.194	4994.506	4724.864
6997	200016_x_at	7862.402	5275.326	6163.313	5673.964	5243.021	7005.873	6580.39	5466.008	5999.278	4297.557	5143.705	5541.637	5990.874	7103.719	4621.843	5274.635	5598.821	5107.435	5350.809	5926.501	5169.693	6980.637	8955.987	5288.751	5188.948	8468.858	5962.283	6127.418	7006.927	6857.369	6104.002	6624.509	3856.714	7222.767	7014.352	7686.249	7942.863	6758.063	6850.863	7362.229	5911.663	6231.239	7431.3	5171.257	5170.518	4754.912	5391.619	4905.329
6998	200017_at	8326.093	7299.718	7283.289	9271.604	9496.729	8407.951	7527.839	8341.168	8412.321	4492.457	6787.993	9062.323	7187.587	9401.896	8528.162	9856.025	7353.173	8168.952	8861.513	9239.866	10159.097	8490.492	7944.957	7999.032	7805.702	5597.025	6769.91	6913.721	7981.757	8662.942	8261.388	7451.718	8232.964	6319.888	6161.184	7304.251	8667.611	7605.669	7594.49	7258.191	6125.115	8364.16	7191.482	6291.504	5875.392	6477.825	5867.958	4794.411
6999	200018_at	7660.165	5981.883	8211.757	6950.933	8060.032	9672.714	7415.662	7916.424	6986.427	6724.146	7187.615	7653.851	6630.129	7472.542	7321.309	9572.031	7056.857	8315.517	7480.959	7044.968	11378.26	7493.456	7797.869	7201.526	7441.33	7698.916	5214.578	6480.078	7804.735	7448.127	9211.713	7995.303	4890.163	6060.263	6341.861	4550.318	8253.718	7757.293	7336.048	7741.009	7696.499	5796.453	5528.264	5170.62	6095.021	6114.912	5753.641	4965.884
7003	200022_at	5383.769	6581.531	5400.762	4930.339	5743.75	6082.426	3480.466	5686.712	4318.817	3044.553	7368.951	4708.877	7775.94	5148.527	5780.14	6734.278	6908.983	5929.816	5385.959	5537.687	4135.042	8780.056	7579.05	4344.248	6773.056	6001.929	6333.019	4452.729	5084.482	6488.886	5677.641	5127.057	5009.64	5440.965	4503.981	3959.453	3017.978	5665.364	6962.413	6299.735	4753.083	5044.229	8222.306	4287.425	5682.231	6003.331	5223.194	5181.16
7007	200026_at	7923.837	8041.775	9608.167	8391.916	9564.158	7934.165	7409.144	8516.334	8095.184	6026.667	7678.07	5382.396	8284.338	8284.776	5108.905	7711.229	7303.392	7690.569	9401.097	7061.182	7771.915	8403.003	8809.433	7450.116	7763.506	8287.469	7208.989	7748.521	7888.09	7492.99	7595.769	7835.65	6834.924	7903.027	8169.942	7498.748	9008.617	8014.864	9270.816	8032.406	8255.671	7413.873	7876.988	5610.138	5414.782	6683.011	6331.568	5683.447
7012	200031_s_at	7120.431	9539.886	8877.658	9259.657	8904.937	9958.559	6648.892	8126.088	7737.887	6601.453	9148.724	8287.496	9694.013	9070.838	10389.594	8088.624	8356.846	7906.086	9990.339	8117.995	8430.777	10750.534	11191.592	7448.072	7799.558	9804.84	8174.486	7536.121	7833.951	8446.707	7857.771	8968.494	9217.285	9460.301	9099.832	6984.854	7176.055	9444.602	10997.353	10100.468	9284.291	9163.063	10900.074	5256.816	6519.178	6471.785	6269.053	6250.859
7039	200061_s_at	7868.199	11740.283	8876.387	10355.918	10960.777	10168.351	10235.353	9590.618	9962.848	4523.752	8957.56	8584.212	10000.256	10942.199	11742.723	10589.69	9486.194	10167.289	10156.267	10438.869	11921.243	9102.799	11006.403	9033.593	8498.799	12386.646	9538.236	8135.774	9338.201	9426.278	12735.832	9518.86	7559.289	9223.638	10037.14	9358.272	11194.548	9093.415	9806.235	9522.328	8832.743	10470.486	10918.181	6050.798	6852.194	6680.138	6943.522	6426.092
7040	200062_s_at	11344.199	10799.234	12053.298	13487.053	12407.253	11963.186	10803.352	10492.419	13773.35	9017.301	11457.145	10131.56	13780.354	9752.955	10221.653	11871.821	12255.115	12174.537	10891.271	11341.71	12019.091	10530.185	10611.999	12834.639	11154.073	9711.306	9764.996	8584.612	9923.307	14090.359	13708.268	9195.426	12408.817	10174.214	9449.936	11791.809	11786.243	9451.967	12173.898	8927.491	9676.596	11508.206	12458.038	7458.835	8611.915	8505.306	8346.234	7415.322
7041	200063_s_at	8227.219	5877.509	7572.354	6457.652	5360.094	7856.196	7363.058	5281.542	4091.254	2143.461	5523.828	5252.826	7909.062	5038.664	5662.064	7408.743	5715.946	6637.696	5169.954	6173.224	5036.838	7245.813	6195.633	8038.608	5866.632	7172.628	8388.172	5299.522	7323.861	8028.958	8634.44	5300.873	6962.603	8040.993	6715.391	5752.997	7732.699	6780.222	7644.63	6778.311	6346.265	7726.812	7715.414	3895.263	5971.42	5061.866	4155.959	4336.667
7055	200077_s_at	4476.44	7761.515	6118.034	6746.75	5579.807	4176.552	8453.74	6037.125	7814.8	6124.717	6261.819	6698.741	5161.647	4898.804	3150.737	7671.36	4982.892	6724.529	4449.922	7234.888	4585.282	6947.353	7261.222	8392.265	4773.975	7562.211	4677.087	6105.719	7383.152	8022.21	7119.9	6354.211	4983.242	7094.041	6292.438	7608.562	6619.294	7138.206	8496.713	6642.074	7759.325	6971.692	7307.848	3238.969	5279.563	4364.735	3438.252	4797.612
7065	200089_s_at	5860.297	6274.152	6290.157	5740.842	6110.205	5617.365	8191.264	6731.233	6365.263	6352.122	5240.973	5729.246	6168.762	4726.555	4972.437	6231.329	11717.776	9515.632	7520.55	5794.467	6757.176	6545.037	6848.4	5822.578	6285.667	7191.891	5810.13	4939.426	6091.649	5535.453	6555.278	4407.468	3307.71	7235.533	5237.176	5117.076	4946.585	7774.194	6375.067	7021.182	5030.808	4641.764	5432.189	4269.564	5493.283	5202.433	5079.279	5340.123
7067	200091_s_at	4206.221	5396.171	5765.354	6116.957	5819.94	4555.571	5923.795	5273.77	5910.88	4434.248	6356.463	7094.338	5310.021	3647.206	5603.526	6614.343	3026.11	5459.919	5449.196	5706.606	5511.295	5606.128	6257.191	6315.285	5656.429	6046.041	6365.58	3959.201	5900.845	5147.401	5927.346	5418.958	5059.637	4906.896	3783.073	4111.558	6206.317	6851.716	5692.375	5911.482	6015.389	4254.941	4836.276	3820.024	3650.008	4196.97	4689.886	4535.154
7068	200092_s_at	6379.049	8110.373	6603.25	9944.336	7403.8	7760.781	6366.571	6170.09	7477.471	4311.641	5395.516	7891.255	6454.858	5714.964	9144.791	7439.05	5983.955	8229.093	7316.947	7505.296	9490.269	6895.65	7496.51	5462.827	6619.428	7074.513	9049.327	5818.706	7728.594	8144.283	8946.818	7105.713	7609.178	5990.583	6605.254	5320.573	7022.699	7207.746	6338.242	7413.266	7085.435	5838.992	7231.775	5389.38	5212.521	5692.826	5631.146	5478.677
7151	200674_s_at	7239.119	10798.45	9178.217	7727.3	8560.782	7282.768	11244.055	8444.689	10051.155	5992.461	5872.107	6323.545	9966.763	5553.172	9333.221	8699.9	7719.323	7210.185	8456.308	8044.065	9668.506	7076.943	7529.418	4712.212	6390.685	7412.392	8121.616	7123.199	5631.977	10703.359	7129.412	8263.138	5169.526	8938.268	7164.875	8925.608	9182.267	7670.455	8973.916	8283.429	9280.255	6169.866	10387.579	5526.414	6775.362	6915.194	6868.674	7215.389
7166	200689_x_at	8325.119	8619.496	7229.156	6416.629	9115.5	6098.194	8336.712	8179.07	6234.563	3373.313	7227.131	5112.937	10386.523	8439.074	7789.032	7484.581	7831.823	6895.093	9046.685	6195.137	6528.281	8365.602	7739.549	3905.98	5719.506	8530.594	10246.214	4967.343	6731.472	7915.602	9202.798	7356.416	5666.241	7531.646	7846.725	6815.924	6266.773	6590.693	7704.184	7508.198	6044.083	6677.07	8168.98	5802.634	6006.271	5913.377	6226.313	5518.724
7193	200716_x_at	10774.774	13027.388	11924.415	10720.049	12541.809	12079.303	7858.082	11160.222	10823.378	5726.337	11847.553	10992.78	12217.977	11526.174	11596.277	13268.868	12737.437	11375.291	12323.454	9951.937	9995.245	12724.637	13643.271	10892.362	10843.046	10572.093	9701.701	9814.771	9952.775	11389.994	11283.134	10677.789	10602.271	11097.821	10856.441	8768.514	9356.861	10915.314	13534.735	12385.003	10035.28	12001.023	13086.566	8206.831	10100.534	9701.525	9658.853	10603.714
7194	200717_x_at	11939.334	10830.305	10100.169	13821.798	12314.879	10195.651	10511.428	9538.148	14210.334	2079.567	12120.053	10107.787	14177.155	9821.362	11793.102	10729.768	11048.416	12324.523	10743.545	11755.229	12457.64	10460.071	10329.8	9799.685	11974.059	10978.331	9488.395	8753.344	10037.395	15605.653	13667.878	9782.098	9327.162	9557.468	10901.305	11348.158	10246.875	10107.216	11736.848	9837.561	11169.953	11614.585	9014.162	8007.363	8345.382	8833.408	7770.309	7456.761
7202	200725_x_at	8143.564	9676.581	8811.609	9352.181	10143.788	10028.574	9056.23	9899.037	6742.296	2369.396	7771.714	6450.851	7982.425	6656.656	14036.933	7791.53	11074.081	9473.13	9970.617	8701.317	8465.519	9328.313	10838.935	8313.891	7823.595	8335.983	9678.206	8019.415	7948.06	10104.642	8392.801	8375.247	10015.354	8476.4	7100.965	7319.519	7745.675	9096.303	10944.662	9552.213	8898.558	7652.699	11098.384	6960.947	8098.063	8461.048	8224.582	9731.725
7240	200763_s_at	7037.394	9353.559	8214.132	10849.069	8305.271	10148.136	11891.762	10122.185	11649.239	8287.322	11025.428	10752.571	8219.593	7784.138	6733.914	9809.074	9792.364	11357.862	11992.106	10065.556	11366.306	10369.245	10109.97	8680.93	9672.492	7620.33	9475.955	9329.829	10560.7	8854.582	9409.821	11833.522	5889.347	9784.719	8468.475	6928.81	11662.148	7851.458	9961.711	12081.732	9937.359	9154.879	9554.365	6998.086	7736.011	7969.177	8006.274	7502.888
7250	200773_x_at	7788.423	7186.547	6505.855	6728.431	7095.714	7972.952	7880.579	7547.538	7564.983	4976.052	7966.601	6250.539	7554.296	9668.148	6351.61	6812.32	6602.545	6794.483	5761.434	6578.991	7068.872	6210.682	7609.983	8652.214	6793.898	7924.724	7771.225	7297.486	7696.854	8005.111	7198.589	6030.011	7125.542	7288.674	7441.763	6983.191	8718.283	7275.387	5986.358	5963.071	6053.736	7983.535	6911.357	3622.893	4915.177	4539.184	4032.674	3475.217
7276	200801_x_at	11591.245	11756.615	11555.656	11593.361	9840.428	15050.569	13718.443	12427.574	14642.326	9771.901	14383.429	8112.979	15710.406	13168.872	9993.246	12156.495	15333.095	11790.503	12331.38	13020.16	11363.403	13970.131	13174.34	12305.414	9106.475	12681.139	12684.293	14938.273	10565.983	13517.502	14180.191	11918.916	11982.919	13445.497	12101.157	13390.978	12580.451	11472.224	13443.376	10926.522	11822.199	11037.464	12864.318	9361.603	11025.839	11478.078	9463.512	9923.718
7284	200809_x_at	6869.227	8079.545	10633.683	8083.445	10102.406	8653.139	8109.855	9569.96	9667.673	4799.249	6203.891	7057.006	8381.178	7432.742	9173.094	6377.683	8560.485	8228.317	9158.481	7339.594	8788.309	7581.719	9689.345	6451.52	5634.161	8615.664	10146.585	5209.28	6984.257	7395.291	8989.876	8015.507	5588.322	8327.986	9337.897	8344.285	8017.144	8567.898	9472.989	11157.251	8197.629	6113.626	10711.438	6500.813	7550.686	7568.286	7956.096	9638.877
7294	200819_s_at	7278.01	9364.334	10319.49	7767.06	9265.496	4219.77	10250.547	7047.28	6971.543	3841.219	6630.021	7670.73	7538.208	8227.382	5115.76	7832.736	6753.083	10270.423	6662.381	7941.677	6672.308	8003.34	9431.579	6622.343	5429.915	8238.161	6118.235	8161.009	8044.784	8526.983	8620.136	8584.624	3892.459	6701.849	8410.075	8201.389	8205.909	6541.283	9531.208	9389.245	7831.337	6960.303	11657.599	5945.646	7260.961	6850.742	7101.564	7197.391
7304	200829_x_at	1238.802	1176.677	1012.87	977.077	987.402	873.271	1281.523	1237.897	1436.246	475.423	1309.467	755.878	1817.508	1129.69	960.365	887.617	779.048	1230.148	898.551	589.474	805.023	1219.104	840.767	824.349	989.213	1197.587	993.218	882.529	833.338	726.072	1068.355	764.264	1272.673	1356.836	1083.627	635.758	772.397	1397.758	1069.363	1122.212	1327.783	965.766	1329.081	690.816	1226.404	936.761	830.036	1250.042
7333	200858_s_at	5660.768	5673.168	6470.563	6857.867	7213.357	5184.205	6469.526	6724.943	6407.665	8161.186	5901.144	6830.502	6888.332	6642.353	7351.272	7995.153	6473.26	8087.623	7215.488	7060.856	6225.872	8482.431	8030.413	5300.768	8281.293	6202.47	7650.391	3569.985	6628.515	7500.296	7618.156	6961.301	4404.445	4803.839	4947.313	4936.317	3836.973	6711.83	6094.512	6465.267	5460.028	7116.557	6500.915	4580.776	3785.238	4673.798	5571.095	3871.712
7349	200874_s_at	263.135	125.48	139.227	187.333	164.758	229.068	208.961	128.691	238.528	158.32	221.676	185.359	194.223	162.79	222.37	226.484	239.489	258.29	148.626	163.356	204.23	196.089	213.357	166.846	272.217	256.514	164.866	202.507	179.042	183.821	183.014	138.899	219.778	156.056	231.707	204.042	140.164	150.57	158.952	242.514	169.462	186.141	224.762	257.024	290.404	154.045	171.752	174.882
7383	200909_s_at	5097.68	4799.483	6467.25	7938.892	6798.977	8665.342	5859.523	5885.913	5433.004	5693.304	5865.47	6610.373	4916.582	6172.584	5652.267	8194.224	7006.288	8496.611	6698.71	4922.269	5722.88	7260.488	7344.864	4125.381	5758.976	4318.097	4984.207	5139.745	5258.394	5308.974	6715.872	5363.287	3658.913	4685.783	5448.865	2262.046	6231.31	5259.5	4962.315	6451.574	4828.342	3592.409	5605.243	5468.506	6348.775	5578.475	5919.681	6227.562
7400	200926_at	11387.593	11264.796	11927.582	11901.334	10413.673	8744.674	10136.529	10690.465	11609.488	6844.287	12025.314	10788.908	10417.912	9359.146	9501.794	9302.064	11124.374	12203.813	11918.336	9261.401	12249.8	11345.809	12491.817	11370.399	10492.901	11186.244	10025.077	10370.915	12516.344	11914.963	9823.866	10169.737	10352.51	11417.354	10539.654	8609.928	12706.39	11443.335	11959.365	11596.241	11774.52	10087.939	13046.135	9526.368	10081.389	10162.343	10282.516	9356.729
7407	200933_x_at	8958.134	8970.368	9483.174	10546.425	10123.722	11073.879	10792.869	9394.673	9874.257	4344.331	7652.837	11274.427	12507.011	9640.512	12508.839	7823.484	11099.156	10519.802	11223.697	8001.458	12697.104	10286.819	11159.392	7634.673	8495.672	10668.419	11000.262	9870.147	10244.819	7545.112	10030.503	10580.247	9680.09	9767.338	9029.713	11501.585	11443.214	9878.015	11398.186	11462.378	9896.033	10876.443	11780.263	8200.553	9379.308	9492.762	8620.603	9384.104
7423	200949_x_at	9562.585	9351.73	9022.661	12082.615	10398.565	10376.452	7897.318	9155.755	11287.162	5420.461	10429.13	9099.869	11639.014	8230.834	8496.293	8918.664	9889.351	9329.335	9330.688	8049.93	9826.637	8170.451	9349.44	9875.837	9922.581	6572.391	9733.467	6654.172	8158.725	11260.893	5410.702	7758.16	6348.603	7810.269	7043.16	7886.038	8019.594	8291.506	9616.884	7280.775	9456.808	7630.091	9582.07	5267.875	5896.874	6773.214	5650.088	6134.145
7437	200963_x_at	10453.572	12542.527	11491.271	11822.913	14052.731	11624.361	11836.993	12841.83	11333.325	6100.476	9455.798	11227.199	11990.93	12329.887	13918.504	11443.726	12145.555	10999.981	10489.938	9135.199	12797.722	10916.921	12231.558	9133.188	9087.657	11309.072	12833.527	9810.875	10874.16	10708.904	11816.033	11408.82	10198.496	11116.653	10234.952	11210.028	11803.298	10035.698	11353.756	12050.782	10475.267	10918.904	11778.277	6499.042	6583.097	6626.486	8314.892	7569.987
7503	201033_x_at	9469.551	9774.062	8357.561	9059.616	9787.773	10112.323	11056.398	10339.17	10192.185	7500.125	9342.754	10907.287	9735.417	9873.799	7831.03	11357.061	8948.294	10710.236	10458.355	9495.982	8966.369	9550.049	9828.999	9223.368	9244.47	8376.171	9246.987	8607.924	9762.582	9942.762	10744.455	7965.272	6988.289	11551.672	9988.087	6111.378	8671.719	8622.215	10228.813	10947.946	8564.337	9172.824	9968.555	7149.561	7646.257	7245.604	8187.613	7289.294
7519	201049_s_at	13363.77	12260.282	14079.346	12069.729	12404.699	12368.052	13271.857	10645.661	13307.021	7842.811	12483.263	10661.91	12694.162	12152.646	14064.301	11250.281	13069.404	14073.538	12855.197	9844.954	12531.886	12032.878	12557.377	9447.56	9394.243	11359.46	12258.708	10200.048	10792.848	10397.266	11604.107	10763.589	8270.436	11121.624	10800.563	10647.393	12185.017	10168.86	12112.039	11048.235	10662.516	11057.404	12334.602	6796.033	7988.95	7876.824	8324.392	7142.287
7563	201094_at	7548.106	11475.373	9463.386	9306.408	9597.888	9198.099	10478.82	10464.523	9460.035	5407.545	8319.061	8820.094	8441.433	7418.254	8816.683	9074.837	9297.773	9430.281	9845.738	10369.851	8696.876	9587.08	9283.885	10493.938	8291.591	8617.95	9255.904	8381.94	9459.463	8823.904	9513.775	9237.186	10170.811	9423.279	8018.649	7239.684	11185.778	9551.557	9922.093	8922.658	10425.708	10069.238	10211.93	6278.452	6733.091	6914.632	7671.553	6947.04
7608	201142_at	290.602	412.325	586.712	294.026	355.185	285.926	266.835	391.56	241.446	243.088	432.995	220.638	277.067	227.442	409.812	329.108	345.089	377.177	265.638	392.563	328.943	341.574	209.649	334.26	386.392	329.812	270.341	340.944	347.209	317.627	356.575	331.56	290.568	284.173	282.063	272.127	286.056	436.845	459.672	324.143	449.387	249.77	302.137	270.37	384.588	367.093	228.293	313.604
7683	201217_x_at	10170.951	10501.571	9886.777	11353.541	11207.08	9088.985	11514.703	10179.676	10928.587	4128.619	10808.933	10493.97	10718.184	8084.418	9458.679	9914.871	11135.79	9513.435	10157.367	9345.791	14529.453	9674.56	11174.786	9202.66	9347.192	11836.391	9294.856	9200.793	8355.101	8901.954	14024.51	9752.296	7070.304	9596.74	9838.33	9016.805	8284.688	10775.681	11067.981	13007.703	9901.816	8812.497	10619.915	8303.25	9760.832	9928.341	9966.246	11153.087
7719	201254_x_at	15188.098	12857.76	12260.101	11134.969	13111.165	13037.854	14720.563	11964.366	14356.491	5564.599	13449.62	9543.376	11275.744	8632.957	17241.457	11828.31	10458.814	10701.028	11160.354	7848.898	14486.221	12969.053	12730.836	9907.343	9318.393	12330.261	12271.157	7953.375	8962.319	9433.671	13017.803	11233.745	8727.454	8845.243	11748.222	7520.786	9308.729	11811.313	11590.446	11959.968	11227.54	7485.059	10387.784	7081.828	8192.076	8821.761	9435.886	7725.583
7890	201429_s_at	14466.764	14778.99	13402.796	14738.201	14829.36	13207.808	13169.923	12501.325	14229.094	6162.837	14716.433	14877.925	12837.711	14133.079	13090.945	13733.172	13006.736	12293.092	13321.402	12205.51	15133.742	12568.279	13653.322	11102.685	12268.489	12352.986	13993.342	11424.446	13540.76	14101.898	13599.249	12945.603	11686.305	12740.783	12623.663	13336.066	13103.495	10746.588	11839.642	13371.045	11587.351	14080.209	14219.394	10179.781	10843.923	11054.469	11491.455	11509.707
7953	201492_s_at	12813.189	12503.533	14989.858	12788.404	12409.261	12384.005	12889.299	13198.722	14237.421	6268.713	11731.865	9971.147	12998.856	10378.889	13623.38	11553.376	11302.642	12961.983	12420.612	12047.935	11530.663	12209.793	14577.111	12430.048	11083.021	12966.288	12649.688	12909.807	12966.275	13948.852	12793.919	12233.516	11706.186	14180.171	13182.548	12424.244	14047.602	12126.715	14894.241	13599.424	13088.801	13705.659	14510.54	7897.438	8488.103	9752.554	10392.571	9275.625
8007	201550_x_at	10467.772	10706.575	9986.067	9181.459	9987.188	13673.356	11818.045	8229.605	12116.921	8552.527	12421.33	6295.334	13584.084	9211.216	7529.134	10134.257	10600.007	6760.495	10518.163	8407.511	8068.89	9965.24	13243.563	10211.911	11008.7	12383.198	9897.535	12186.125	10070.742	12690.813	8955.666	9624.11	8585.293	11475.289	10260.304	11872.935	10974.103	8749.399	12122.707	10273.921	8960.461	12146.44	9754.959	8789.245	8614.287	10231.536	7101.302	7728.771
8213	201759_at	241.682	286.093	173.866	193.929	295.581	217.855	215.248	191.603	258.414	271.798	167.18	270.644	232.948	332.726	331.831	219.558	203.5	220.706	265.003	257.531	237.501	198.084	241.811	148.017	271.04	189.448	218.011	272.631	313.826	267.479	266.025	292.178	246.427	214.441	203.228	267.178	241.051	143.718	218.774	262.957	232.895	350.585	221.513	282.845	176.18	182.195	201.823	230.023
8286	201834_at	185.413	192.146	156.376	173.951	187.36	172.848	197.86	277.769	224.443	237.639	175.679	210.97	158.173	234.364	161.718	270.581	160.441	222.971	195.03	196.329	175.665	205.882	217.249	256.267	239.837	280.848	223.451	303.991	229.289	166.142	212.352	265.594	220.796	288.838	299.235	213.462	246.519	314.172	182.714	214.082	276.041	211.274	158.135	207.902	127.413	145.724	188.554	262.415
8462	202013_s_at	112.093	121.068	134.24	150.016	215.305	126.157	142.617	123.412	108.534	147.546	134.963	128.65	198.116	110.344	167.802	118.53	73.128	143.31	178.294	155.644	132.64	131.802	100.448	167.297	160.653	101.613	119.678	136.016	173.119	110.441	133.166	188.446	218.828	203.286	108.926	93.025	124.235	207.306	161.046	144.536	95.306	156.332	74.14	134.131	127.238	116.529	175.471	156.457
8478	202029_x_at	4848.151	9953.257	9702.796	8263.412	9181.567	10578.085	9839.031	7795.891	7174.24	3033.205	7691.924	7980.919	7079.092	7172.772	8888.252	6760.754	8266.245	6761.767	9081.803	6375.946	5965.958	7282.405	8019.111	7374.785	4298.873	6135.513	8665.354	6563.353	6538.606	7458.923	6873.359	6669.204	6973.7	7128.917	8318.746	6918.237	8203.611	6069.293	8997.297	7930.545	7452.361	8319.516	9843.337	4445.457	5704.558	5917.255	5215.902	5585.572
9082	202649_x_at	7771.01	11319.975	9466.783	7849.702	9649.313	10545.857	6380.519	6512.605	10254.354	7619.708	6864.974	9607.077	9094.52	9099.042	11668.064	12777.136	9482.132	8066.1	8857.691	7272.121	10013.354	9859.205	8501.584	6239.643	8535.495	7329.788	8312.726	5822.564	6515.771	9030.215	7287.881	6589.384	7016.663	8529.915	8876.775	5794.774	4313.226	7930.035	8763.237	8557.288	7519.754	6068.026	9684.836	6982.168	7169.558	7735.154	7929.729	7082.775
9083	202650_s_at	158.767	117.971	81.254	161.412	112.184	217.935	121.665	130.7	138.235	225.521	158.012	140.217	110.174	168.772	141.966	106.227	152.335	93.151	202.521	132.965	133.381	202.07	241.41	142.362	126.874	131.47	154.722	167.328	129.488	145.023	134.666	168.191	171.768	110.797	169.738	250.459	195.009	226.152	153.088	173.702	142.47	224.72	205.481	219.414	106.168	155.218	181.259	163.475
9113	202681_at	240.06	295.356	186.288	193.642	196.493	245.104	181.559	313.274	325.797	316.783	178.957	170.222	311.491	169.115	198.59	217.533	249.593	232.414	301.293	186.203	177.174	244.895	244.416	167.13	214.548	237.616	260.612	254.311	233.135	203.104	210.799	426.237	232.035	237.371	253.004	354.72	317.239	200.581	222.681	310.973	347.325	216.238	234.209	283.543	192.832	188.72	188.95	231.929
9145	202714_s_at	84.483	61.506	64.138	52.237	48.5	54.797	52.048	73.225	45.912	80.022	75.913	69.217	52.487	68.39	59.117	54.811	68.317	66.416	79.298	64.798	68.376	64.077	63.087	63.253	88.861	66.791	57.497	52.092	52.495	64.505	56.343	86.735	54.872	46.768	57.882	45.896	50.997	62.085	52.846	57.405	71.297	66.952	53.641	71.842	56.279	71.349	57.415	59.5
9202	202772_at	372.103	340.357	326.259	271.964	405.283	375.325	337.135	379.805	282.867	288.13	299.867	239.573	346.428	409.262	381.841	415.58	458.938	385.071	470.476	375.674	264.142	337.237	330.806	290.237	248.507	318.809	326.629	359.062	495.419	423.966	524.233	668.105	362.225	285.246	373.365	344.929	353.577	488.718	396.657	443.323	446.583	359.879	342.745	372.824	243.403	269.645	279.581	289.442
9312	202883_s_at	214.866	279.325	251.17	218.344	299.993	264.573	292.442	364.021	289.717	228.933	411.577	334.985	300.159	375.146	326.654	345.64	236.734	348.853	213.882	305.368	245.04	229.267	345.767	308.831	244.894	344.347	342.998	324.117	269.497	316.138	290.895	408.998	418.389	298.346	286.114	338.172	307.047	280.154	311.414	340.36	206.498	240.088	310.602	352.635	353.813	240.111	274.878	218.278
9436	203012_x_at	9565.523	11286.776	8732.683	10901.942	9970.161	9823.543	11142.723	10390.727	12569.238	7061.942	9351.539	8970.174	12974.832	8810.238	9618.938	10739.589	8885.365	8460.71	11736.049	8723.528	10710.782	9557.425	8870.435	12164.684	9060.685	11486.381	11122.716	9330.727	10024.398	9924.088	12131.234	9200.609	9011.114	10445.897	11819.424	8763.736	11631.477	11081.936	11720.378	11408.68	10932.978	10350.043	11487.926	7702.296	9344.446	9527.347	8418.437	9306.385
9438	203014_x_at	369.366	298.168	312.523	323.923	400.229	385.642	380.193	285.553	274.52	393.162	370.991	281.876	288.616	352.439	408.198	271.947	387.365	286.906	494.018	335.761	403.373	510.854	405.215	374.887	322.754	699.507	361.888	482.343	318.588	394.141	680.652	379.077	335.953	265.772	568.339	342.356	346.306	582.527	306.17	373.801	257.57	333.041	459.198	413.734	343.317	339.668	360.319	397.032
9458	203034_s_at	8503.854	9181.946	8928.538	10086.153	10141.151	11820.182	10157.311	10962.56	11660.762	7203.872	8566.249	9138.639	8805.059	8948.513	9963.746	12607.1	9556.316	11269.751	11696.386	10266.285	9456.843	10592.939	10435.662	10156.298	9276.22	10580.741	8969.918	8337.452	9956.128	10204.48	11048.769	9378.156	6068.515	9051.178	8103.595	5014.985	9695.614	10230.421	11197.088	8394.062	9079.875	8330.354	9734.84	4969.221	5649.643	6144.599	6035.824	5603.716
9529	203107_x_at	11328.86	11244.998	11638.49	10045.239	9846.512	12143.564	11802.977	10193.605	12347.195	6787.651	11316.485	8492.961	12456.392	10725.373	13010.711	11348.936	12242.41	10755.942	9874.368	11199.322	10536.611	11689.309	12805.228	10501.031	9757.941	10679.314	12098.043	9993.521	10901.113	11771.869	11276.54	9605.111	7095.359	11011.168	11150.559	11450.673	11714.869	9230.981	11648.739	10726.682	9922.992	11023.671	12405.644	8311.451	9224.424	8756.487	9116.274	9215.305
9540	203118_at	121.47	189.077	244.645	201.936	158.012	197.348	169.829	205.527	160.57	112.849	127.746	181.182	242.453	80.1	142.758	166.495	144.593	136.107	209.283	170.248	127.599	212.365	170.986	197.03	197.589	182.974	161.744	168.971	160.694	196.808	196.151	170.223	275.473	207.944	132.248	142.286	145.443	296.772	162.652	162.03	193.674	190.929	165.113	133.564	115.54	140.322	106.628	138.914
9604	203183_s_at	156.382	210.998	137.574	112.129	155.743	143.051	150.479	141.295	133.558	241.906	137.587	171.528	112.022	196.859	193.071	135.696	106.095	116.287	158.787	198.292	147.991	156.274	198.887	163.441	138.353	199.893	142.011	186.635	189.016	190.363	140.019	180.007	119.965	98.842	177.009	231.66	132.392	149.774	157.715	165.027	190.63	170.41	128.545	194.361	204.525	138.526	149.398	135.199
9688	203268_s_at	98.708	94.46	74.936	118.103	132.748	102.321	111.622	108.135	128.825	128.642	69.222	97.226	146.921	81.939	123.857	82.907	94.257	109.971	126.539	76.849	166.57	153.68	120.696	122.223	55.507	115.778	119.589	116.256	126.118	185.268	121.744	102.78	124.039	154.829	123.683	158.125	113.417	125.786	115.564	135.816	144.576	113.704	129.704	126.356	97.26	111.078	143.917	110.454
9929	203516_at	62.293	119.623	80.373	97.375	133.084	92.786	128.076	60.737	112.495	149.441	73.424	89.394	75.978	81.85	94.535	77.861	112.036	50.821	117.525	116.563	94.601	113.002	93.528	65.122	71.412	73.152	121.003	169.755	109.254	111.703	67.043	139.876	132.081	99.57	86.612	155.124	133.503	104.247	102.732	114.165	106.079	87.417	85.813	89.746	90.604	86.502	86.065	82.609
9959	203546_at	174.846	236.262	196.883	145.983	213.545	195.342	167.979	147.124	188.857	395.673	182.948	154.994	181.942	259.679	242.291	161.132	237.716	151.092	196.193	198.569	183.482	241.25	174.732	177.845	176.632	165.825	212.193	200.901	201.28	170.476	143.596	186.685	178.658	180.523	227.073	236.343	147.098	184.153	247.464	201.372	211.685	252.678	233.193	159.847	134.088	131.95	139.109	125.164
9991	203579_s_at	128.103	98.745	70.829	101.048	151.454	147.755	92.947	165.42	159.917	134.422	129.26	134.127	124.859	152.091	169.27	130.853	149.331	117.905	157.173	180.427	137.878	142.967	119.107	138.462	123.297	135.478	118.951	121.279	168.055	142.469	148.819	146.165	182.149	102.949	98.776	131.941	145.362	173.232	123.005	153.953	115.638	141.654	182.956	127.871	156.901	125.529	89.513	65.8
10072	203660_s_at	326.818	391.575	368.523	303.215	529.272	475.329	359.622	272.151	320.373	551.173	302.645	494.334	260.264	346.449	463.369	407.937	338.03	338	625.357	464.199	478.096	521.421	315.749	298.124	408.361	343.978	381.086	331.117	586.989	400.662	267.55	528.37	447.839	299.966	441.13	335.579	374.278	432.053	381.278	410.011	363.446	450.009	383.633	423.267	291.815	321.317	355.459	399.101
10095	203684_s_at	189.473	152.892	139.289	108.521	114.415	149.359	160.245	199.834	88.973	172.064	143.119	118.64	148.214	147.548	150.977	188.647	163.42	154.772	126.589	154.556	138.623	136.534	136.489	236.749	139.371	152.894	157.212	143.373	100.927	127.293	103.363	194.817	101.507	101.989	140.558	161.426	152.22	150.208	119.086	199.368	146.953	157.85	127.911	243.458	141.116	139.873	161.393	114.534
10292	203883_s_at	342.657	219.987	158.838	272.08	279.543	193.673	179.574	346.761	189.295	283.8	229.179	191.459	238.408	222.942	172.351	208.609	160.126	210.241	265.986	258.508	385.728	217.453	187.614	330.699	186.606	214.749	287.827	199.883	326.514	202.235	244.166	254.677	203.982	212.594	224.121	336.166	280.97	210.028	275.158	202.195	237.943	267.25	203.864	255.375	167.324	222.312	207.554	173.393
10293	203884_s_at	198.645	134.239	216.322	295.114	240.2	244.492	231.119	233.219	191.113	302.926	194.904	181.204	168.419	229.609	213.113	186	202.253	161.239	275.509	311.783	311.422	275.575	194.034	205.619	227.472	164.997	231.494	287.165	241.809	260.256	161.183	236.168	266.853	223.454	167.984	237.624	229.987	256.832	288.099	304.264	174.866	260.2	203.443	233.509	156.716	169.708	204.505	146.955
10504	204102_s_at	7011.075	4824.437	4732.049	3780.722	7173.786	7491.472	8576.21	4198.613	5348.964	5312.347	4210.957	3630.502	4899.382	7531.957	6633.518	5805.518	5576.466	7724.826	6895.749	6092.303	5116.703	7213.784	9080.774	4115.183	4554.72	7132.599	4480.908	6828.494	5241.193	5916.628	5983.716	7598.186	3019.396	5800.248	6648.452	7597.542	6483.819	6752.769	6251.573	8526.323	4276.129	4715.575	7665.347	7149.418	6421.587	6635.533	6183.358	5212.591
10610	204210_s_at	81.338	34.567	70.764	49.914	79.201	83.136	78.489	91.039	62.13	85.358	88.615	58.485	117.281	74.553	91.045	88.091	92.458	61.5	67.282	78.756	60.321	48.635	90.426	97.026	84.829	78.535	111.405	107.348	66.506	94.145	75.161	64.774	90.979	59.959	91.663	63.626	58.322	32.353	85.449	60.847	98.865	63.347	64.456	69.166	74.502	59.942	52.724	64.082
10629	204229_at	135.117	115.877	67.862	117.393	115.466	112.454	134.37	136.181	104.532	142.475	128.738	158.483	91.601	124.506	128.832	144.855	126.109	76.936	122.005	127.016	167.024	139.646	127.627	105.562	65.352	103.307	114.251	82.561	151.363	90.5	147.331	109.037	115.952	85.376	69.319	117.9	127.703	98.725	84.206	80.561	63.372	121.682	92.404	98.178	55.107	76.394	103.493	96.444
10699	204300_at	156.799	150.856	161.814	137.625	118.288	146.576	125.938	85.865	166.513	208.577	128.594	134.624	180.031	131.182	150.747	106.06	138.998	76.461	169.856	87.855	129.331	161.587	111.794	140.219	124.693	126.366	174.016	122.364	136.009	122.76	104.915	171.803	202.386	127.132	135.077	154.296	134.928	128.387	173.237	149.838	168.665	162.549	134.568	123.519	99.877	103.589	121.449	100.852
10827	204429_s_at	86.104	88.36	160.917	82.252	124.238	132.109	154.728	123.595	94.89	116.403	86.108	136.037	92.799	130.153	138.067	112.302	122.194	97.757	178.578	164.658	109.422	139.845	146.474	103.763	65.405	100.062	94.435	149.187	96.399	120.859	115.629	154.19	130.12	87.914	95.524	174.24	132.857	100.092	121.381	133.156	83.172	115.189	92.733	141.794	130.938	175.513	111.511	96.674
10892	204495_s_at	129.361	139.165	101.254	96.67	126.405	167.223	148.748	69.99	112.997	187.638	110.521	168.832	89.091	151.353	136.082	121.733	149.572	85.365	183.506	125.492	114.843	199.552	140.375	88.898	150.464	112.034	119.73	157.88	179.925	202.645	116.533	164.421	111.15	113.224	178.63	164.027	174.817	170.47	136.53	135.616	133.115	187.924	140.882	199.808	200.659	155.912	141.695	149.183
10988	204593_s_at	308.095	227.411	236.522	204.876	235.792	276.371	254.232	270.092	212.001	182.067	270.876	263.056	228.191	217.1	250.137	239.066	243.239	237.172	279.696	465.025	312.31	295.373	160.003	210.053	171.374	198.972	182.767	229.605	277.152	254.664	283.891	247.307	238.765	181.422	182.244	217.59	207.021	253.938	319.747	188.925	167.822	230.187	164.587	227.424	202.084	154.986	165.311	153.776
11022	204628_s_at	67.638	74.203	74.982	54.236	57.744	65.458	80.708	103.968	64.272	86.314	67.272	88.399	70.588	71.71	71.251	66.868	68.096	60.099	48.459	68.328	50.456	41.721	76.125	96.512	72.64	64.241	60.065	52.256	65.435	51.941	65.736	94.02	69.474	56.073	60.844	41.599	43.225	58.247	56.939	106.629	83.637	61.558	47.053	59.231	73.64	46.918	45.237	44.64
11062	204668_at	97.926	113.629	69.112	143.976	117.061	141.508	95.378	53.764	143.97	114.82	94.127	123.308	107.494	104.796	124.872	83.815	130.21	84.18	83.219	97.346	123.343	92.656	87.062	59.451	78.317	104.047	90.985	90.449	92.383	92.548	71.646	66.873	110.311	97.205	81.119	95.19	91.515	91.471	90.315	77.064	68.404	86.11	75.099	98.602	87.57	89.033	85.315	77.693
11279	204892_x_at	14296.235	14225.499	15919.813	13544.923	14664.897	13766.137	14330.436	15070.619	14365.723	10720.863	12537.004	11932.825	13685.282	14334.805	15515.356	14679.937	15106.347	15583.146	13738.726	12623.55	14670.173	13320.302	15063.577	13355.349	11640.227	13701.021	14169.255	13657.971	13974.553	12924.147	13653.422	12452.156	12569.628	13423.639	13174.657	12432.239	13801.963	12859.447	15103.129	14421.145	12153.826	12530.438	13313.596	9580.357	11596.986	11155.8	11112.655	12078.781
11308	204921_at	139.109	103.949	116.124	129.004	143.854	164.222	117.806	137.494	121.07	187.161	238.142	140.39	157.551	144.218	154.081	154.145	128.634	96.654	128.966	189.42	179.076	155.622	162.999	157.481	146.682	163.438	220.256	206.085	151.563	151.212	171.991	140.107	179.434	128.66	220.896	211.012	188.2	172.332	125.799	231.972	139.119	239.349	241.228	213.633	120.263	88.041	125.81	120.544
11353	204968_at	358.966	347.365	260.315	305.72	240.963	286.862	323.189	268.891	336.502	222.995	319.394	286.067	249.555	326.632	265.673	265.026	343.48	246.382	224.257	220.045	262.452	378.081	204.553	309.019	242.259	364.013	249.914	311.838	258.168	240.54	279.07	296.764	244.245	263.569	259.91	331.852	352.916	329.547	221.938	259.817	286.549	239.835	287.396	252.833	198.199	177.114	195.779	182.732
11585	205212_s_at	109.207	141.965	111.314	82.619	105.646	95.675	74.239	152.785	85.813	110.661	107.816	106.154	116.413	110.575	83.695	104.11	133.967	115.909	103.673	91.509	105.363	108.925	130.179	124.946	143.326	118.307	133.701	119.395	129.035	107.275	59.162	85.821	62.873	78.676	104.501	101.65	101.842	193.109	91.13	154.75	94.986	93.425	128.831	124.158	92.864	98.132	106.044	100.853
11605	205232_s_at	88.664	69.713	81.79	86.939	109.91	102.996	96.973	73.877	76.295	78.612	122.548	76.44	91.743	95.945	90.755	66.083	143.052	108.892	120.089	99.4	97.733	110.572	112.687	132.047	95.748	84.094	69.606	94.672	125.884	125.005	131.415	130.517	179.061	84.861	59.773	79.323	87.662	89.603	113.491	113.28	83.856	108.126	81.197	87.392	67.671	97.086	96.199	55.841
11698	205327_s_at	218.436	179.696	119.987	183.675	209.429	211.679	168.545	199.018	156.865	272.171	128.943	227.15	278.353	255.068	191.563	152.274	207.662	125.98	286.692	196.747	214.414	249.173	149.186	171.531	138.68	204.214	212.98	138.972	244.599	186.389	215.113	273.804	280.319	214.212	154.529	205.4	204.125	212.146	162.215	125.579	157.966	185.641	138.312	227.046	193.664	193.651	224.693	163.988
11906	205540_s_at	107.481	82.946	86.199	64.894	93.152	84.723	116.098	76.707	103.856	110.123	77.454	80.973	68.348	98.011	80.295	86.23	78.812	65.875	68.408	114.811	118.717	85.948	89.984	134.397	81.968	73.09	98.614	138.755	118.647	90.826	68.815	117.628	122.01	55.454	76.784	124.736	134.584	127.947	101.192	113.882	80.172	113.818	90.333	147.929	106.602	116.522	113.414	116.327
11923	205557_at	155.237	133.96	114.664	116.303	126.944	132.302	128.338	141.778	75.175	184.841	99.885	153.958	141.265	186.277	188.28	133.34	159.963	114.754	170.592	180.419	125.27	113.543	188.628	174.541	132.255	88.587	152.608	166.921	153.532	145.22	112.094	139.99	165.138	87.844	122.363	129.066	146.17	161.335	111.035	134.483	91.211	147.327	88.91	176.2	169.735	165.936	144.409	159.906
12037	205674_x_at	55.737	71.554	75.713	55.242	61.3	65.405	100.165	83.295	53.572	73.733	59.112	79.211	48.775	72.435	86.484	84.165	81.408	66.37	73.009	89.316	97.425	66.458	62.04	95.337	53.327	62.906	89.675	82.601	60.399	68.651	64.218	73.21	70.653	55.721	51.068	65.651	74.837	63.715	66.596	66.763	74.175	99.876	42.645	82.632	68.336	79.82	104.139	64.972
12047	205685_at	84.051	122.194	112.845	67.362	96.958	87.478	112.667	80.015	38.474	76.095	51.068	96.777	64.185	89.929	83.255	106.398	84.412	87.148	103.121	117.316	92.678	121.871	87.986	128.865	79.137	95.001	89.179	85.093	91.042	112.339	73.523	97.092	84.818	95.75	63.139	67.03	72.898	142.042	79.883	62.424	120.398	105.917	78.191	93.639	95.264	87.099	72.792	80.876
12171	205813_s_at	143.194	139.252	140.317	107.599	146.045	126.803	146.326	130.891	137.566	151.756	101.376	165.359	142.839	163.216	165.383	110.031	111.967	100.338	140.403	187.102	126.159	157.471	137.439	187.162	199.239	133.852	140.332	262.03	163.863	133.013	153.452	183.111	148.792	126.891	187.433	209.118	193.466	117.226	90.797	258.126	115.073	140.394	173.89	165.089	164.716	139.099	159.859	160.324
12256	205902_at	121.036	173.906	126.249	82.262	117.9	88.9	80.214	141.018	100.506	119.748	146.494	139.2	123.763	93.597	108.413	122.639	140.338	133.167	121.363	109.295	125.741	71.867	140.403	189.683	120.488	118.003	139.465	142.841	113.485	113.775	92.343	104.82	62.954	117.851	136.668	105.627	80.768	60.493	85.364	120.988	134.509	85.912	100.802	147.192	119.404	97.198	130.701	75.02
12268	205915_x_at	61.536	77.063	79.067	62.005	83.866	57.528	72.176	64.126	60.934	77.126	48.675	86.6	71.736	56.485	58.109	43.545	87.084	70.742	58.214	69.663	90.443	52.048	75.366	101.627	79.834	77.788	72.644	89.434	55.754	72.788	37.493	57.806	69.868	63.768	67.03	51.67	48.863	54.787	62.323	76.479	62.755	58.145	90.105	73.162	71.015	64.519	71.632	68.332
12299	205946_at	171.468	72.261	99.165	89.594	153.603	134.092	141.915	114.944	117.643	96.738	131.816	127.573	99.362	180.351	177.127	137.067	135.581	88.022	133.981	162.475	118.432	117.62	145.92	176.199	114.193	110.093	144.249	146.735	164.193	138.349	158.108	130.543	119.069	106.158	109.099	137.389	136.483	161.785	88.513	171.392	87.542	134.311	114.898	212.616	189.355	173.915	128.929	86.102
12322	205970_at	70.706	100.559	77.998	95.741	67.79	85.213	19.788	105.085	75.947	101.216	126.138	78.361	93.214	128.969	92.29	109.96	112.024	74.56	72.276	107.887	79.357	57.109	105.354	97.756	90.801	77.729	96.756	134.671	86.87	94.101	89.676	89.527	113.754	49.304	106.949	105.113	99.785	80.381	79.903	137.46	85.711	92.075	109.218	101.795	98.421	90.321	97.681	84.454
12362	206013_s_at	111.867	111.59	109.721	96.814	135.556	129.28	114.333	93.054	92.141	144.778	163.732	120.932	113.552	122.984	117.623	119.969	91.872	128.709	103.338	130.635	110.061	90.23	124.33	154.77	152.965	108.351	159.988	166.683	97.128	144.31	60.568	80.737	91.992	65.866	96.036	144.327	113.538	77.656	100.354	191.673	143.653	105.311	120.78	160.231	126.649	126.669	115.953	143.063
12437	206096_at	131.032	91.784	90.932	64.065	71.015	88.516	98.468	76.05	108.208	93.789	35.712	60.507	99.746	75.867	72.609	49.479	84.39	83.046	69.464	73.408	69.621	93.819	71.195	70.206	84.071	111.47	69.535	71.109	68.993	90.473	58.64	63.73	81.609	53.276	95.642	73.091	71.707	103.357	82.199	56.67	111.078	81.084	68.295	62.664	54.202	60.588	57.316	60.559
12446	206105_at	139.239	120.784	111.528	97.424	169.237	156.615	186.562	135.032	129.992	211.247	126.12	166.475	107.002	205.575	213.225	140.418	137.287	101.119	155.786	162.05	172.895	211.415	158.835	138.625	87.593	140.484	133.774	206.357	165.378	184.372	173.281	208.604	157.871	64.869	152.095	186.252	193.698	214.559	118.878	193.477	135.988	168.886	195.387	236.79	174.427	183.637	167.63	164.41
12519	206180_x_at	134.313	141.166	125.575	105.64	164.321	175.12	186.286	116.416	135.166	186.659	71.223	142.991	119.888	172.982	148.99	126.252	126.571	111.879	160.502	183.348	158.592	145.838	139.692	182.647	132.636	224.405	145.148	187.076	220.671	182.063	159.279	163.944	121.655	105.976	149.484	225.821	249.029	133.106	201.394	135.736	182.121	169.409	98.145	162.029	154.421	132.55	154.5	124.472
12595	206257_at	143.158	158.906	83.081	98.887	119.667	135.909	121.426	104.039	85.351	161.838	87.525	176.192	104.736	140.723	152.935	103.088	137.494	113.96	114.885	138.236	130.625	133.044	146.94	104.625	87.069	123.165	132.917	176.379	117.843	131.825	120.936	152.779	115.832	127.511	150.174	136.742	110.683	127.479	112.083	126.264	143.963	107.53	122.546	166.624	128.228	161.142	157.979	154.85
12885	206559_x_at	13958.315	14081.106	15473.729	13368.197	14504.159	13620.651	13886.167	14577.867	14053.204	11584.743	12836.206	12276.058	13734.26	13900.995	15368.418	14177.498	14895.385	14957.318	14049.584	12338.049	13957.356	13399.622	15006.754	13456.375	11288.093	13602.077	14065.507	13424.13	13534.445	12950.067	13393.893	12888.729	12292.805	13467.098	13201.562	13086.425	13852.674	12545.081	15016.323	14184.567	12403.175	12960.017	12992.901	9472.916	11260.429	11024.522	11390.933	12531.867
12971	206649_s_at	172.373	177.658	162.451	145.398	239.792	206.157	302.004	192.457	197.538	114.16	183.336	158.54	251.958	211.419	213.214	161.417	219.566	253.176	246.71	219.604	167.069	268.518	222.044	160.928	144.779	188.078	256.977	270.479	222.326	247.209	215.365	375.971	191.987	130.09	194.479	197.538	237.102	187.355	227.144	218.299	190.684	230.458	114.052	246.54	333.983	226.924	182.762	231.27
13128	206818_s_at	87.024	83.717	98.47	58.548	77.203	51.181	55.677	46.819	58.675	58.598	27.03	65.982	82.39	84.907	70.607	48.492	65.754	43.535	69.374	72.656	83.798	67.398	63.639	97.069	37.494	85.829	53.321	60.225	62.412	49.566	85.128	62.162	65.442	51.214	90.703	99.742	58.411	83.128	54.97	53.621	44.413	67.841	61.677	-73.328	-54.508	-67.789	-79.012	-71.096
13133	206823_at	107.075	155.47	95.248	106.367	138.345	118.566	184.537	130.961	108.09	138.87	107.545	137.293	117.873	138.351	102.5	86.326	146.702	107.199	136.978	144.185	131.679	106.444	138.684	117.835	153.288	115.667	124.72	145.539	126.251	147.698	98.788	136.7	90.902	100.951	157.359	149.466	121.496	137.41	99.793	133.861	79.349	125.278	101.816	188.096	145.957	131.711	164.931	145.583
13175	206866_at	83.296	95.446	95.748	67.501	62.543	81.493	79.389	91.748	103.481	102.294	34.669	78.769	90.01	73.615	76.681	27.88	97.904	80.442	78.677	80.14	99.791	60.088	98.772	91.064	80.069	59.327	73.669	89.789	63.229	70.416	84.296	46.941	104.464	50.863	56.487	76.251	54.075	69.876	69.097	77.28	71.986	52.436	56.681	88.131	58.409	74.9	84.68	61.145
13189	206880_at	103.364	67.432	59.613	57.916	69.289	96.728	93.805	74.711	40.728	134.946	82.782	109.653	73.144	104.565	87.319	67.852	87.896	60.099	117.828	87.271	82.456	96.478	102.747	105.16	50.204	82.3	85.01	118.474	79.358	74.503	82.139	114.703	87.749	61.168	90.374	106.138	77.673	116.665	82.121	74.315	81.824	95.664	93.34	111.351	86.237	109.463	94.776	86.882
13214	206906_at	128.119	203.71	173.747	111.226	143.929	128.238	152.069	198.441	117.607	159.198	215.803	165.422	175.453	183.252	185.338	158.892	208.763	203.404	143.797	130.174	145.021	119.237	175.992	211.475	149.863	143.177	185.736	199.251	108.166	147.624	134.216	121.212	124.841	130.457	208.124	132.804	118.833	179.425	115.004	170.643	168.552	120.925	133.771	185.201	138.703	140.439	146.213	209.041
13352	207055_at	60.879	83.89	47.009	52.161	63.191	62.375	72.204	97.758	38.014	61.788	50.319	67.398	66.982	102.099	78.774	38.949	76.537	63.889	56.976	66.735	59.064	55.535	69.945	52.367	73.89	56.472	74.877	48.042	87.971	62.322	54.737	70.599	63.625	51.863	60.324	79.169	82.009	93.794	62.184	64.69	52.395	52.377	75.721	56.058	68.219	73.209	48.975	48.915
13364	207067_s_at	42.485	48.635	56.812	66.24	50.464	52.041	60.402	64.303	62.033	73.096	46.701	57.058	58.045	47.138	53.957	40.773	76.866	50.93	51.289	40.633	52.422	49.412	48.591	47.185	53.984	49.29	58.286	83.333	41.078	53.804	30.491	44.429	47.304	52.577	76.741	46.34	40.675	43.789	89.324	69.52	72.712	45.424	63.913	64.795	56.046	54.345	42.84	54.878
13367	207070_at	194.236	178.805	194.855	153.159	213.567	286.521	237.083	152.809	136.783	242.979	188.889	232.3	226.938	260.459	204.919	152.956	215.514	121.313	235.811	268.998	206.923	261.298	247.914	249.346	170.975	173.15	224.478	277.246	225.044	251.415	199.718	281.538	227.162	128.694	164.434	189.69	226.203	283.503	183.62	287.281	177.914	339.006	154.682	307.756	221.564	185.221	228.439	202.893
13392	207096_at	99.469	117.448	117.336	132.251	163.083	153.6	178.697	153.478	104.171	178.918	91.819	123.166	101.761	175.288	122.157	148.316	113.307	260.83	148.416	156.245	136.372	138.542	122.998	102.213	65.969	84.586	98.347	134.65	144.273	170.071	141.788	149.432	108.659	88.512	83.46	105.448	122.507	126.173	116.155	111.916	114.108	129.973	106.748	140.153	135.109	133.498	135.236	128.946
13407	207111_at	43.019	51.298	51.62	29.319	56.913	39.125	43.002	44.256	28.843	44.311	28.225	48.344	39.204	37.647	46.574	75.428	34.163	47.306	23.293	47.995	47.925	76.997	44.783	45.471	25.911	48.101	54.257	37.585	45.353	56.201	40.545	65.207	35.883	40.8	34.273	49.633	53.014	58.11	35.934	37.403	48.2	45.675	45.625	46.471	32.999	36.46	44.395	38.207
13478	207187_at	169.161	195.257	167.056	108.6	164.776	253.905	216.181	247.505	120.007	221.724	150.779	152.473	130.901	212.871	239.412	115.103	170.338	146.965	225.561	267.645	136.338	189.254	195.623	236.678	167.579	168.927	153.49	193.773	219.048	182.883	121.51	193.496	209.628	156.873	180.158	165.561	164.095	234.596	136.806	180.085	167.666	207.486	165.294	191.118	157.48	150.533	143.897	137.883
13648	207368_at	124.636	156.901	166.369	115.779	138.924	120.016	108.391	201.463	143.817	163.14	163.345	137.256	188.626	142.728	119.286	152.136	247.357	173.987	155.677	118.787	89.634	89.922	191.657	176.935	109.158	136.912	175.558	136.74	107.73	144.491	120.163	95.025	84.925	132.167	175.618	112.291	128.267	129.002	157.357	184.228	136.555	139.553	145.404	166.589	163.043	120.656	113.738	136.679
13651	207372_s_at	98.429	104.251	107.146	98.901	104.254	129.985	132.67	123.474	107.174	87.818	77.606	100.316	116.739	103.172	148.018	128.196	145.631	97.899	92.999	106.361	125.021	89.495	181.865	91.623	162.686	107.323	136.943	150.931	81.202	116.784	95.651	112.662	164.11	89.956	104.559	114.249	124.55	103.498	93.09	120.698	73.145	114.683	166.487	122.881	75.811	86.003	101.032	87.621
13687	207408_at	153.997	136.126	117.53	110.993	151.543	188.101	121.355	112.189	135.969	203.138	128.841	205.791	126.087	187.793	155.861	145.276	151.95	111.89	183.829	178.311	181.443	148.159	112.103	186.173	106.196	115.455	124.959	165.923	158.396	179.13	146.798	222.751	150.089	151.814	156.95	187.076	174.25	140.761	130.77	147.916	130.68	189.5	104.641	193.409	123.261	132.27	151.161	116.593
13735	207459_x_at	105.961	98.548	77.277	77.698	104.612	73.692	99.105	66.488	83.897	98.546	71.553	123.083	112.288	71.617	127.634	113.944	92.38	77.05	72.977	94.198	173.367	71.92	59.229	109.316	87.944	115.265	84.019	79.027	80.32	89.565	91.105	107.79	91.582	61.51	85.535	109.828	92.57	127.775	69.905	108.353	90.951	107.968	90.484	84.727	63.806	90.356	73.352	78.06
13765	207502_at	120.62	132.903	55.512	82.915	114.986	132.008	121.452	86.656	95.52	118.272	73.995	156.928	90.888	131.992	130.595	114.98	103.411	69.166	114.519	130.503	84.324	138.641	94.763	118.949	91.734	76.788	123.016	108.213	132.792	124.495	92.453	172.585	91.916	73.006	89.92	131.812	111.056	138.305	97.201	119.145	151.639	152.47	116.735	112.992	106.263	119.791	120.523	93.754
13877	207621_s_at	274.923	315.038	205.806	460.43	326.343	241.318	360.716	302.137	234.563	237.147	173.101	268.357	291.214	219.832	281.493	306.499	254.988	261.104	232.597	228.691	298.05	315.835	252.346	257.685	136.915	229.556	245.967	305.771	225.388	255.592	214.057	288.756	213.869	233.404	210.537	228.74	250.023	231.734	252.447	285.219	305.589	232.116	308.354	304.465	486.679	244.677	276.021	354.639
13939	207687_at	77.135	118.323	70.169	52.315	79.536	76.724	77.433	91.907	70.366	100.608	61.704	110.961	48.332	81.653	65.981	84.283	70.279	54.141	62.077	82.397	79.167	65.166	91.347	134.123	73.94	91.793	98.843	68.007	87.418	73.782	55.311	74.133	77.452	52.422	53.917	60.989	63.498	118.127	74.153	69.816	65.473	71.592	57.393	79.843	64.142	71.92	58.555	78.797
13951	207699_at	102.892	104.76	71.276	91.192	119.52	108.71	112.303	80.944	75.086	131.194	68.549	141.996	77.626	171.387	94.43	111.13	85.99	66.936	88.231	147.517	107.607	98.673	96.165	102.57	72.924	110.937	117.679	144.682	120.436	112.513	82.734	110.46	76.682	50.426	141.042	122.357	100.329	112.716	88.428	120.753	107.469	115.149	100.486	119.268	77.415	87.726	98.38	85.685
13992	207745_at	235.466	360.021	179.445	174.28	289.595	293.226	257.754	279.524	176.289	352.696	207.518	397.055	234.336	236.855	296.498	352.577	297.378	239.618	350.741	322.774	246.03	219.604	228.343	255.526	260.039	238.051	264.958	286.476	345.259	286.61	251.925	385.48	198.171	173.945	242.191	251.317	263.208	248.325	268.711	288.032	299.974	283.502	216.772	387.883	255.236	304.811	281.401	255.43
14009	207769_s_at	324.047	336.514	403.952	310.646	312.923	412.322	480.799	304.103	287.375	393.404	440.449	368.728	391.414	404.559	343.36	360.291	460.885	381.824	491.18	431.906	356.986	465.178	328.043	329.645	328.707	332.158	752.481	438.546	349.944	381.743	284.587	367.346	283.776	255.17	692.538	417.991	467.281	311.092	371.832	588.66	320.7	299.568	316.968	447.684	421.738	404.487	477.145	476.336
14022	207783_x_at	11770.842	12054.388	11393.409	12343.732	12619.524	12931.789	11221.397	12957.698	12229.395	9163.664	12189.302	11514.738	12302.577	10177.909	10095.22	12892.234	11754.443	11030.867	12170.356	11420.688	12269.796	11740.11	11333.604	11922.957	9468.884	10866.198	12377.635	11242.904	12121.703	12369.77	12013.378	11599.564	10312.551	12769.596	11728.65	11036.789	12387.151	11121.752	13624.04	11513.144	11933.176	11945.797	10841.056	6799.877	8098.209	8943.972	7603.407	7691.757
14139	207917_at	48.385	67.175	37.753	74.536	42.717	69.274	54.795	62.37	66.907	52.137	43.694	76.379	66.728	78.286	80.182	30.116	71.014	52.471	50.228	66.622	72.796	49.418	80.816	57.832	48.072	87.5	83.425	51.935	61.345	60.196	63.696	61.149	80.627	38.316	65.791	67.581	67.897	43.843	72.647	79.187	51.574	56.305	64.216	67.971	31.223	54.337	47.413	73.221
14185	207971_s_at	346.435	152.273	154.703	218.959	364.16	248.712	300.033	241.247	152.01	283.285	168.175	235.227	234.288	385.707	259.225	152.538	233.053	223.47	268.983	272.523	253.894	290.192	205.073	225.903	176.8	204.67	272.709	273.418	225.781	269.113	175.34	306.788	213.206	123.12	201.226	288.946	235.251	316.885	221.371	236.596	182.508	310.177	161.571	349.312	189.286	250.928	262.932	215.783
14247	208040_s_at	59.119	72.978	58.832	54.081	72.363	77.68	62.94	85.838	94.96	88.764	72.404	76.22	62.083	60.49	55.989	83.824	86.346	60.091	80.141	96.209	93.63	58.476	61.598	104.308	57.969	80.311	81.658	79.379	88.221	71.842	55.245	61.891	32.882	37.36	50.655	72.126	79.991	99.02	64.064	71.281	68.258	92.494	76.161	77.831	94.605	81.595	108.216	117.333
14308	208113_x_at	6670.762	4245	3655.177	6627.063	5584.368	6041.385	5976.005	3810.581	6563.392	7002.506	6225.997	6322.482	6720.18	4665.773	4904.714	5308.271	6503.703	5711.596	7209.682	5103.883	6206.857	6201.708	5382.075	4849.32	7176.116	6351.293	4920.18	3354.359	3712.761	8185.084	7669.913	3930.88	5863.003	5443.07	6751.645	7464.514	3486.397	5412.061	4323.074	4816.9	3427.634	8231.843	6204.386	5177.728	4987.202	4930.685	4469.372	3609.638
14386	208213_s_at	136.01	154.796	113.918	89.329	158.466	210.472	166.813	130.789	118.398	147.845	124.372	152.448	155.044	130.71	186.293	171.472	160.97	114.772	169.732	178.08	129.519	153.89	165.668	200.124	149.261	140.332	95.803	151.968	172.56	156.569	224.134	315.999	129.135	121.624	84.495	144.135	133.86	147.991	118.738	153.525	107.183	157.616	111.796	184.665	142.82	156.241	142.867	128.686
14390	208217_at	103.772	62.025	49.045	59.531	87.802	71.482	41.54	65.097	49.308	93.897	71.8	62.95	66.732	94.138	79.424	56.763	71.865	58.854	75.921	103.245	77.65	60.478	56.279	107.597	57.206	53.235	83.014	89.374	77.11	80.758	57.132	75.84	61.794	55.428	80.137	83.183	77.338	64.243	48.77	68.048	76.397	63.42	105.924	94.028	77.414	83.865	83.352	68.195
14521	208373_s_at	143.105	127.525	136.088	108.636	124.035	180.362	119.416	186.989	97.873	135.804	180.158	111.963	107.758	143.489	101.602	139.297	128.43	132.787	123.728	130.982	134.349	115.413	125.561	229.807	101.053	128.655	124.213	176.315	127.658	221.286	197.354	84.684	168.186	108.009	129.959	145.899	136.509	168.732	109.082	156.487	138.423	115.97	177.766	161.008	92.982	113.795	131.956	141.039
14583	208439_s_at	72.65	108.778	79.052	91.229	80.958	80.696	105.163	97.681	64.734	111.913	41.251	77.487	89.165	95.544	97.421	68.846	106.646	71.672	98.605	83.045	81.005	66.643	99.761	116.883	96.343	103.753	103.891	107.56	87.652	95.429	105.97	114.369	87.732	96.943	105.14	78.833	85.624	95.84	103.269	80.133	124.94	69.568	94.018	59.179	68.026	71.729	86.505	93.641
14626	208486_at	61.856	56.433	43.618	56.98	61.358	70.841	59.518	58.515	39.042	80.459	40.775	94.554	52.546	54.623	67.423	45.588	38.927	49.199	43.354	80.835	70.069	41.21	81.909	72.692	53.892	55.812	45.038	61.91	59.003	63.568	44.384	60.548	72.217	48.911	68.07	61.593	62.882	41.097	53.655	60.867	55.178	69.418	49.938	79.004	57.987	70.769	61.091	70.193
14669	208532_x_at	123.772	66.085	39.525	55.42	127.037	113.135	106.039	89.939	97.121	115.442	85.881	144.951	109.663	130.531	118.654	145.153	93.79	88.653	109.554	145.353	100.633	95.225	105.663	135.946	104.537	124.631	99.542	124.23	127.653	108.989	132.139	138.929	116.076	107.247	98.385	143.115	120.05	78.457	100.991	90.349	114.936	119.648	116.661	133.379	102.186	105.045	103.797	120.825
14698	208564_at	170.104	249.651	127.46	136.433	179.806	196.208	154.268	175.308	95.354	245.074	136.433	227.679	161.802	129.629	231.328	182.574	167.476	116.118	210.843	208.33	185.169	154.11	156.701	198.527	166.797	153.7	181.659	268.942	250.722	218.888	189.163	187.166	140.116	100.831	203.958	210.3	195.018	166.609	177.368	174.92	260.589	171.808	122.904	173.273	163.661	180.343	149.153	129.9
14754	208635_x_at	6462.839	5170.652	7582.747	7123.525	6837.48	5635.261	6472.142	7718.94	8732.499	2049.493	5245.753	3855.02	6477.491	5818.789	4552.386	5679.727	6005.836	7161.076	5433.992	5886.72	6131.054	6549.216	13314.32	6242.488	6038.022	8585.372	6600.692	6767.727	6929.572	8979.447	7810.896	6706.074	7476.902	8272.323	6860.504	7269.186	9077.29	7508.69	7975.314	8126.043	6289.531	8618.158	7078.632	6952.176	7671.167	7521.267	6433.961	6771.263
14764	208645_s_at	9049.37	7191.711	8392.096	9246.083	8600.146	9495.425	9475.767	8451.283	8481.933	1662.297	6342.197	5311.013	10250.673	7452.205	8010.806	9888.17	8315.993	8792.464	9681.815	9033.504	8158.125	10634.495	9648.038	8510.99	8150.354	9490.524	7223.083	8463.328	10069.635	10346.458	8279.502	8388.28	8272.059	9192.406	8436.212	9583.575	12035.775	9298.326	9667.457	8943.736	9270.37	9531.188	10569.478	4889.803	5441.406	6126.402	6660.605	6007.162
14808	208692_at	8481.778	7781.472	8287.52	5739.26	10406.488	7356.035	9821.451	8561.754	9390.286	1824.07	9051.063	9590.05	6564.66	9140.221	10438.062	8946.689	8045.513	7727.972	8580.968	8226.796	9633.56	8385.493	8266.392	6656.555	6645.031	8222.412	8776.656	10140.702	8689.592	10466.95	9726.428	6904.056	6865.03	8592.008	8661.381	8587.566	8163.847	7543.576	8675.001	9518.891	6793.038	6433.795	9646.302	5273.835	6338.643	7227.572	6742.841	6800.246
14811	208695_s_at	11260.014	11182.822	8202.755	10721.271	10801.815	12148.283	10001.311	10788.168	9230.752	6035.17	9317.65	10608.526	10485.779	10896.959	12733.505	9374.471	10718.577	10227.096	10657.631	12346.455	11778.622	10128.236	10769.638	10503.976	8596.558	10820.9	11062.386	8966.048	11357.526	10393.243	10408.875	10010.459	8994.077	9257.777	9728.942	11437.834	11251.712	9757.359	11196.237	9392.448	10862.688	11160.319	9634.124	5786.673	5691.563	6054.688	7088.305	4747.444
14883	208768_x_at	4830.021	6342.804	4999.918	7077.243	7295.881	5575.116	6040.196	7179.928	5724.315	5781.82	6660.486	7598.616	4560.751	6881.449	8948.78	6672.422	7542.958	7446.223	4749.09	6955.833	7598.441	5825.912	7088.801	6119.735	4767.763	5544.67	5802.422	3765.953	6338.157	6151.84	7368.021	6070.67	4947.414	5245.068	6078.13	5064.732	4410.978	5912.941	4715.795	6118.645	6713.329	5608.975	5992.297	5179.006	5250.625	5609.852	4791.579	5427.673
14935	208825_x_at	10734.407	12128.742	10317.961	12083.593	11286.907	11154.614	12529.582	12086.989	14272.126	7125.566	10310.621	9782.721	15008.409	10235.96	10576.03	12365.301	10117.391	9513.181	12868.421	9987.353	12143.578	10651.389	9919.35	14014.47	10179.033	12801.787	12468.684	10316.19	11418.594	11462.415	13680.833	10417.097	9745.481	11374.573	12605.893	9649.08	12798.826	12760.798	13032.447	13026.586	11633.952	11573.388	12633.437	8677.496	10339.027	10456.239	9151.905	10484.033
14944	208834_x_at	11089.187	12754.01	10863.914	12615.557	11717.572	11448.744	12606.074	12422.528	14722.132	7395.125	10749.879	10077.532	15710.785	10673.667	10997.855	12919.127	10548.55	9773.505	13484.017	10403.541	12434.141	11148.547	10372.551	14445.885	10708.135	13306.495	12936.093	10787.933	11731.006	11910.003	14264.43	10784.003	10363.708	12058.052	13161.54	10135.385	13406.098	13460.859	13544.289	13215.221	12318.19	11992.416	13464.752	9026.095	10797.445	10968.384	9665.371	10946.184
14965	208856_x_at	9679.221	9584.418	8469.066	9118.134	9927.064	10132.939	11089.153	10289.532	9932.157	7530.229	9343.458	10862.9	9751.555	9774.381	7881.137	11495.677	8844.168	10842.922	10073.617	9502.991	8966.813	9520.995	9819.045	9292.137	9288.233	8329.292	9223.138	8715.667	9962.348	9933.792	10730.464	8046.972	7040.271	11442.331	9963.135	6074.94	8563.353	8558.132	10313.456	11075.935	8581.859	8924.814	10016.776	7100.139	7628.944	7199.294	8089.211	7658.522
15012	208904_s_at	8179.947	9341.739	7240.214	10505.63	8245.924	9251.83	8268.768	9345.484	8562.656	8436.073	7353.083	9550.333	6630.557	7448.508	9168	8281.339	11812.144	8468.265	9500.543	7449.651	9611.168	9021.435	9417.046	7996.36	7191.22	7157.838	7090.399	7493.222	7818.106	7647.484	7724.255	7812.876	4784.907	8562.706	8657.531	7635.707	9165.334	7533.97	8600.067	8970.851	9264.052	5893.789	9568.253	7302.947	7347.263	7625.941	7545.383	7597.895
15036	208929_x_at	7583.206	7390.803	7022.354	8424.325	6621.408	8119.235	6798.782	6657.298	8440.599	6094.477	8451.561	6836.4	7005.165	6358.03	6920.927	7658.023	7643.744	6678.696	8102.767	6769.157	8365.886	8450.44	8326.33	6213.234	5440.846	9570.441	8599.087	5887.547	6605.441	7135.957	7930.24	6788.939	6999.777	7424.191	8937.845	6906.915	5574.148	7836.752	7722.128	8196.478	6990.634	7807.784	8590.523	5613.048	6869.52	6898.921	7000.729	6938.482
15064	208957_at	170.901	166.414	86.633	129.943	162.554	156.313	157.403	131.32	142.448	201.906	161.53	157.895	167.354	252.784	175.079	166.705	167.771	115.732	152.521	214.924	205.143	128.162	173.022	192.239	148.466	184.491	156.125	172.826	150.962	129.44	164.348	149.61	177.065	173.218	147.38	170.837	174.783	198.868	146.8	157.536	144.608	143.429	180.7	229.68	142.156	142.835	151.19	137.19
15086	208980_s_at	9392.954	4735.157	9534.376	7239.001	7672.638	8040.745	9593.134	9810.334	10061.998	4842.097	9652.916	3336.665	10960.263	8116.596	5136.921	11778.06	9315.996	9123.154	9639.335	9555.584	6836.268	8483.491	12972.032	10567.548	8935.837	11183.158	9369.851	10260.037	10536.963	9307.952	11820.587	7326.32	8895.98	10814.129	7141.241	7713.543	10877.254	9583.256	10183.337	7217.127	6729.015	9928.42	10613.233	8229.541	8534.578	10183.693	8413.93	10260.678
15100	208994_s_at	461.633	357.977	181.685	299.66	319.978	243.173	217.269	354.14	226.431	250.693	335.478	283.742	318.226	225.751	257.75	339.811	302.398	323.747	235.497	225.011	299.852	267.486	311.533	312.995	278.78	357.386	468.343	247.602	344.716	301.973	329.403	242.867	206.337	281.835	316.561	296.535	266.647	322.622	239.356	291.435	320.078	353.47	263.543	202.29	153.997	179.804	251.359	209.658
15236	209134_s_at	12651.486	9232.683	8424.974	7789.394	10320.766	11136.969	11168.548	9836.993	10767.752	3816.122	11802.68	6049.465	9022.862	7587.04	13228.876	9538.087	8660.226	8213.341	8345.328	7093.218	11828.724	10764.776	9855.354	8448.127	8341.264	9895.077	9333.382	5888.406	7682.376	8032.586	10504.482	9709.309	7016.279	6087.486	7794.09	5463.793	7075.465	9091.308	7975.17	9329.831	8009.816	6823.966	7784.098	6424.379	6274.558	6711.726	7201.981	5356.438
15278	209180_at	435.513	416.656	456.233	407.456	506.77	410.107	388.109	616.516	507.463	351.69	434.619	517.958	515.08	535.442	569.708	701.05	654.824	694.324	660.478	807.56	599.165	578.384	830.758	674.676	558.059	327.78	615.967	404.862	680.604	652.73	595.106	536.956	538.92	273.384	317.251	383.773	478.802	576.46	628.582	600.278	388.013	576.229	325.686	443.254	543.617	519.95	429.343	548.687
15501	209415_at	69.338	66.426	76.318	76.905	88.588	117.044	86.271	76.839	88.504	113.236	84.079	96.648	110.316	132.383	80.712	91.871	96.818	54.099	107.196	97.574	65.073	101.9	123.328	78.874	53.636	85.947	50.747	104.337	84.729	72.097	114.691	75.509	80.05	75.844	164.926	96.611	98.664	81.672	99.563	105.472	90.959	77.2	109.443	128.054	101.143	115.655	91.347	88.133
15625	209547_s_at	336.54	355.811	294.52	367.856	326.864	365.744	235.613	348.655	336.253	365.363	390.439	446.523	387.135	361.391	345.363	348.212	332.611	335.267	392.132	323.845	394.895	487.472	368.34	325.318	451.573	443.581	435.273	503.694	267.734	352.132	324.599	368.782	524.111	536.627	479.652	351.57	365.341	313.552	390.17	395.202	328.692	317.352	356.86	533.461	410.387	407.529	305.213	405.67
15694	209622_at	262.819	227.849	202.882	262.12	256.617	223.185	214.386	201.724	240.7	179.744	172.38	181.031	208.53	200.435	199.429	183.419	207.658	196.34	144.175	193.978	239.112	164.363	211.931	223.575	253.893	239.356	158.483	244.629	205.404	284.391	209.077	306.302	212.496	211.447	206.341	248.942	256.917	237.644	271.234	241.555	204.639	218.011	218.378	250.802	140.658	140.737	176.734	184.603
15739	209668_x_at	203.684	152.537	185.175	232.443	218.89	218.975	198.792	193.491	153.37	360.709	172.334	313.847	174.688	210.692	252.559	283.392	233.839	170.931	273.303	272.465	254.38	262.994	229.273	167.811	186.62	237.433	255.599	240.804	316.67	212.105	255.207	293.544	271.183	169.202	266.168	250.46	182.015	272.81	218.044	287.265	259.139	293.436	307.126	313.331	196.727	188.089	265.442	230.952
15768	209698_at	241.114	200.22	238.888	193.696	198.733	233.253	343.892	300.494	209.335	283.505	323.665	225.83	290.729	449.273	231.121	193.316	233.976	175.166	226.811	270.355	207.623	208.738	202.195	301.906	210.079	241.467	253.425	322.718	249.344	188.634	224.567	297.58	241.029	197.557	272.449	269.366	361.923	201.426	233.624	285.848	199.125	160.098	207.774	364.994	165.027	192.483	207.171	158.799
15785	209716_at	322.286	351.92	365.536	234.833	353.549	434.872	446.676	391.932	217.876	364.892	325.646	315.39	256.812	450.841	357.811	412.857	353.263	375.521	355.35	425.343	263.322	450.372	361.731	447.728	287.667	280.514	332.514	443.123	311.654	421.598	325.526	466.336	281.949	279.068	330.833	338.129	471.579	444.151	358.83	468.479	394.565	407.8	327.301	455.217	517.185	447.901	385.357	408.145
15813	209744_x_at	197.025	282.541	240.621	143.581	260.69	224.81	282.01	264.089	279.805	342.242	254.957	200.565	274.639	178.727	242.026	238.292	328.197	237.437	261.079	211.939	233.273	320.628	283.496	240.439	295.826	255.605	253.53	183.894	253.957	233.972	306.799	303.439	266.602	207.347	182.207	166.111	163.224	270.09	183.71	186.95	248.421	253.778	162.683	198.533	369.047	305.84	194.795	234.957
15828	209760_at	258.755	148.791	131.43	188.452	186.932	201.264	226.227	185.523	212.659	224.88	211.894	202.744	154.576	229.061	173.059	184.204	139.113	162.567	196.51	129.562	145.333	180.795	130.809	143.994	178.989	276.586	166.379	203.7	199.216	159.725	139.857	154.887	180.239	63.599	228.2	111.738	151.209	260.531	206.676	203.893	98.865	116.397	144.244	202.261	149.224	199.361	181.727	184.344
15987	209929_s_at	185.779	179.138	197.212	158.644	263.531	297.419	210.993	230.316	138.068	238.961	159.125	249.57	185.17	218.037	364.005	207.783	272.811	194.563	373.078	316.188	247.468	320.821	222.538	212.026	213.638	241.228	200.51	304.664	277.251	280.192	182.472	269.317	423.277	178.608	197.052	287.923	251.784	288.719	238.766	305.137	255.36	338.369	252.328	243.906	189.991	198.777	224.563	223.356
15995	209938_at	186.488	162.105	115.013	102.145	147.89	126.83	162.233	113.223	152.989	190.477	137.033	185.789	121.63	201.283	167.791	154.336	104.097	124.121	173.952	148.96	137.773	137.673	135.957	126.851	106.839	167.804	247.562	153.943	160.532	132.129	299.271	183.916	158.939	172.313	104.878	126.281	130.299	123.346	112.066	158.308	113.681	142.39	135.825	160.34	127.119	151	155.364	144.553
16203	210160_at	85.87	109.927	133.312	97.3	96.454	84.475	99.166	138.202	98.913	96.159	128.351	102.004	110.306	114.336	107.226	100.086	108.213	116.593	91.565	102.348	85.794	68.017	136.961	160.355	110.347	117.538	117.349	99.602	97.304	95.98	89.57	101.258	93.79	107.953	113.768	79.986	73.945	81.684	83.16	116.812	73.962	76.741	96.205	116.832	106.505	104.548	110.735	103.919
16342	210307_s_at	203.523	119.95	106.785	96.746	138.625	167.439	177.691	132.49	123.831	155.75	213.014	181.695	104.784	185.405	134.114	129.102	166.246	101.305	187.902	178.375	149.731	213.014	160.484	179.566	114.361	192.723	144.275	141.228	187.545	170.835	118.201	120.042	118.785	104.744	202.118	179.517	145.752	177.317	145.198	114.878	125.379	219.011	120.221	227.324	166.896	187.662	180.444	230.592
16390	210357_s_at	296.71	270.447	179.419	267.341	278.486	341.265	155.765	208.982	250.507	262.989	249.557	312.302	195.834	263.628	329.733	241.432	272.936	194.225	268.716	313.271	227.64	324.724	257.303	243.046	206.607	264.996	201.07	317.627	229.582	321.424	178.971	219.305	233.612	215.422	304.87	255.853	238.248	267.415	250.986	224.567	223.212	283.366	191.711	384.01	231.35	259.539	289.66	281.613
16520	210515_at	100.952	82.669	70.044	56.59	105.237	99.651	80.661	124.266	82.983	113.203	89.304	99.19	88.854	111.397	104.363	102.154	92.714	87.745	90.386	102.234	109.43	69.712	107.961	88.874	67.089	67.074	86.781	123.139	92.417	92.018	95.06	113.15	84.75	67.624	101.527	101.341	100.035	65.265	71.726	115.784	103.979	94.733	98.003	116.334	108.956	88.233	120.66	93.475
16638	210646_x_at	12407.952	14323.835	12932.669	11495.633	13435.851	13478.012	9120.401	12243.251	12007.055	6999.311	13011.707	12087.354	13626.768	12630.688	12862.333	14141.62	13718.916	12638.219	13416.042	10800.423	11268.328	13924.755	15002.515	12140.646	11351.604	11754.104	10931.03	10809.043	11087.768	12344.095	12344.601	11656.633	11652.314	12391.794	12514.772	10300.29	10560.452	12016.015	14840.335	13593.85	11574.9	13233.861	14021.729	9119.301	11086.476	10746.501	10718.9	11065.507
16682	210695_s_at	192.446	124.414	143.092	135.814	159.359	168.183	201.153	171.05	119.89	109.24	114.793	155.878	172.03	178.577	191.94	222.813	190.223	150.576	176.245	249.082	191.709	189.765	221.593	185.927	153.727	103.399	189.472	214.468	184.338	188.41	257.389	222.952	193.653	104.816	135.327	199.061	353.715	203.69	163.325	231.114	153.099	210.427	152.279	235.56	144.78	195.271	194.095	208.429
16715	210737_at	103.608	97.133	71.589	50.111	84.1	92.571	139.718	102.025	59.512	107.908	69.812	94.906	79.305	158.294	110.164	61.353	104.766	71.479	73.445	106.524	73.076	96.277	73.049	91.954	82.023	96.958	119.535	92.549	84.069	80.709	150.17	122.435	117.65	71.369	75.051	129.028	121.278	78.488	97.307	115.472	136.417	106.025	73.199	105.424	83.493	98.732	71.332	101.697
16749	210772_at	46.83	51.363	64.523	28.83	54.347	64.103	47.26	45.362	44.079	60.272	56.799	49.77	68.968	50.14	50.752	36.174	71.622	51.793	49.483	51.109	46.003	39.088	70.51	61.508	51.145	62.377	46.787	51.858	54.729	58.443	29.502	50.064	38.842	42.57	56.816	54.633	36.599	50.454	54.868	48.642	48.703	43.38	32.007	62.41	38.607	45.604	71.358	42.195
16757	210781_x_at	63.624	65.479	55.973	79.438	60.395	67.152	70.977	110.289	118.982	86.405	87.668	89.437	81.539	77.647	65.75	67.082	109.736	82.032	69.428	70.447	79.006	43.294	104.581	114.267	71.908	80.806	104.202	119.062	58.726	70.162	54.429	58.83	70.131	65.178	78.306	54.616	47.849	62.338	59.905	99.185	72.602	59.796	75.669	76.688	59.298	78.84	78.106	66.497
16764	210789_x_at	70.107	51.13	81.881	49.256	91.442	62.467	59.763	50.715	46.336	78.194	46.801	73.328	41.675	84.362	84.033	78.346	56.132	58.133	64.666	80.497	87.547	93.796	65.698	41.637	47.892	64.108	66.475	62.323	71.924	85.851	80.469	106.218	92.036	30.038	71.524	86.09	78.646	74.737	67.329	66.07	45.642	79.748	76.741	73.417	78.156	74.31	84.883	47.17
16797	210826_x_at	311.593	170.788	274.437	259.858	272.054	239.319	314.999	311.671	262.522	215.03	271.741	204.324	260.994	229.044	253.628	271.551	233.908	312.793	247.768	313.705	284.164	327.553	293.234	319.964	231.828	232.054	247.703	251.834	447.699	270.04	272.854	235.21	420.917	330.533	258.235	297.194	372.945	441.714	341.521	229.16	248.364	305.994	312.167	287.182	217.821	212.015	200.153	179.365
16872	210925_at	90.214	94.101	88.72	85.025	106.895	139.691	116.233	124.841	63.392	98.888	85.428	92.037	92.896	122.744	116.102	90.936	90.832	89.035	126.467	135.081	136.824	126.722	86.37	86.181	93.611	100.977	112.122	117.326	113.461	135.96	98.807	170.275	84.178	69.51	119.663	127.34	108.605	110.094	101.593	141.353	102.335	114.133	98.15	141.003	127.849	112.379	144.421	86.61
16933	210991_s_at	133.373	135.085	93.913	223.443	162.341	128.98	132.542	105.812	120.685	118.859	134.586	126.32	141.074	172.011	142.271	116.524	114.062	107.725	149.065	135.895	149.061	135.267	143.89	158.271	163.184	135.273	116.014	152.545	83.442	177.925	127.385	145.879	213.777	183.937	154.335	91.963	186.247	174.48	100.403	170.179	151.751	154.086	176.16	81.498	106.416	119.097	124.476	130.658
17007	211073_x_at	9482.742	10518.079	9219.098	11336.981	10731.086	8304.876	10626.695	9713.752	10333.302	4257.509	10243.577	10087.648	9964.359	7587.553	9142.635	9534.93	10782.412	9151.615	9581.694	8518.233	14104.189	9354.124	10679.318	8562.086	8843.858	11461.197	8879.507	8829.831	7826.563	8347.832	13440.02	9077.065	6906.518	9149.107	9491.486	8582.548	7868.819	10206.771	10665.504	12509.47	9518.045	8267.52	9871.605	7581.715	9248.388	9607.181	9168.408	10541.049
17030	211096_at	73.369	95.311	80.567	63.999	75.013	79.274	82.414	119.683	58.497	101.441	30.727	108.564	67.799	89.757	80.866	51.483	77.74	57.712	71.747	107.38	57.132	51.693	92.781	50.998	74.338	57.541	85.782	89.686	60.4	93.603	68.871	65.117	84.222	82.365	86.1	72.66	79.321	44.855	71.786	105.649	68.882	71.63	81.707	72.011	65.087	48.775	69.499	51.315
17160	211252_x_at	333.682	276.166	216.345	156.927	295.744	355.528	277.737	346.465	234.518	334.052	278.598	346.609	221.694	369.608	282.148	314.156	344.711	257.115	434.544	456.63	332.434	386.514	363.547	351.454	285.551	289.569	334.431	387.94	355.292	290.528	265.322	464.143	265.591	166.718	322.347	372.173	362.39	243.399	321.16	268.801	317.41	396.71	272.524	336.753	348.182	400.483	337.904	209.697
17186	211280_s_at	88.417	66.889	50.662	65.918	78.733	89.344	39.689	30.417	36.204	25.372	81.373	68.44	71.354	67.442	40.334	49.921	54.087	83.051	59.885	60.074	82.441	54.443	64.435	63.75	56.353	42.565	55.84	57.18	56.782	63.595	59.16	74.82	62.457	67.054	63.999	83.485	78.59	61.182	69.993	71.171	63.643	84.99	36.61	59.969	66.374	60.141	63.017	80.911
17193	211296_x_at	12300.552	7920.012	12030.356	10405.383	11109.079	11560.822	12363.2	12538.521	11461.434	7121.763	12275.757	5923.374	13331.758	11154.125	9051.927	13391.915	12171.266	11680.328	11813.813	11568.699	10642.911	11224.07	13927.24	12079.424	10511.122	12847.745	11696.129	12430.579	12478.89	12565.166	12936.745	10436.388	11516.587	12666.992	9840.282	11327.746	13681.567	11134.097	13600.833	9288.829	9508.401	12861.686	12492.009	9523.68	10577.059	10966.879	9252.545	11032.818
17218	211326_x_at	76.466	79.818	97.871	66.483	61.085	61.404	44.148	81.764	77.651	74.686	92.336	63.449	101.887	69.124	46.605	30.993	77.589	86.204	64.523	59.503	62.356	60.711	94.549	95.75	84.223	75.44	82.23	106.54	69.398	62.219	80.238	40.107	77.457	65.954	104.079	80.721	45.801	76.211	73.413	106.582	85.339	52.961	100.177	85.826	81.705	81.592	72.4	94.281
17224	211332_x_at	87.248	89.788	72.312	93.154	89.998	110.772	83.046	101.993	80.083	104.088	58.316	97.762	134.445	113.885	101.994	104.13	115.534	77.901	143.499	104.562	93.338	122.796	90.173	96.043	108.319	32.649	88.922	126.231	152.099	92.9	186.053	131.531	99.59	119.729	85.283	90.279	95.449	106.604	82.886	92.962	63.846	126.537	79.82	131.251	83.669	83.571	114.601	77.544
17225	211333_s_at	78.429	71.939	76.523	53.809	79.763	77.649	65.863	90.798	72.533	67.971	96.896	64.354	76.666	64.279	69.884	30.896	70.278	85.001	56.91	54.719	68.758	64.151	69.669	60.857	59.512	53.631	88.88	86.583	69.253	71.591	68.154	70.546	49.333	137.748	67.267	82.852	72.358	50.353	74.269	81.217	53.266	67.234	52.026	69.405	90.602	58.542	56.42	24.155
17235	211345_x_at	8378.326	8695.119	7367.603	6696.83	9271.839	6166.986	8756.325	8212.483	6303.509	3329.934	6924.596	5170.181	10534.038	8260.159	7702.063	7313.44	7909.334	7097.928	9188.388	6283.487	6560.491	8349.914	7742.012	3867.726	5884.049	8661.78	10345.702	5086.972	6750.991	7871.901	9510.066	7309.415	5833.048	8002.767	8176.121	6838.558	6209.123	6841.647	7683.619	7838.365	6142.701	6539.123	8348.675	5904.737	5913.977	5937.949	6270.233	5681.264
17455	211598_x_at	10060.932	6087.197	5462.463	9355.472	9828.389	10143.471	9627.394	9128.463	8091.15	10031.053	8532.873	5650.067	9411.928	10317.772	9615.424	10168.201	9969.119	9483.76	9348.808	10091.357	6918.009	8096.82	9474.336	8984.959	7818.329	7504.807	9670.329	10534.998	9101.066	11001.087	6769.773	7427.628	8150.283	8964.705	8208.637	10926.069	11595.333	6138.758	10982.461	7962.637	6896.021	11409.223	10101.627	7392.996	6402.298	6478.755	6945.622	4374.257
17480	211628_x_at	9346.417	9816.771	8653.721	6327.7	8118.075	7923.126	9466.713	8359.847	8514.962	5571.45	7775.23	5630.431	8015.576	7536.98	10158.654	7336.451	7428.875	7750.619	8748.922	8053.551	6938.222	6951.66	8406.701	7670.268	6320.249	8875.475	11084.182	7518.668	7910.11	9674.636	9595.464	8009.5	7742.771	8696.228	8417.062	6316.8	8204.565	6352.149	9606.402	7324.816	9063.081	8871.075	8721.02	5935.634	7133.482	6646.328	5047.232	6529.452
17555	211720_x_at	9911.252	10038.967	8551.598	9415.432	10403.521	10799.138	11684.429	10528.943	10785.775	7998.237	9415.499	11321.807	9675.378	10240.182	8421.207	11642.855	9395.855	11119.431	10820.243	10011.597	9373.601	9948.7	10149.257	9664.815	9808.305	8539.029	9544.516	8960.976	10335.002	10477.342	11182.024	8436.682	7317.905	11803.269	10300.195	6426.896	8897.414	9018.951	10682.297	11376.035	9109.34	9586.762	10359.551	7401.513	7901.691	7400.159	8300.067	7462.392
17678	211863_x_at	36.232	41.3	71.161	37.42	37.595	63.918	57.677	76.325	65.162	63.818	73.86	91.049	95.856	60.17	82.27	63.309	81.504	37.651	77.164	80.728	46.49	50.708	57.703	67.185	46.088	42.339	51.611	91.4	72.884	61.624	98.422	78.806	65.49	47.839	65.309	67.889	66.277	51.748	47.941	69.803	71.35	50.423	44.609	72.795	61.23	74.192	68.623	53.528
17681	211866_x_at	54.523	59.871	63.906	52.348	51.525	73.585	37.446	68.327	75.641	65.1	69.769	77.996	86.385	64.991	62.774	26.992	69.035	48.491	65.605	67.26	59.973	57.041	50.755	70.719	54.516	46.124	65.765	92.547	61.152	56.19	72.208	75.523	70.111	70.959	59.457	55.143	66.931	52.488	54.927	55.624	45.964	46.416	61.185	73.654	65.324	68.553	75.2	74.347
17736	211927_x_at	10355.299	10348.073	8976.911	7994.045	10894.963	7425.614	10758.153	9641.281	7367.703	4184.293	8523.493	6179.426	12220.763	10138.033	9525.241	8895.818	9259.994	8710.662	11119.711	7628.085	7715.329	9559.742	9477.21	4626.744	7013.319	10342.913	12683.895	5661.312	8421.573	9734.741	11857.78	8525.036	6918.914	9371.46	9537.338	8555.288	7317.144	7998.879	9109.009	8697.001	7602.596	7638.125	9866.168	6984.003	7011.515	7324.203	7481.876	6453.889
17748	211943_x_at	11044.193	9282.227	10272.856	11249.511	11111.757	11740.506	9900.642	11741.201	10052.017	7702.226	10763.259	9511.94	10918.125	9720.401	9438.07	11163.951	10170.728	10502.421	11487.246	11691.353	10844.462	11379.566	10129.376	11410.432	8980.879	9553.005	10859.543	10001.631	11318.71	11709.485	10875.062	11483.723	9002.657	10873.93	9683.324	10042.261	11555.922	10234.242	11703.309	10307.73	10224.354	11528.395	9809.808	7080.726	8227.792	9279.412	7996.322	7031.267
17757	211952_at	205.446	176.408	151.414	228.058	200.135	204.65	172.439	178.647	195.468	181.112	148.589	218.957	175.05	227.6	274.849	304.922	148.784	186.815	220.576	247.615	227.25	263.031	140.796	290.931	209.972	144.846	206.932	231.966	218.463	184.686	241.307	326.074	189.838	200.053	184	207.853	193.601	259.626	221.252	203.378	142.014	206.951	141.157	270.424	285.829	213.41	186.124	223.836
17761	211956_s_at	4612.533	6252.872	4982.892	6191.527	5341.396	5200.96	7546.426	6537.27	6149.301	2832.68	5477.012	3347.085	7673.117	5133.888	4002.443	5039.805	4859.742	7487.441	7920.361	6020.486	6119.665	6251.919	6022.922	3689.833	4132.047	8840.189	4902.81	5074.3	5395.119	3935.047	6153.718	5757.214	3997.763	8310.254	3418.321	4074.389	5274.401	5863.887	7188.432	5646.795	3659.595	6244.346	5517.803	5710.263	7971.858	7637.164	4649.77	5754.761
17774	211970_x_at	9450.234	10236.035	9189.987	8860.912	8934.529	12726.345	10945.709	7381.063	11184.885	8824.786	11662.637	6799.14	12375.732	8601.752	6942.932	9245.391	9742.674	5820.565	9711.771	7671.182	7448.406	9448.692	12216.206	9217.67	10412.124	11692.668	9403.452	11283.355	9481.343	11708.826	8042.299	8660.377	8210.886	11230.603	9726.962	11118.557	9932.384	8045.764	11436.912	9762.869	8272.606	11293.291	8345.4	8083.692	8089.101	9566.062	6419.848	7576.392
17776	211972_x_at	8934.193	9146.688	7223.862	8172.423	9143.235	9454.806	10570.5	9807.935	9248.714	6290.584	8392.6	9616.301	8648.418	8797.288	6360.454	11064.761	8500.625	10424.292	9374.638	9167.725	7622.513	8812.931	9198.84	9277.461	9045.774	7573.716	8501.47	7407.575	9294.702	9591.83	10290.145	7484.105	5351.233	10588.229	8932.597	4838.563	7764.077	8129.44	9331.898	9424.129	7745.232	9054.195	8907.958	6225.653	6664.057	6005.554	7048.315	6131.021
17787	211983_x_at	10494.9	11237.048	9541.16	9206.352	9315.968	13361.044	11552.689	8224.276	11303.239	9343.301	12804.104	7518.437	13352.577	9339.014	7210.533	10304.943	10217.348	6534.96	10023.824	8554.292	8244.145	9859.322	12777.905	10502.862	11833.943	12239.675	9919.825	11719.201	9838.415	12447.752	8893.954	10247.922	8788.165	11676.229	10087.385	11789.07	10485.767	8791.088	11518.35	10332.57	9125.925	12226.931	9252.772	8646.026	8665.382	10029.53	7162.59	7942.926
17797	211995_x_at	10085.743	7350.059	9662.422	7938.212	9474.831	12339.846	11486.874	8411.227	10735.028	5605.036	11557.556	2985.283	12778.533	9190.076	7973.18	9328.221	10657.35	7090.422	9932.927	8722.499	7130.989	10536.192	12238.279	9754.654	9798.77	10905.806	8843.584	11474.932	9637.513	11687.523	8691.251	9178.472	8200.231	10659.52	8154.802	10589	10926.153	7859.474	11827.46	10063.395	6700.832	11860.563	10539.764	8508.265	8489.83	9562.275	7131.117	7081.035
17805	212004_at	487.6	590.633	452.973	369.819	581.53	645.849	545.14	631.832	384.286	411.246	744.394	505.415	532.263	448.143	508.091	634.431	629.418	701.542	874.995	621.465	423.793	697.764	558.238	521.852	479.894	510.153	509.622	393.374	743.299	618.408	565.011	690.171	441.202	357.313	417.417	420.165	451.783	436.689	526.39	480.842	482.964	642.228	515.662	504.203	542.881	442.898	452.472	497.273
17838	212039_x_at	9203.882	10374.36	9040.262	10750.646	10374.426	8334.306	10352.428	9473.849	9976.757	4470.691	10207.393	10019.984	9765.425	7653.658	9099.176	9575.41	10221.66	8787.726	9445.868	8575.643	13655.661	9231.786	10371.374	8524.278	8651.411	11024.516	8910.651	8602.122	7813.537	8356.787	12938.546	8915.947	6712.692	8878.844	9483.938	8542.188	7804.24	9524.253	10637.261	11579.365	9515.198	8283.911	9769.615	7542.412	8901.919	9043.126	8952.935	10422.305
17841	212042_x_at	9295.725	7857.467	7793.758	11065.01	8816.977	6932.069	8153.377	7291.328	10455.229	1275.734	8261.751	7714.713	10832.969	7403.234	8959.598	7969.196	8100.261	10088.672	7576.854	9186.907	9556.163	8629.794	7949.14	7592.655	9789.491	7732.56	7024.782	6253.082	7706.443	12142.324	10075.5	7115.335	6917.361	7007.055	7641.914	7343.515	6636.058	7711.096	7868.395	7429.777	8087.417	8744.842	6933.035	6275.865	6034.263	6384.213	6080.035	5724.76
17900	212101_at	766.437	760.478	605.868	568.992	514.955	457.576	490.623	815.006	895.848	530.468	870.535	544.621	740.875	732.681	572.797	427.003	878.22	943.501	588.304	743.592	493.125	636.416	761.207	711.458	769.724	493.205	765.65	483.633	616.792	455.419	856.98	668.754	384.939	452.63	861.407	610.167	406.936	609.527	599.064	768.567	759.424	736.24	686.65	646.702	780.956	623.333	521.424	542.644
17922	212123_at	186.497	267.109	91.087	273.688	226.876	245.127	211.261	136.713	191.102	280.467	193.627	339.822	199.313	215.724	200.542	235.276	228.872	185.798	326.072	171.631	264.636	192.276	254.124	190.764	256.997	200.878	364.574	243.626	215.797	192.525	202.151	222.369	239.469	309.365	271.811	196.103	281.175	223.525	244.148	332.731	312.127	234.438	301.892	205.804	184.683	210.054	239.377	257.456
17987	212191_x_at	5648.222	5588.331	6260.531	7325.154	5557.25	6650.308	5508.045	5040.244	7005.841	3698.488	6595.898	4303.267	5143.746	4808.82	5335.356	6396.459	6748.593	5949.383	7245.944	5651.293	6970.853	7492.487	7429.036	4222.271	4197.938	9535.446	7664.342	4069.938	4785.496	5365.176	6777.619	5624.731	5226.906	5806.992	7797.889	4478.092	3724.435	6886.08	6275.86	7781.477	4823.612	6074.298	7468.955	4333.513	6515.056	6665.61	6580.662	6060.113
18076	212284_x_at	11899.77	11243.614	10933.752	11989.69	12417.575	12926.993	10782.81	12773.527	11332.831	9401.181	12645.287	11623.159	11650.844	10471.386	9957.422	12498.13	11394.956	10748.338	12397.914	12358.758	12195.124	11903.638	11317.166	12337.658	9802.296	10787.536	12616.841	11071.022	12623.012	12519.569	12340.723	11944.524	10541.192	13050.486	11644.973	11189.178	12849.084	11690.317	13025.21	11485.128	12026.451	12618.069	10583.166	7372.586	8609.722	9446.538	7863.306	7106.312
18154	212363_x_at	9855.05	7634.134	8933.165	8090.167	8507.235	12857.222	11135.941	8091.737	11281.852	5515.764	12022.276	4234.4	12731.979	9360.935	6967.628	9071.155	10293.774	6609.298	9426.304	8556.191	7727.59	10263.112	12532.659	9665.789	9944.343	10847.877	8798.066	11618.393	9644.454	11954.442	8415.629	8876.757	8358.957	10796.083	8452.004	10955.443	10131.946	7705.318	11055.432	9849.282	6726.143	11614.65	8920.296	8619.376	8528.913	9842.466	7229.87	7118.946
18191	212405_s_at	493.525	493.739	370.703	339.55	382.33	515.224	592.244	428.549	543.227	303.969	418.969	320.009	261.46	390.033	385.695	408.328	380.93	320.467	462.957	340.05	294.765	511.883	343.573	366.52	285.542	367.182	468.29	317.373	414.546	434.267	401.596	424.611	365.084	426.009	537.54	350.623	377.713	386.359	376.495	362.455	435.762	474.813	371.244	322.182	293.273	281.495	290.839	294.966
18218	212433_x_at	9525.77	7846.089	8855.902	7958.376	7286.348	10400.171	9631.953	7896.277	9148.627	5655.701	9074.606	6815.229	10122.838	8829.745	9943.994	9484.007	9532.912	8637.966	7804.784	10744.238	8163.483	10122.72	10762.164	8773.057	9278.04	8290.617	9916.938	7836.837	9187.101	9973.193	9547.643	8128.999	5405.156	9136.154	8932.62	9356.24	9115.686	8240	8617.267	8764.66	7994.018	8918.748	10766.486	7261.715	7356.266	7281.004	7649.837	6789.992
18256	212471_at	57.727	83.557	76.605	44.895	76.265	58.972	72.49	67.449	59.443	54.019	28.814	67.111	78.483	86.271	70.411	69.464	61.516	100.014	49.368	68.561	56.432	72.243	91.704	123.994	67.797	77.03	69.917	74.809	79.265	59.869	65.954	45.002	65.631	98.603	44.433	44.463	41.253	57.484	51.282	68.247	81.603	72.523	57.061	66.25	69.862	74.11	95.989	96.845
18360	212578_x_at	5447.351	7376.167	6468.118	8550.061	8958.803	8731.725	9106.157	8844.009	10723.255	3363.6	7667.77	8754.424	7100.293	6183.771	5483.762	7548.429	7630.542	8618.677	8075.822	7535.49	10426.014	9033.334	8405.729	3467.423	6569.613	7404.086	6219.117	6268.785	6803.216	7437.649	8165.907	6860.05	4976.11	8029.837	7184.366	7747.1	7548.127	6784.063	8966.65	7246.619	7333.712	9091.22	8436.867	4792.174	5338.422	5115.236	5153.277	5146.18
18363	212581_x_at	9130.903	10039.72	8416.662	9031.204	8736.286	12754.797	12195.364	9704.858	11308.395	9387.936	11840.261	8020.294	11069.171	11293.829	12128.016	9077.042	10690.193	10073.254	10656.414	10043.825	10336.494	9260.604	10988.655	8923.47	8308.162	9663.323	10159.908	8451.863	9012.979	11722.2	7646.73	7296.303	10661.184	10579.193	8502.479	7519.409	5090.811	7312.521	10734.791	10737.28	9056.795	9615.626	10235.197	6376.385	7095.755	5929.067	6883.119	6095.75
18510	212734_x_at	8923.715	8602.083	8405.74	10244.364	7880.347	9580.01	7928.992	7558.01	9391.455	6875.164	9925.858	7954.614	8311.553	7229.178	7648.325	9161.546	9347.456	7934.884	10112.191	8057.376	9776.006	9962.859	9591.635	7010.154	6354.18	11559.083	10403.269	6727.971	7506.505	8273.86	9789.004	8373.31	8308.975	8713.504	10532.868	7435.376	6057.597	9087.948	9127.051	10086.87	8008.556	9185.437	10291.743	6411.747	8266.658	8639.662	8393.765	8407.407
18566	212790_x_at	11698.878	13706.106	12653.308	11159.17	12720.879	12639.163	8528.673	11652.021	11583.854	6470.935	12431.295	11596.918	13085.505	11942.777	12311.866	13351.161	13094.117	12037.861	12945.113	10196.711	10677.397	13309.194	14544.435	11414.449	10964.5	11256.238	10376.514	10339.98	10552.205	11756.986	11412.62	10810.603	10997.356	11597.455	11891.874	9600.201	10045.722	11045.283	13953.307	12935.588	10703.364	12253.919	13606.151	8345.112	10420.732	10143.089	10063.602	10992.17
18590	212814_at	360.189	376.139	190.222	483.132	376.42	277.644	232.379	287.214	256.755	460.584	257.457	427.069	350.761	268.212	387.724	471.629	390.495	305.012	344.526	322.767	284.125	322.344	393.359	248.171	328.808	276.911	291.169	338.618	342.182	275.675	412.042	329.929	288.895	286.158	272.113	449.497	524.346	312.428	381.207	437.016	298.828	321.543	285.077	275.324	279.074	366.13	263.578	444.139
18642	212869_x_at	12175.325	11668.797	12540.653	12778.085	12970.445	13374.918	11417.634	13158.731	12342.808	8870.578	12494.771	11701.072	12257.1	10622.6	10543.68	12724.816	11975.062	11441.802	12619.368	12145.096	12682.168	12323.105	11800.281	12329.331	9895.678	10941.129	12597.254	11305.355	12812.869	12539.298	12671.837	11984.808	10706.51	12981.292	11750.745	11201.267	12912.865	11813.522	13385.396	12138.548	12190.438	12558.906	10651.198	7379.786	8819.706	9720.58	8507.396	8401.082
18655	212882_at	126.322	132.567	79.431	125.274	148.765	146.635	129.442	145.042	125.477	189.678	107.584	133.078	178.846	182.691	148.924	113.7	109.715	137.041	203.93	191.085	69.457	151.858	145.337	170.96	145.011	155.002	125.219	175.09	142.452	180.105	65.193	143.432	136.916	120.763	100.584	138.617	164.294	144.777	132.139	196.37	138.081	159.971	119.442	138.836	170.91	173.72	138.358	85.759
18703	212933_x_at	7629.941	7301.677	6819.755	8403.486	6278.13	7670.378	6639.825	6206.941	8156.792	6149.901	8374.046	7338.126	7424.085	5833.445	6524.195	7332.836	7161.582	6249.864	8147.685	6577.997	8063.966	7983.466	7720.674	5793.816	5465.238	8612.888	8544.123	5687.378	6328.07	6865.821	7890.314	6577.4	6815.65	7554.438	8524.839	6365.172	5063.791	7218.708	7328.527	7956.23	7091.933	7480.106	8049.948	5097.171	6208.369	6594.181	6508.794	6257.465
18755	212988_x_at	10094.971	9504.747	9039.304	8690.005	9359.198	13063.646	11134.206	8096.513	11327.981	8113.4	11978.965	6144.575	12503.798	9628.73	7296.167	9590.206	10119.73	6356.633	9606.548	8620.798	7295.231	9889.902	12274.113	9840.257	10489.988	11708.281	9401.828	11464.032	9842.727	12225.448	8565.316	9386.086	8286.578	11149.526	9185.45	11672.873	10365.659	8506.121	11194.634	10039.767	8317.453	12164.89	8892.796	8392.022	8042.112	9703.949	6536.69	6876.388
18847	213084_x_at	10968.691	12301.862	10586.458	12262.581	11495.71	11442.865	12512.314	12063.043	14463.185	6947.098	10791.294	9762.478	15197.427	10428.725	11032.489	11964.026	10241.069	9604.017	12918.983	10120.875	12316.077	10841.937	10272.688	14323.48	10562.33	13039.693	12560.338	10538.689	11559.927	11854.596	13814.679	10603.552	9982.894	11474.165	13026.153	9733.341	13263.042	12851.085	13338.959	13090.995	12034.944	11893.625	13038.435	8969.443	10663.488	10688.474	9252.931	10343.188
18893	213132_s_at	180.343	180.808	229.325	225.776	185.563	194.009	240.421	189.693	290.38	146.478	188.382	180.381	204.97	124.216	151.275	228.152	174.881	207.98	166.434	263.347	193.806	154.438	137.702	222.081	237.882	177.57	200.795	140.351	228.061	228.088	275.613	177.798	159.82	133.203	156.688	196.279	113.769	136.036	239.055	168.552	206.883	172.266	130.737	158.698	134.84	101.174	132.245	145.686
18940	213184_at	261.568	342.692	302.071	410.225	325.483	345.124	376.72	436.593	283.252	345.798	406.096	422.189	581.681	418.397	473.921	499.335	273.214	281.057	377.115	390.683	403.428	281.203	280.518	472.881	285.259	310.447	308.099	304.938	416.516	326.369	333.927	371.233	366.737	365.928	331.296	401.945	401.09	321.039	510.688	232.749	348.445	415.999	305.094	242.181	351.227	308.7	223.132	232.597
18959	213204_at	180.109	208.946	188.902	206.431	163.583	182.497	168.109	205.417	222.808	234.009	171.8	278.098	152.032	165.476	169.866	193.152	321.199	155.391	148.362	201.796	143.847	238.959	187.461	251.919	227.931	242.602	172.815	187.536	219.769	183.275	212.487	142.007	167.895	204.283	298.672	244.986	226.548	196.325	220.481	230.998	210.724	244.964	214.982	196.977	113.855	150.751	170.97	196.221
18964	213209_at	100.131	71.848	79.24	62.64	94.26	97.842	87.272	77.43	77.608	91.53	63.171	75.772	92	117.616	91.229	59.499	117.233	113.82	92.243	89.118	82.873	105.232	98.122	59.715	62.616	84.078	60.604	63.866	71.088	91.093	83.093	87.466	96.619	77.224	32.732	71.732	73.678	65.048	72.821	118.027	82.004	77.327	126.232	126.495	93.526	96.704	90.28	80.782
18968	213214_x_at	9915.174	10769.979	8859.911	8673.964	8866.509	12580.843	11302.81	7712.479	10652.135	8743.672	12247.044	7261.167	12618.948	8500.17	6710.98	9700.155	9541.414	6047.59	9488.639	7579.106	7874.728	8859.425	12205.097	9661.849	11252.952	11663.396	9394.282	10778.86	9137.149	11817.205	8351.697	9173.078	8025.792	10788.973	9661.714	11029.774	9533.386	8299.807	11162.583	9500.71	8584.955	11268.938	8662.572	8156.584	8350.808	9564.997	6430.856	7594.383
19080	213332_at	59.37	67.447	42.704	44.353	81.502	72.584	72.717	54.216	35.419	87.6	53.938	88.447	56.305	64.824	66.576	74.33	65.838	37.81	60.216	72.311	44.486	66.258	71.788	78.431	90.687	61.656	51.053	75.848	58.712	71.062	57.516	84.58	70.963	62.923	35.958	66.122	69.208	48.869	64.009	72.802	67.304	72.669	55.251	84.513	63.912	77.368	81.597	87.256
19095	213347_x_at	8179.618	9071.712	9006.145	9911.97	9065.771	9229.797	9543.863	8397.486	9459.608	4862.821	7066.351	11137.686	11323.423	8133.652	11408.349	6962.744	10155.053	9356.372	10355.323	6438.003	11481.11	9184.936	10072.761	6534.256	7611.917	9719.054	10097.18	8143.207	9003.591	6277.562	9135.336	9909.171	8701.182	9595.782	8969.741	9787.185	9276.533	9304.875	9881.92	10155.637	9264.599	9638.935	10255.733	7109.132	8052.07	8870.561	7654.479	8585.484
19123	213377_x_at	7476.294	10345.107	10818.349	9657.274	10892.976	11863.407	10272.668	10554.233	11268.424	7402.882	7851.407	10457.508	9976.649	7387.661	7129.537	10634.227	14688.27	11107.994	11560.116	8748.799	11959.067	11509.888	12053.377	8717.732	9206.456	9748.006	9781.983	7710.731	8311.151	8153.509	9387.467	8264.605	4842.086	7146.748	9280.296	6389.66	6112.366	7872.395	10379.89	8891.285	9717.964	4548.501	10041.93	6264.247	6487.592	6976.492	7286.593	7557.184
19155	213414_s_at	8166.501	11931.832	10032.447	7990.112	9889.399	11149.681	6413.777	6853.836	10698.339	7533.116	6705.035	9597.775	9680.403	9612.155	12489.667	13376.024	10102.483	8665.418	9312.563	7473.483	10672.378	10793.57	9227.67	6485.964	8889.553	7722.98	8704.257	6046.902	6653.954	9349.902	7837.018	6600.201	6997.337	9116.762	9399.619	5915.225	4516.401	8420.895	9065.453	8925.903	7698.734	6265.299	10335.984	7142.905	7801.782	8060.651	8776.628	7163.845
19204	213466_at	114.116	108.844	121.748	69.21	104.445	132.679	95.275	119.321	116.998	102.131	116.704	108.244	131.503	169.379	114.19	92.983	116.233	118.204	108.607	149.985	109.483	125.381	143.478	118.736	86.897	106.151	122.015	142.392	119.512	113.013	90.482	131.493	96.736	62.231	74.544	169.612	163.313	97.296	140.172	107.091	74.468	118.368	126.261	97.416	78.113	100.026	98.24	100.626
19215	213477_x_at	14351.253	12390.363	12585.144	12945.298	13305.356	13836.353	13729.656	13790.491	13427.007	13197.955	13011.386	12768.135	12490.283	13960.179	13992.214	13956.169	12878.716	13541.308	13617.448	13585.669	14253.412	12785.753	13741.477	13621.537	12468.942	12839.911	13401.77	13158.067	13977.91	13813.755	12928.245	13482.544	12346.314	12424.322	13010.351	13744.229	13831.257	12407.422	13763.425	12901.838	12173.387	14247.313	12516.936	9836.504	10235.876	10644.873	9978.768	9597.896
19258	213521_at	594.962	671.072	457.605	611.54	789.885	736.335	658.896	706.504	421.66	808.871	549.365	752.379	575.323	634.131	565.975	639.097	728.049	459.892	730.88	725.405	833.808	821.656	574.769	644.553	668.609	634.234	520.312	791.399	730.697	628.45	635.113	1002.2	489.493	559.9	817.133	751.976	514.208	1504.602	514.538	821.056	633.332	590.436	521.252	682.283	445.141	533.986	594.478	625.083
19290	213556_at	69.675	82.667	96.33	84.881	87.395	104.812	106.49	110.492	77.753	94.994	124.597	95.522	123.282	110.222	94.26	105.338	91.396	107.364	108.15	102.549	89.572	75.394	130.733	106.628	82.4	90.88	115.257	150.046	81.672	109.872	129.174	120.037	119.526	75.846	91.347	106.066	95.084	107.626	90.376	204.477	139.254	78.144	114.585	140.153	110.463	90.162	99.688	63.122
19341	213614_x_at	12939.982	10368.678	11377.237	11689.143	12854.774	12546.933	12686.29	13496.255	11475.299	10757.939	11572.454	11501.713	11670.411	13166.876	12499.256	12400.155	12061.31	12665.593	12045.515	13209.059	13732.914	12308.878	13233.962	12851.828	11640.722	12265.042	11951.119	11699.801	13114.13	12388.305	11865.917	12560.57	10925.646	11576.859	10517.929	11252.364	12261.523	11974.68	12514.322	11770.492	9793.109	12534.58	11208.744	9078.553	9742.862	9928.529	9800.292	8710.665
19373	213648_at	132.271	133.427	102.422	135.63	107.942	119.38	124.433	117.798	148.876	186.508	116.004	192.648	113.672	134.184	117.348	109.462	115.596	115.312	140.394	132.445	115.893	92.793	110.7	104.941	260.915	159.831	130.935	178.097	146.392	165.966	95.049	118.067	155.643	138.747	195.264	202.008	137.908	144.399	136.892	153.428	191.33	163.055	107.797	134.741	104.728	92.094	121.636	115.13
19412	213692_s_at	84.513	119.509	76.863	95.494	131.82	120.598	118.528	96.179	61.358	130.824	69.802	166.543	75.521	111.291	117.724	118.004	99.376	71.359	113.632	137.632	104.441	99.728	118.41	120.8	88.736	67.067	96.537	89.135	126.091	107.679	117.163	130.344	110.362	58.915	108.591	123.19	103.632	136.746	94.845	110.807	99.346	102.023	76.042	133.496	110.044	145.24	135.319	112.533
19551	213841_at	51.387	67.001	52.782	29.473	38.119	43.218	60.338	49.293	49.35	55.647	48.514	63.954	52.653	29.05	55.267	33.874	59.743	56.946	49.187	51.625	33.922	45.85	63.266	63.404	37.218	55.624	43.681	68.632	38.04	56.031	31.53	47.826	63.212	37.333	62.44	56.689	43.261	42.59	40.633	71.2	36.398	37.339	49.215	72.042	74.276	56.834	46.901	46.679
19575	213867_x_at	10339.329	10582.608	10112.483	10427.451	8463.738	13518.615	11965.214	10915.987	13429.327	8555.567	13622.821	7142.252	13963.603	11725.192	8807.276	11209.868	13657.579	10457.033	11225.742	11775.233	10014.409	12911.274	11800.719	11082.579	8543.579	11184.363	11279.106	13678.171	9149.975	12015.026	13015.499	10629.621	10765.909	11947.408	11174.465	11806.113	10923.276	10390.451	11851.734	9679.592	10490.996	9455.283	11545.226	8373.342	9674.638	10310.823	8357.426	8532.416
19583	213877_x_at	100.881	91.575	109.205	106.362	68.25	104.379	83.243	97.459	86.43	89.431	97.664	79.427	155.414	100.451	89.648	77.215	116.085	81.222	81.4	73.338	77.412	46.412	96.45	85.914	83.821	99.066	82.011	102.413	52.392	88.47	76.383	63.735	68.513	70.892	135.627	89.288	84.046	103.154	124.294	75.719	74.819	71.285	87.609	75.89	88.509	72.791	64.539	89.517
19594	213890_x_at	8320.854	10303.259	9807.75	8623.124	8940.992	9969.607	8858.786	12138.879	10231.357	7236.234	10276.231	9123	9442.302	8127.114	10608.408	12934.673	9537.875	8127.653	9528.848	8517.224	10056.7	10795.315	9462.178	6969.557	8966.709	7627.244	8678.109	7274.097	8435.301	10230.616	8911.867	8492.78	10416.7	8564.716	8528.549	7858.064	7367.051	9110.096	10065.526	9919.4	9084.238	8187.763	9686.393	5431.805	7526.171	7024.989	7090.856	7168.77
19623	213921_at	57.364	70.493	83.883	61.875	107.988	84.206	98.294	79.495	102.516	89.493	44.807	81.453	63.254	108.62	71.158	79.119	85.708	82.888	69.462	88.869	67.041	72.084	75.604	42.133	63.727	65.748	71.248	79.287	75.451	84.731	58.523	81.43	42.905	59.865	68.388	89.328	63.027	124.843	82.619	72.694	80.003	78.636	83.75	83.244	69.032	95.259	63.205	78.16
19669	213970_at	220.086	214.175	189.849	144.61	202.567	174.066	156.73	191.322	147.221	151.664	92.976	184.945	197.768	203.141	186.161	182.257	194.134	168.404	142.214	220.865	201.868	138.91	160.13	202.919	203.245	141.613	199.21	283.268	212.766	146.923	175.566	167.537	165.964	208.725	117.493	218.652	280.535	200.203	225.605	213.349	191.666	224.475	244.411	212.178	180.646	180.461	209.129	159.006
19699	214003_x_at	11652.774	10680.279	9887.778	13230.642	11541.226	11921.183	10243.666	10576.379	12745.031	7710.724	12035.425	11091.12	12364.741	10185.283	10180.703	10884.292	10837.082	10481.99	10905.992	10007.442	11585.354	9355.669	10418.253	11157.511	11079.629	8026.772	11182.078	8166.962	10366.345	13029.081	7186.2	9840.53	8343.877	9780.541	8872.526	10447.684	9756.788	10352.278	10879.892	8839.961	11102.021	9270.869	10767.011	6735.95	7122.901	8214.554	7059.203	7356.735
19846	214167_s_at	5944.041	4229.467	4659.328	4464.819	5759.115	6130.015	6955.271	6419.187	5797.567	1690.328	4553.203	4187.018	5613.866	5685.007	4060.874	7444.67	5262.249	6781.282	5748.987	6101.298	4656.194	6008.555	5947.094	6482.151	6594.441	4702.827	5068.649	4486.143	6389.745	6070.739	6767.554	4334.449	2905.315	6368.726	4627.969	2105.459	4747.248	5251.832	5288.816	6334.368	3813.788	6261.232	5298.688	4291.423	4436.988	4179.453	4778.818	3909.284
19897	214222_at	50.247	58.467	42.999	66.64	56.107	55.102	62.457	85.823	73.537	62.768	59.365	60.43	66.812	53.386	48.943	76.426	29.335	43.788	38.458	62.847	44.601	37.272	77.284	77.621	72.286	55.115	65.123	55.55	52.481	50.72	46.191	50.313	37.534	81.485	64.652	62.725	69.349	58.076	63.849	75.879	73.103	60.706	59.656	48.197	32.185	56.496	57.515	47.786
19898	214223_at	110.804	132.196	158.567	130.679	185.514	107.302	142.338	163.024	153.087	156.621	178.161	124.134	138.486	148.99	115.127	103.276	175.498	125.478	121.257	123.139	141.675	121.634	151.124	196.8	78.779	170.278	122.95	153.972	116.585	147.936	102.445	120.944	140.112	113.139	191.009	138.015	162.097	101.866	113.003	148.101	139.103	129.502	85.8	164.018	136.755	139.083	141.198	131.384
19943	214271_x_at	5155.561	6378.638	8190.671	6058.182	7292.307	5928.488	5756.969	6989.687	7447.689	4015.674	3973.808	5907.993	6210.062	5384.621	6498.182	4740.387	5996.609	6131.167	7033.665	5368.834	6480.675	5293.704	7533.606	4578.289	4106.032	6878.909	7639.265	3398.906	4884.085	4913.221	6542.021	5396.003	3906.036	6942.755	7535.615	6035.069	5574.817	6499.482	7189.726	8273.511	7009.145	4025.682	8462.813	4467.969	5149.489	5164.135	6131.609	6979.997
19970	214303_x_at	144.628	165.834	163.555	104.372	254.809	175.228	177.274	195.934	135.569	146.411	170.543	153.429	240.626	204.3	177.341	130.381	168.47	152.832	159.929	232.359	130.123	165.651	229.62	134.782	205.137	150.992	127.81	248.234	232.401	218.984	275.219	257.732	150.586	128.362	128.738	191.393	163.792	173.52	155.572	229.597	245.336	159.446	200.397	217.372	211.959	179.074	189.429	260.068
19981	214317_x_at	6634.251	8572.572	6216.971	6582.599	6665.379	6578.244	5785.744	7297.627	5531.683	5215.334	6727.494	7150.345	7105.921	5469.73	5748.485	6366.551	6723.183	6010.621	7202	5943.106	6833.628	7310.822	7034.987	5892.718	7045.066	6416.923	6030.878	5820.483	5599.77	5656.591	6510.033	6931.201	5047.993	6742.089	7042.508	5727.401	4692.368	7012.705	8050.519	6358.461	7388.496	5769.328	7579.477	4507.784	5289.172	4757.423	5315.135	5158.311
19991	214327_x_at	9142.616	8912.284	9802.618	9576.602	9761.193	9759.016	8655.361	9676.888	9704.32	6434.655	9163.264	8784.07	9945.457	8145.877	8167.362	9455.211	9231.615	8859.202	9952.688	9197.55	9683.627	9149.575	9038.994	9198.625	7273.32	8159.855	9618.159	8561.742	9325.348	9508.04	9452.647	8974.015	8394.665	9940.926	8882.485	8573.8	9673.571	8832.697	10264.328	9441.523	9130.215	9274.402	8392.298	5676.374	6843.749	7434.381	6452.684	6612.406
19992	214328_s_at	8276.641	8091.389	6185.131	6133.626	5285.243	6386.518	8383.368	7514.178	7689.11	5084.423	7865.695	5817.975	8434.268	3849.398	6179.428	6053.171	5901.765	6506.742	5584.45	8558.403	7897.589	7202.154	6259.391	9589.547	6463.764	8966.028	9152.794	6946.019	5442.077	9128.412	6833.739	5244.5	8699.627	9671.951	8105.561	9402.832	7439.598	6830.263	6418.966	5244.678	5978.585	6935.511	5322.389	6264.885	5969.754	4853.612	4606.932	5025.85
20012	214351_x_at	6587.377	6181.442	5826.89	8036.561	5997.811	7184.416	5828.285	5332.001	7426.582	5032.868	8283.158	6208.208	5450.941	5382.724	5658.876	6955.006	6712.96	6179.64	7850.858	6379.177	7769.168	8264.119	7713.308	5042.915	5097.822	9619.479	7948.7	4608.833	5655.972	6212.707	7259.585	6415.621	5783.11	6030.843	8648.354	5574.637	3894.831	7486.946	6132.827	7993.812	6244.82	7501.865	7670.163	4855.884	6506.068	6880.159	6912.096	6078.034
20023	214364_at	149.666	156.563	139.449	152.165	103.362	135.064	125.615	250.432	136.605	140.985	195.266	124.719	153.042	137.79	128.935	146.994	146.694	161.621	294.086	107.11	158.797	154.114	195.784	199.111	144.658	123.153	162.002	159.235	116.186	145.111	150.506	166.614	144.279	161.706	107.235	158.052	164.858	236.072	104.131	166.321	197.668	124.606	117.681	200.668	107.047	125.437	150.456	123.387
20047	214391_x_at	88.594	87.36	87.553	145.43	103.973	117.212	110.233	87.504	71.787	118.414	56.11	126.254	100.456	91.168	123.178	74.413	109.002	89.973	133.825	87.864	74.271	80.901	89.823	115.811	68.113	77.904	83.795	91.29	99.546	113.037	113.746	175.774	60.984	76.015	131.332	94.648	77.902	66.641	82.811	106.211	114.527	84.703	100.173	105.63	119.788	118.815	132.623	145.541
20056	214401_at	55.529	80.296	74.708	88.693	66.4	54.98	67.196	102.268	56.603	75.255	74.564	47.213	83.559	69.478	81.653	74.228	66.12	75.658	49.056	43.01	53.558	99.214	63.671	65.111	45.855	59.423	86.828	46.984	56.665	66.096	47.121	40.715	48.476	54.108	79.228	54.391	23.947	74.255	50.481	46.698	64.722	45.534	55.69	55.281	62.338	51.088	60.668	56.233
20061	214407_x_at	77.15	118.689	82.324	62.23	97.627	107.309	126.639	85.63	87.908	95.317	77.105	118.69	92.719	111.307	97.857	81.815	81.761	73.139	64.191	79.966	97.237	82.538	60.408	84.755	76.124	86.269	89.662	75.534	89.447	79.684	117.727	130.661	79.531	41.552	83.893	104.905	84.6	115.306	67.681	76.675	86.295	118.749	83.825	99.913	71.885	77.907	77.596	60.56
20165	214525_x_at	105.809	136.153	106.307	128.965	145.802	132.472	141.773	134.599	96.457	152.544	129.611	119.643	113.47	122.981	160.995	107.308	118.21	127.589	177.338	177.858	147.617	153.385	162.16	143.002	104.177	202.442	139.579	219.588	203.41	151.122	126.012	155.194	224.909	190.904	143.332	183.063	160.026	205.625	174.778	139.307	122.995	139.058	145.828	124.918	97.477	118.918	130.205	103.482
20188	214549_x_at	65.896	57.503	66.292	58.241	98.835	89.246	64.546	65.596	45.864	100.586	60.422	95.642	94.727	101.444	78.512	61.861	74.824	66.173	94.259	75.606	71.931	80.538	52.222	53.13	65.547	81.374	67.178	68.694	88.955	92.106	75.485	89.61	64.663	37.501	56.365	65.582	76.869	74.619	62.198	72.109	55.747	89.331	40.504	91.309	89.358	83.706	87.907	62.339
20265	214634_at	74.984	72.895	81.704	62.536	78.562	91.573	52.973	75.162	62.165	112.973	70.61	94.346	94.736	80.004	64.269	82.776	100.501	70.173	110.534	88.553	94.758	89.079	79.645	95.082	68.003	75.557	67.2	92.387	87.823	75.918	40.579	100.373	85.45	66.12	83.358	85.13	106.544	77.61	93.199	71.445	70.877	87.63	66.856	94.494	95.149	88.007	79.609	90.271
20298	214672_at	116.483	165.564	185.035	145.285	156.797	137.88	133.5	177.447	109.72	140.732	231.926	137.695	141.685	127.005	176.225	131.896	136.142	120.468	132.809	151.613	114.873	158.134	184.547	144.425	212.938	252.518	185.309	185.195	114.143	109.02	181.495	141.33	191.564	188.331	167.582	187.267	186.512	128.177	163.039	174.145	202.284	124.957	151.937	120.262	102.647	124.345	123.438	171.715
20330	214706_at	202.626	292.007	167.846	266.558	298.221	195.414	202.804	207.692	140.884	243.301	139.803	295.078	183.489	210.363	276.013	190.811	168.387	143.556	242.427	210.314	260.155	190.303	142.815	210.054	192.208	171.094	200.843	222.667	269.663	185.428	173.203	341.495	205.956	148.61	185.443	194.567	234.138	251.295	169.86	250.075	207.567	240.279	159.444	225.089	139.054	156.947	178.185	185.293
20359	214737_x_at	2733.699	2392.782	2905.684	1844.989	2263.698	2157.855	2804.466	2789.637	2898.198	794.728	2397.98	1710.4	2877.686	2565.453	2568.374	1894.938	2383.172	3046.276	1138.81	2781.805	1563.322	2675.235	2310.164	2642.061	2139.745	3036.102	3020.248	1664.061	2076.368	2143.305	2523.058	2379.647	2140.166	3138.489	1988.875	1456.096	2727.862	2696.387	2147.834	2322.428	1663.99	2366.46	2073.984	1210.363	2411.462	2276.084	1735.23	1980.198
20482	214869_x_at	199.183	136.638	172.29	107.123	161.975	152.224	162.862	140.633	110.599	186.914	139.762	117.07	214.491	188.837	154.442	133.797	211.545	214.313	145.883	157.412	142.617	151.519	196.471	144.145	148.735	215.13	171.334	155.545	190.755	189.87	207.978	133.693	182.383	203.235	145.688	188.5	262.332	124.772	151.974	231.572	126.12	188.277	200.259	166.276	209.596	186.1	173.212	112.701
20510	214901_at	173.313	145.864	102.78	98.483	92.931	123.212	130.283	85.275	75.07	145.814	121.319	92.819	172.589	145.92	141.154	128.856	98.116	78.434	132.201	93.879	88.043	128.83	114.858	100.216	138.178	132.006	129.229	155.231	118.236	129.615	84.379	123.051	156.57	105.411	146.242	104.562	128.564	80.742	123.838	124.304	119.9	105.612	116.241	138.484	86.361	98.503	109.392	45.422
20528	214923_at	84.296	96.568	89.349	75.528	79.138	63.417	57.297	107.155	54.355	76.288	99.563	79.424	82.917	100.084	56.629	66.167	117.226	96.565	72.775	71.581	77.385	46.133	101.899	133.003	80.906	85.558	79.491	87.487	68.474	75.209	80.21	75.35	47.342	71.393	97.632	64.592	63.569	81.587	70.811	70.245	84.818	60.099	86.74	90.521	97.537	81.991	85.667	76.324
20687	215114_at	98.441	111.86	59.267	101.423	93.526	100.78	107.953	98.064	72.109	87.696	72.002	108.294	79.5	112.268	61.511	49.215	105.71	78.863	81.747	113.777	70.243	91.598	81.111	111.924	65.806	103.754	87.459	113.632	106.04	105.33	74.494	112.781	99.191	68.338	52.47	116.813	110.484	75.383	78.902	109.86	103.692	79.766	83.262	174.556	112.681	54.578	103.34	88.689
20727	215166_at	169.573	139.844	132.999	74.068	149.435	130.91	185.341	89.661	96.446	194.093	102.075	134.066	114.214	148.585	200.669	119.329	132.672	137.165	142.591	118.784	128.715	133.429	181.191	111.303	177.819	167.456	112.335	124.834	187.663	198.317	101.569	154.12	164.192	81.169	135.536	195.368	132.308	94.423	135.875	160.482	144.917	190.791	102.584	153.083	170.707	173.82	133.173	198.304
20754	215202_at	239.937	186.164	160.331	196.544	238.098	179.871	186.421	197.4	161.59	162.033	123.574	252.768	205.604	168.37	225.647	196.637	212.432	205.728	190.933	261.018	350.482	185.23	200.7	214.629	222.151	207.201	154.863	195.732	292.505	191.796	180.767	212.922	149.891	121.922	120.601	160.859	172.059	170.067	192.265	181.456	136.875	217.867	163.646	191.923	170.358	180.061	180.004	238.477
20766	215219_at	83.708	76.177	81.473	94.243	64.733	74.899	65.385	125.908	71.941	85.251	104.43	79.807	110.432	99.519	70.778	71.935	119.475	89.125	85.808	94.127	61.211	72.988	102.692	116.062	135.961	95.178	99.144	98.773	58.792	94.906	66.52	83.006	70.682	71.792	85.507	66.086	78.112	98.388	59.886	100.044	95.398	66.764	114.834	94.226	111.992	66.996	98.497	83.054
20865	215348_at	155.015	113.312	92.415	80.015	150.033	120.302	138.087	138.869	41.534	156.878	93.408	165.734	114.854	187.992	137.168	89.276	131.623	103.641	132.42	147.647	159.681	130.332	182.2	222.255	117.305	116.043	104.31	171.156	190.517	158.486	131.67	151.118	126.182	112.735	77.147	194.487	128.8	143.398	108.383	199.683	128.015	157.257	161.674	161.579	140.094	139.852	121.282	148.197
20878	215366_at	79.02	138.406	133.636	143.675	116.298	113.147	138.815	192.887	131.262	193.56	135.654	146.988	156.589	87.403	96.972	119.224	137.704	133.673	110.145	125.949	133.639	100.803	118.294	181.465	155.886	107.387	146.273	125.538	152.409	162.753	111.791	122.416	113.835	148.498	170.569	113.258	103.22	176.787	138.32	171.063	133.208	137.236	148.004	86.04	138.956	108.899	115.723	79.752
20905	215414_at	52.809	80.513	79.172	47.506	54.612	55.542	65.998	47.115	56.858	60.607	31.923	54.845	80.982	84.612	64.561	34.472	84.607	59.677	76.088	58.949	31.562	59.094	64.259	62.191	71.711	62.645	53.184	71.43	50.635	64.195	66.741	51.901	46.808	61.963	53.242	61.273	53.276	80.936	64.15	67.034	60.931	54.684	51.413	82.275	57.141	57.931	54.778	72.038
20959	215492_x_at	146.897	119.001	109.407	96.305	141.036	144.86	159.04	176.638	91.958	159.985	178.812	155.613	129.372	170.494	151.103	136.741	105.046	110.351	150.522	190.582	162.448	106.095	138.966	131.64	133.153	111.331	124.029	149.521	165.362	133.221	130.794	126.356	-59.332	79.147	162.021	124.771	120.06	103.285	125.693	171.63	107.148	149.504	91.762	144.178	112.221	100.607	131.122	104.337
20979	215517_at	61.419	52.005	76.154	63.867	50.12	57.112	41.519	70.894	74.306	54.516	71.17	54.054	78.534	55.786	57.874	38.394	103.587	76.169	67.589	66.501	56.226	53.827	70.451	82.065	61.679	53.853	72.349	77.688	43.021	60.759	54.87	52.362	46.211	58.746	95.506	51.792	40.42	84.348	67.825	92.208	62.284	41.37	58.019	66.181	69.234	52.761	80.709	75.485
21017	215567_at	84.17	42.573	60.833	64.907	62.362	69.389	54.287	68.228	48.102	92.68	56.608	77.475	65.626	59.778	72.664	62.976	51.996	64.198	56.925	90.971	64.541	46.849	84.094	120.384	64.209	74.63	68.537	65.16	72.695	59.431	63.198	63.173	85.055	31.275	92.275	70.952	73.506	82.241	62.822	78.693	82.496	69.031	98.141	65.855	67.339	50.796	66.311	67.979
21142	215744_at	66.631	64.404	61.849	47.122	41.455	44.8	46.934	59.224	52.556	48.574	51.328	63.302	62.171	74.245	50.325	22.176	82.525	61.951	43.322	44.311	46.658	57.323	85.706	76.405	79.345	62.478	54.672	78.391	46.695	58.483	60.087	37.804	57.155	71.454	93.039	67.405	44.751	51.817	66.423	84.511	78.514	47.484	65.406	65.378	83.095	58.275	70.776	50.899
21292	215963_x_at	8104.77	8268.832	7331.289	8994.742	9141.162	6927.702	8742.616	8053.41	7909.015	3322.444	8580.777	8245.399	8072.817	6302.019	7199.801	7989	8769.588	7323.631	7744.563	7285.563	12235.872	7802.041	8910.863	7381.987	7803.523	9666.615	7147.498	7194.278	6387.543	6858.128	11804.109	7969.219	5258.541	7154.652	7698.101	6969.747	6102.011	8976.07	8543.234	10753.759	7743.046	7042.734	7937.833	7015.854	8013.825	8202.102	8250.413	9560.606
21314	215994_x_at	403.054	358.063	309.978	388.652	326.496	417.13	345.261	796.647	342.13	322.678	340.066	433.501	532.466	352.278	398.948	370.99	411.074	443.771	543.973	422.086	324.405	443.847	473.952	504.819	572.717	409.977	461.292	526.346	407.903	399.582	447.16	426.424	418.953	567.088	468.738	580.854	478.181	417.319	540.127	651.815	425.829	531.435	641.582	496.777	321.678	403.669	368.546	374.822
21335	216025_x_at	205.951	157.969	136.992	140.077	234.086	227.348	237.849	247.134	145.625	189.82	91.453	232.769	181.928	216.495	188.312	168.529	216.218	148.978	192.45	229.942	189.508	133.454	221.209	184.132	173.027	155.171	211.794	183.819	221.969	189.047	138.712	231.241	143.098	132.908	144.271	203.566	250.193	176.025	153.539	240.798	123.274	194.589	173.526	276.29	156.361	187.444	297.884	211.193
21420	216164_at	183.416	136.215	62.527	216.142	188.906	175.42	193.363	171.385	175.187	141.757	121.202	151.4	116.368	168.38	153.612	153.609	197.678	160.847	184.364	203.053	110.892	170.411	135.837	120.721	173.029	173.136	144.915	192.298	141.831	172.151	241.615	223.777	188.104	103.74	127.364	200.89	195.814	199.791	233.081	189.518	137.979	212.395	157.152	183.057	158.888	154.329	137.581	160.956
21424	216180_s_at	113.048	122.503	152.588	110.925	87.811	91.905	141.599	187.161	109.224	99.316	116.542	121.765	167.863	111.196	91.2	96.596	168.256	143.964	132.959	111.854	142.313	106.057	139.265	143.723	100.727	129.111	136.654	188.921	102.103	100.87	93.848	91.76	99.842	74.62	156.507	108.261	121.227	83.551	120.126	163.993	114.47	87.25	119.858	134.145	195.369	111.411	135.288	166.736
21626	216486_x_at	94.987	41.207	81.594	59.173	91.063	66.968	103.796	72.953	71.092	52.169	80.057	82.159	87.323	80.095	102.277	59.689	82.367	77.884	77.701	63.65	75.973	109.724	70.722	81.494	93.259	86.139	48.71	58.964	110.713	77.016	53.48	73.237	95.323	82.917	38.891	67.448	81.955	84.337	79.486	76.675	54.187	77.681	68.622	78.337	81.83	76.438	63.763	75.094
21645	216520_s_at	10028.264	6417.595	10919.479	9963.847	11677.674	12284.928	9181.399	11711.554	9163.264	3195.972	10948.087	6806.407	10424.18	9020.555	8322.094	10913.532	10375.817	10027.45	11216.266	11183.372	11131.425	11637.689	10023.09	11018.095	8425.804	8685.117	10363.904	9296.457	11074.191	11414.354	11534.729	10421.419	8234.022	10733.371	8047.941	7498.388	11196.737	10370.557	11118.695	10222.984	8344.218	10034.701	8898.351	6308.786	8177.674	8565.406	7762.86	6748.294
21828	216882_s_at	192.74	174.22	163.328	145.932	225.08	230.885	181.756	191.283	133.148	196.105	184.042	188.324	208.534	235.004	134.077	173.346	218.783	148.402	176.447	206.009	199.129	134.713	205.603	178.052	154.75	171.243	183.658	176.789	154.867	235.002	166.91	206.464	196.998	105.532	165.287	166.271	171.231	182.943	160.743	221.553	119.292	181.859	131.459	268.388	188.913	199.635	212.476	269.781
21833	216887_s_at	76.813	82.38	82.097	48.162	60.914	57.677	46.136	66.3	68.977	68.074	64.896	51.501	64.936	58.48	60.987	54.145	98.596	69.729	68.716	60.456	64.107	40.327	51.434	75.726	72.622	71.02	88.149	78.676	58.401	69.204	24.846	37.429	55.822	59.426	91.914	59.797	55.591	50.08	72.05	93.159	66.93	59.037	65.598	77.679	62.91	54.454	68.359	67.757
21891	216959_x_at	97.387	57.402	75.034	60.435	87.273	82.373	100.418	80.792	61.968	62.777	68.442	62.255	67.438	63.382	97.63	74.215	86.823	86.498	65.628	88.696	65.659	73.327	89.713	98.101	68.61	63.185	58.962	100.394	93.896	79.533	62.402	99.246	78.279	65.13	103.814	99.925	91.264	98.923	69.187	81.395	78.19	97.117	74.498	79.6	74.173	79.645	77.361	68.56
21937	217008_s_at	49.931	49.562	62.993	55.879	66.574	57.985	28.63	59.224	44.586	61.483	42.518	68.935	58.146	59.406	62.685	33.158	55.677	41.991	55.357	78.481	55.27	44.631	39.746	68.97	55.302	50.769	43.685	63.899	71.048	41.469	13.943	65.736	62.469	38.096	57.767	60.155	57.123	77.075	61.706	55.09	58.298	56.818	66.319	62.42	50.514	59.962	44.401	62.486
21995	217094_s_at	181.378	225.863	190.661	134.272	241.191	200.875	253.113	195.494	247.756	274.081	173.856	177.344	233.144	164.067	217.93	198.248	288.66	217.646	243.491	199.457	181.377	272.44	223.242	163.277	191.581	219.899	183.449	171.414	237.551	212.848	255.075	270.95	218.792	178.515	148.852	172.095	137.684	206.873	187.38	143.495	229.183	237.608	107.665	197.483	384.201	271.197	173.109	224.092
22051	217177_s_at	48.039	50.022	37.016	37.436	54.113	49.411	59.721	38.189	47.128	48.816	48.232	55.592	44.409	63.286	54.388	34.441	73.11	31.721	55.394	54.357	50.685	57.876	54.946	42.514	52.278	52.536	48.231	57.104	44.741	59.643	56.687	56.967	31.217	47.951	35.157	61.022	61.382	41.479	57.61	50.498	30.909	44.1	40.768	77.461	38.23	79.708	56.684	80.414
22108	217269_s_at	116.426	189.985	123.91	98.441	137.379	117.26	119.601	123.701	41.997	132.629	103.919	168.332	98.195	133.269	126.087	132.803	136.459	101.649	134.386	143.462	133.115	80.35	139.881	102.582	113.137	97.358	125.961	91.213	138.785	121.906	113.052	132.441	114.043	91.278	114.712	111.601	83.981	100.306	130.634	100.62	68.915	142.363	96.246	127.02	95.046	90.446	142.508	126.499
22111	217273_at	47.152	39.737	52.921	39.861	34.751	52.654	27.265	45.736	53.95	44.49	28.376	50.985	47.748	42.19	50.17	40.233	52.73	36.524	36.08	48.256	42.573	42.646	43.687	71.8	37.633	32.637	45.589	45.664	34.818	44.024	38.561	60.504	35.769	26.713	39.981	35.487	40.468	50.498	50.504	61.404	66.226	41.23	34.497	35.434	47.976	55.087	29.595	43.85
22181	217398_x_at	8548.063	8958.254	7522.265	8042.609	8134.479	11189.325	10848.946	9021.058	9532.586	8078.613	10056.704	6809.689	9902.372	10146.626	10653.235	8687.928	9271.873	8700.938	9292.77	9016.871	9358.588	8413.745	9943.89	8124.169	7499.278	8789.318	9337.326	8132.411	8112.789	10373.991	7334.017	6381.494	9530.241	9417.553	7921.615	7207.868	5199.494	6806.727	9417.475	9488.18	7834.931	8998.59	9110.857	6036.457	6509.833	6014.606	5718.918	5608.254
22229	217469_at	112.889	111.142	71.709	92.718	159.555	115.161	79.429	100.967	111.62	136.962	69.514	121.724	62.127	112.162	175.107	109.47	109.737	89.797	117.114	136.362	128.778	85.946	80.785	74.952	81.581	99.783	139.237	120.372	115.377	95.976	117.383	140.592	127.966	54.13	107.748	159.694	138.945	118.121	111.82	101.347	110.73	112.14	81.815	137.278	89.52	112.31	124.641	113.833
22327	217600_at	220.358	157.497	141.884	147.346	202.74	185.1	172.363	298.951	136.795	191.14	141.678	243.866	172.583	272.095	194.974	211.634	172.341	143.242	240.689	257.32	216.032	158.544	262.739	195.988	161.493	215.128	140.862	270.395	217.613	223.805	160.299	271.956	253.005	250.91	228.979	257.424	203.289	222.307	226.942	195.759	190.29	188.135	214.304	294.593	125.041	210.277	194.879	125.102
22336	217611_at	140.311	159.225	92.557	145.543	146.305	149.257	189.455	197.388	160.478	207.762	203.613	194.606	111.152	145.476	142.66	204.397	136.299	109.514	212.505	168.908	160.702	238.525	165.051	160.109	212.97	159.797	130.606	194.645	174.159	136.289	120.427	221.854	175.046	120.42	127.929	181.908	146.41	146.572	143.597	250.702	167.767	173.888	166.669	248.013	150.507	133.238	153.485	167.11
22343	217622_at	74.27	54.004	83.254	84.659	84.903	81.04	69.263	63.568	44.817	84.064	66.465	74.256	69.351	69.385	61.401	40.594	78.716	65.942	101.068	88.738	66.582	70.844	46.483	75.963	70.114	59.827	76.849	105.771	75.333	96.011	57.765	86.77	93.699	74.567	76.354	69.835	65.292	75.999	82.655	74.23	65.301	68.721	54.684	93.428	86.512	67.816	76.682	64.003
22384	217680_x_at	6375.468	6408.436	4725.341	5870.408	6715.439	6882.513	5074.864	6200.808	3825.935	3017.118	4524.955	5894.566	3990.656	4665.185	9294.784	4712.211	6887.23	5458.972	6645.888	6548.897	5944.866	6034.658	6859.604	6009.282	4892.66	5746.083	6651.039	5176.979	5929.525	6786.661	5502.052	6953.544	7061.257	6321.18	5320.594	5605.657	4464.395	6840.443	6625.235	6023.393	6507.485	5489.833	6957.956	4491.512	5206.239	5127.344	5953.486	5369.259
22426	217740_x_at	7561.684	7936.463	8767.406	7877.831	8646.404	4980.469	9787.818	7274.705	7953.132	2368.562	5885.926	7371.525	7861.999	7999.141	7533.047	7794.857	7806.267	7324.403	8564.518	7812.16	7767.798	8077.488	8927.873	6347.401	7986.1	10952.17	7521.771	5287.045	8240.472	9219.762	9637.961	8304.31	5821.633	8109.528	8619.527	7312.477	9752.36	9014.125	7129.814	9988.127	6923.772	8066.091	9274.395	6820.487	7930.705	7546.506	8000.152	8240.851
22496	217812_at	948.625	1121.535	827.521	975.476	701.385	709.339	861.589	735.692	778.977	699.4	1120.087	965.734	737.867	875.45	909.62	845.509	947.323	1209.404	670.375	545.164	705.128	1370.929	889.532	605.953	970.649	922.343	1039.851	511.916	850.378	642.51	817.313	643.456	774.451	1061.388	1032.681	639.919	520.03	1152.782	713.148	771.696	876.881	1309.97	900.787	536.126	738.154	726.687	699.097	704.19
22855	218178_s_at	780.919	502.288	631.589	570.401	951.334	1006.735	767.76	861.856	622.411	531.904	693.354	575.622	1102.273	804.384	443.314	641.595	737.197	872.655	737.18	890.547	776.579	811.562	786.533	642.207	603.019	746.936	944.632	715.511	770.079	905.95	663.687	793.507	411.596	633.122	564.761	1048.05	1325.148	602.165	520.321	861.65	614.734	817.539	482.626	832.257	975.893	837.516	630.871	775.593
22892	218215_s_at	166.818	301.431	180.881	185.317	149.92	167.542	145.281	202.464	146.777	199.678	194.185	115.649	221.856	177.634	130.543	229.685	228.301	193.38	190.202	143.582	105.734	216.255	204.477	180.86	145.105	171.732	224.595	205.36	119.292	182.289	193.055	182.668	157.292	232.845	205.177	175.389	132.489	238.331	245.721	268.214	260.147	213.772	223.597	178.421	227.046	180.084	163.01	209.711
22964	218290_at	251.431	425.676	397.869	284.388	411.283	293.502	358.369	234.99	361.565	376.584	238.072	297.771	351.129	349.971	311.137	320.894	250.925	429.972	344.471	311.267	273.518	389.785	377.232	308.205	222.305	312.758	227.719	314.18	375.926	359.886	255.819	312.148	248.523	235.95	548.823	278.358	288.626	318.591	357.058	283.922	369.942	341.761	336.656	309.409	221.575	209.18	249.096	256.448
23035	218363_at	155.634	128.716	153.792	134.534	189.867	196.715	184.965	233.889	118.715	170.177	196.667	177.384	184.628	142.3	200.866	160.424	182.073	221.98	248.043	235.758	218.89	232.01	253.916	200.055	129.613	267.225	182.343	278.254	231.585	215.541	165.395	217.119	225.422	158.531	185.742	320.609	270.909	238.721	175.262	278.396	178.3	227.626	222.141	176.536	98.112	160.751	192.114	142.654
23153	218485_s_at	70.409	66.432	93.564	69.156	90.997	102.362	65.365	150.35	74.06	67.96	80.663	70.115	74.691	79.956	100.855	71.697	110.308	120.564	80.13	66.697	67.83	70.854	88.001	88.584	46.053	85.299	75.377	84.582	51.514	78.785	110.617	53.601	88.405	75.406	60.457	64.325	53.234	83.427	58.309	58.844	75.916	53.968	61.56	91.87	79.583	52.287	63.908	40.052
23218	218550_s_at	106.707	137.572	106.033	67.182	92.745	92.373	98.626	131.472	125.223	126.832	79.957	130.182	112.377	104.955	90.274	64.454	105.703	109.855	92.056	121.959	143.121	100.768	96.785	90.798	131.533	94.538	92.032	78.103	112.957	112.96	118.409	119.434	82.955	74.897	81.328	103.54	83.57	109.022	74.494	119.058	103.778	140.542	128.292	201.763	74.982	115.132	142.025	104.619
23274	218607_s_at	592.447	601.075	557.741	418.475	606.482	529.476	530.873	412.649	459.179	546.513	459.851	518.901	482.876	627.807	540.185	451.753	420.679	448.17	584.097	480.838	584.733	690.64	513.454	479.306	790.396	590.066	528.505	443.628	852.847	650.325	540.228	564.748	237.581	490.799	583.578	493.908	610.17	473.493	646.612	366.069	536.845	627.724	403.183	480.184	434.476	422.786	364.213	355.734
23332	218666_s_at	215.556	224.107	128.419	108.371	164.17	252.604	163.844	138.615	151.454	170.354	163.336	147.249	269.709	220.07	162.404	103.949	208.844	149.846	137.795	185.986	117.697	171.065	140.191	179.266	108.022	190.568	190.291	134.305	180.796	173.997	185.622	184.46	205.314	130.673	151.947	157.091	237.674	152.48	134.138	163.753	154.436	155.483	158.197	177.013	104.097	141.744	130.428	98.022
23413	218749_s_at	127.519	132.429	123.961	98.563	149.386	162.84	128.864	189.903	150.429	195.65	139.529	159.372	140.348	180.697	171.131	157.401	180.95	191.789	236.602	173.044	154.737	155.099	200.334	172.688	115.878	153.555	205.943	264.434	171.175	220.732	153.118	202.731	171.608	108.921	196.46	175.716	190.412	150.368	182.248	152.832	179.946	162.652	146.45	206.84	164.836	237.392	179.625	179.96
23431	218767_at	169.72	289.841	213.935	165.043	274.657	187.728	218.379	203.633	205.13	225.361	170.737	223.359	213.281	233.247	195.24	181.218	242.826	255.619	212.827	217.863	171.101	159.556	205.053	205.903	158.6	225.252	178.736	172.337	238.623	261.681	192.059	208.01	225.602	186.842	302.566	280.606	209.585	179.484	216.908	179.295	255.991	220.712	235.843	344.366	383.448	242.915	214.006	268.34
23435	218771_at	108.8	142.952	160.031	165.295	124.649	106.946	90.258	95.204	129.49	137.175	174.331	166.051	105.281	133.114	175.706	141.262	136.614	159.826	150.544	138.074	145.839	145.627	196.801	112.815	175.457	156.587	153.68	136.162	99.371	115.944	117.775	138.075	139.55	163.361	183.415	178.457	134.534	134.487	150.962	137.898	174.251	180.9	182.127	101.165	151.365	110.383	136.372	82.883
23450	218786_at	75.619	75.467	86.14	83.569	69.659	78.69	101.431	99.763	121.729	92.093	132.877	153.808	83.086	116.248	105.084	55.521	100.57	76.309	98.677	97.311	106.906	70.53	103.151	73.86	84.576	88.042	101.197	91.933	108.655	82.737	81.215	93.649	63.918	117.471	80.271	115.695	68.362	55.01	119.718	139.124	141.413	111.568	86.95	83.164	90.231	106.363	71.059	74.684
23458	218794_s_at	190.104	157.386	114.555	116.827	134.637	125.646	151.715	116.796	99.926	158.05	145.34	201	133.727	136.683	111.8	145.022	131.367	101.893	132.371	118.293	138.346	154.87	239.844	126.589	97.121	108.063	192.519	120.73	147.294	133.166	136.508	115.144	210.641	120.007	205.812	124.89	132.113	121.513	129.928	126.134	111.365	167.368	135.264	143.747	137.676	157.288	177.506	240.39
23533	218874_s_at	170.457	149.242	127.296	114.465	97.636	125.046	110.537	125.56	151.207	181.526	171.932	151.709	122.61	210.404	139.247	125.087	128.406	119.119	157.911	119.542	128.365	137.615	134.451	172.169	117.728	211.367	141.18	157.728	154.651	118.024	103.148	145.88	113.231	137.857	220.829	210.173	147.411	104.019	105.548	165.157	143.243	128.315	88.747	139.028	129.868	115.728	149.035	118.298
23571	218912_at	249.576	215.632	137.192	271.898	177.298	166.184	195.364	164.912	215.56	140.732	180.282	149.759	308.631	132.567	269.59	153.205	296.956	138.836	182.216	170.982	289.58	216.296	155.093	177.031	163.423	215.758	186.979	177.929	219.746	142.198	197.508	188.888	165.286	250.034	213.459	212.866	181.798	212.732	240.33	153.328	207.971	176.148	186.504	160.145	171.582	175.336	183.506	235.469
23630	218972_at	309.08	217.956	306.532	328.925	403.564	253.12	385.44	617.53	391.844	301.816	340.296	185.432	267.98	350.727	328.305	273.608	233.207	364.142	398.145	390.226	327.044	331.747	343.696	482.423	278.567	388.999	354.124	308.84	345.597	333.334	511.784	373.096	474.44	275.113	262.585	246.842	469.057	388.456	361.623	273.297	265.827	358.319	286.075	284.285	245.138	293.502	280.482	297.749
23663	219005_at	127.141	130.245	107.763	73.895	128.536	179.437	155.842	107.604	88.867	158.9	100.975	127.914	161.509	146.837	129.099	84.346	106.628	163.598	145.535	169.364	117.251	97.71	140.315	98.44	153.081	116.17	112.318	144.562	125.79	130.971	154.714	143.854	158.593	65.596	161.768	108.173	130.992	176.57	105.531	168.12	142.409	126.382	85.204	209.745	125.897	132.274	126.609	115.108
23748	219092_s_at	186.688	191.762	200.151	215.234	204.328	404.033	229.838	220.166	223.082	213.774	236.401	154.327	251.989	241.086	202.19	245.653	282.371	229.392	264.879	296.229	212.103	205.39	309.759	225.979	233.879	265.362	256.377	230.11	207.315	271.818	236.445	208.463	293.353	358.785	208.099	234.801	222.185	257.289	270.929	304.212	282.483	289.036	285.069	313.17	221.004	206.514	219.22	206.53
23796	219141_s_at	317.829	211.711	253.4	402.105	699.924	258.771	266.917	388.048	272.232	350.412	254.556	239.899	243.92	318.606	420.968	201.892	301.53	256.581	343.578	229.391	281.79	352.43	345.745	261.814	179.113	357.802	245.78	305.408	215.724	230.703	285.25	287.315	274.39	350.946	445.409	300.487	334.813	366.09	321.697	415.096	289.001	307.479	228.658	282.26	231.757	336.847	378.813	261.46
23825	219172_at	110.949	181.219	136.704	80.456	155.484	141.063	123.719	92.159	138.757	131.191	153.73	130.589	113.762	101.041	84.649	134.499	188.282	121.038	196.54	129.225	133.431	143.123	140.031	183.381	101.096	99.399	110.809	121.429	147.949	157.229	133.474	216.746	86.089	106.498	133.941	116.52	134.49	105.137	173.031	150.471	205.463	165.204	113.754	128.847	169.853	149.246	117.604	135.34
23912	219261_at	326.582	269.624	198.079	337.134	330.467	354.938	193.616	302.164	214.828	288.268	247.742	290.905	254.04	415.697	285.305	262.47	390.389	311.025	435.385	345.394	241.645	536.718	293.335	271.552	240.347	213.515	345.247	348.247	265.94	288.799	295.836	399.596	419.942	304.723	348.649	350.006	257.956	330.684	265.355	319.454	184.385	233.479	309.174	339.303	316.658	304.936	279.268	241.071
24008	219357_at	281.767	241.388	260.541	348.806	315.905	231.86	259.169	209.434	209.837	268.761	380.794	291.968	263.655	180.23	355.592	165.349	347.407	242.552	253.346	182.704	256.807	273.267	253.693	219.848	241.55	335.427	235.502	284.991	177.415	195.987	414.018	166.126	208.016	203.861	289.433	210.467	290.378	270.38	291.804	358.426	212.673	201.005	294.4	243.065	267.487	310.38	307.812	230.597
24058	219407_s_at	139.626	138.82	110.751	90.796	137.352	220.068	198.261	113.933	85.23	157.323	160.978	170.084	127.518	258.493	145.154	117.724	140.197	108.159	188.502	182.254	150.302	160.509	203.874	127.54	159.109	151.777	160.619	184.116	154.448	190.288	130.355	216.361	147.123	90.644	115.942	156.98	147.531	190.393	111.89	157.47	127.403	185.108	118.513	232.636	162.292	190.731	180.275	179.498
24122	219472_at	83.141	145.582	115.424	70.516	114.167	149.622	135.256	70.525	85.246	127.386	80.113	103.676	114.147	110.188	137.452	66.344	136.387	79.914	80.43	115.277	85.784	101.773	79.638	113.837	93.139	63.131	83.317	117.14	107.682	137.161	117.605	129.064	100.722	80.419	78.222	116.123	109.088	69.058	96.076	71.103	82.914	98.694	147.98	122.594	79.013	103.894	81.595	80.055
24135	219486_at	133.744	151.844	110.432	125.106	110.295	111.172	156.513	94.862	133.494	194.588	175.405	144.465	132.285	103.64	130.096	137.918	140.52	115.69	184.65	149.69	109.559	158.126	114.687	126.814	96.425	145.704	129.604	116.899	132.656	146.427	155.181	120.022	143.408	149.405	206.856	120.737	113.348	204.776	116.448	151.024	109.536	175.816	144.386	141.328	133.677	128.508	136.407	100.593
24174	219526_at	248.193	261.846	226.314	226.424	256.256	249.832	263.547	180.127	263.845	243.419	157.358	252.14	220.482	187.761	312.604	180.959	225.733	299.262	190.852	241.582	224.751	302.226	238.578	228.824	268.916	251.61	177.855	346.051	226.804	243.113	207.144	246.96	267.565	289.392	230.01	215.873	339.748	266.001	245.384	259.743	309.07	235.181	265.68	174.633	194.571	164.165	184.544	173.336
24259	219613_s_at	145.042	155.966	137.095	116.437	187.145	166.999	168.954	128.269	156.754	139.484	140.283	150.72	117.123	194.04	192.587	131.357	107.283	158.806	138.555	139.286	122.484	163.464	199.051	156.664	174.568	148.568	138.106	171.202	153.251	147.498	176.479	122.705	146.747	71.005	185.459	194.443	162.002	137.956	167.362	207.704	166.005	201.588	186.072	109.899	74.862	98.467	99.803	112.056
24286	219640_at	221.63	247.482	193.852	184.317	237.391	240.456	273.376	206.547	163.598	255.816	261.721	236.578	180.454	269.273	215.619	198.809	225.094	156.585	321.915	279.597	260.713	297.416	247.218	250.705	298.041	182.007	234.687	287.219	260.743	263.781	232.431	275.28	289.413	167.307	274.974	273.149	263.024	295.613	202.318	301.595	233.275	275.075	265.898	400.493	297.933	289.492	293.066	230.014
24548	219910_at	94.868	110.875	72.232	71.208	115.153	102.077	93.846	77.938	74.767	64.532	91.256	81.128	66.597	52.78	72.273	59.041	92.723	91.431	110.151	78.69	66.799	102.063	62.785	75.54	96.981	100.735	96.285	115.657	100.055	97.465	130.805	118.788	112.996	100.27	69.529	110.057	97.259	136.848	154.883	110.588	109.626	139.952	89.092	74.408	92.75	118.49	61.108	94.122
24652	220015_at	214.059	153.296	124.55	194.965	214.474	228.993	207.721	263.458	189.915	231.873	240.379	238.629	187.552	240.841	177.679	231.488	279.881	208.222	255.185	296.034	231.28	237.502	319.356	229.514	257.999	235.285	235.683	268.696	250.71	188.586	199.176	394.171	218.848	162.942	271.75	246.705	232.302	224.004	246.573	360.892	244.052	337.954	223.943	368.361	192.012	215.897	272.377	246.593
24658	220021_at	84.189	54.891	51.271	79.138	70.523	59.741	81.966	75.478	47.249	101.783	66.706	104.406	72.387	77.013	65.675	49.935	71.066	63.568	79.475	76.328	92.41	52.47	86.165	73.136	74.887	60.83	70.064	80.932	82.448	82.15	51.62	103.512	59.378	16.143	55.753	80.309	81.063	46.648	56.933	81.392	70.669	62.936	50.814	56.889	88.509	70.718	55.11	59.333
24925	220303_at	92.793	51.74	86.344	68.899	68.846	82.005	100.373	101.05	60.728	77.706	81.045	96.404	81.619	87.706	99.345	77.181	96.637	100.871	72.082	99.565	87.006	84.11	89.749	103.839	78.298	85.669	73.899	93.952	76.908	85.811	85.725	73.779	69.069	68.832	52.96	85.757	55.775	67.971	67.297	121.149	70.807	73.451	84.902	87.804	92.311	87.05	58.507	75.014
24986	220365_at	123.173	104.269	110.691	86.791	181.065	170.184	142.692	128.339	103.235	132.65	80.375	113.698	134.704	139.906	164.844	145.495	118.786	104.645	102.394	205.102	132.76	133.054	167.46	137.248	180.207	126.351	137.766	123.109	156.051	122.442	108.154	151.107	63.176	61.805	90.353	123.141	103.168	212.023	129.541	167.14	118.004	127.717	136.942	151.641	117.12	130.083	175.168	128.063
25256	220662_s_at	68.835	78.46	62.551	65.526	123.869	120.982	127.859	79.455	80.989	72.961	79.213	114.644	101.109	103.008	102.066	52.871	87.167	59.927	68.917	109.5	65.643	76.499	105.674	90.237	72.219	65.762	62.451	99.852	90.42	108.569	52.464	110.956	89.7	49.53	87.708	80.789	71.184	81.359	94.842	87.755	53.312	94.623	71.974	124.484	52.597	96.983	113.718	75.954
25264	220672_at	69.035	64.085	43.092	37.258	49.233	62.243	37.205	55.649	54.017	52.398	26.367	41.299	45.009	45.809	64.628	23.899	36.273	31.473	43.954	42.269	35.974	52.356	36.878	62.901	37.992	42.115	42.452	40.719	71.275	41.27	41.649	56.484	48.014	33.438	26.569	40.236	44.209	52.334	48.098	52.066	37.216	40.618	23.902	44.849	29.207	46.851	46.82	50.468
25273	220681_at	43.901	63.609	76.074	48.414	76.275	68.837	42.742	106.873	58.287	81.296	43.887	84.667	90.684	77.331	64.246	90.581	101.867	64.695	75.07	66.639	97.752	50.357	88.809	89.496	78.842	78.79	79.339	96.176	60.206	75.087	64.725	66.558	71.267	78.637	109.885	83.148	55.157	78.879	73.571	105.587	88.684	65.426	72.585	81.306	87.552	80.357	80.28	80.593
25335	220758_s_at	66.979	35.678	72.835	77.163	59.557	74.441	64.813	95.457	40.937	72.528	70.924	70.599	71.604	84.468	48.88	77.615	66.741	71.424	64.772	70.488	81.45	85.288	80.328	93.756	51.264	72.479	90.24	90.393	61.741	86.018	74.802	54.594	61.889	90.232	75.844	80.244	62.935	93.634	74.595	80.535	79.781	69.766	60.892	117.802	112.577	103.492	92.807	94.459
25442	220902_at	88.931	66.434	64.391	79.904	80.625	82.348	79.718	70.241	34.895	109.004	74.263	84.405	81.657	121.889	67.498	70.387	92.317	74.609	87.178	111.189	63.574	78.72	96.381	73.191	85.807	93.629	95.603	95.382	87.481	95.558	59.672	97.501	74.423	63.148	79.188	105.832	82.763	68.094	59.134	72.716	96.03	120.861	87.057	146.051	83.324	97.95	103.622	85.11
25464	220935_s_at	173.805	94.4	137.121	141.789	143.306	149.536	191.407	181.856	184.357	128.939	168.807	122.269	195.122	159.464	195.381	144.966	152.818	150.729	183.424	138.207	128.364	201.201	143.274	186.344	172.905	189.715	223.937	112.056	146.058	148.94	214.497	203.095	186.088	155.062	152.493	147.149	153.55	190.903	156.312	138.729	150.116	135.634	127.307	135.437	85.749	121.188	150.661	141.154
25486	220960_x_at	4618.848	5628.529	4703.167	6716.658	6877.545	5082.646	6163.829	6532.234	5277.404	5370.877	5908.038	7017.675	4395.763	6723.43	8577.839	5796.104	7019.147	7047.132	4552.081	6655.844	7013.757	5331.948	7214.555	5508.683	4378.879	5035.412	5308.758	3378.162	6041.584	5771.175	7073.387	5372.83	4797.604	4660.939	5441.308	4399.371	4179.067	5918.809	4324.029	5471.463	6363.458	5065.853	5789.781	4701.806	5097.882	5215.193	4693.445	4769.554
25509	220989_s_at	116.705	122.631	65.762	80.572	133.638	96.05	104.307	92.851	74.361	156.388	79.152	92.667	91.589	126.692	125.739	125.076	73.425	73.26	85.535	109.871	103.426	61.332	90.157	119.653	88.994	92.637	84.751	72.959	91.931	105.688	119.533	127.078	107.607	63.721	63.899	113.052	96.353	88.188	90.773	91.378	86.943	83.22	67.569	102.086	102.616	142.89	120.957	101.039
25607	221097_s_at	82.112	105.126	50.561	52.001	95.891	78.886	83.089	64.75	64.854	126.667	37.748	89.008	74.232	79.727	106.079	73.456	58.947	77.382	68.084	105.108	79.136	73.708	67.824	72.263	91.432	54.051	60.223	92.677	96.889	81.57	70.938	86.168	90.929	58.603	60.703	95.152	54.877	92.344	74.428	73.203	72.845	106.23	68.114	76.86	66.43	47.646	64.534	64.469
25620	221113_s_at	125.848	139.736	100.712	152.654	162.027	146.655	155.419	168.391	113.183	191.676	96.384	175.729	137.14	158.139	165.466	116.89	124.574	106.209	207.766	196.815	143.845	236.047	177.406	118.926	136.056	120.734	208.136	190.84	190.29	206.796	135.434	209.158	199.517	112.194	119.62	162.402	122.06	247.055	121.268	222.899	167.37	225.569	144.099	163.332	116.224	214.954	197.775	141.899
25651	221158_at	277.325	174.783	278.662	175.057	315.55	355.931	277.791	224.482	171.516	276.74	298.245	289.163	299.989	301.751	308.582	218.875	335.885	254.342	423.592	311.936	257.535	351.451	279.458	302.139	290.962	206.12	273.018	269.128	311.141	341.627	241.521	482.851	289.993	189.728	149.295	249.498	278.091	296.447	287.114	271.515	162.101	324.33	437.715	319.578	253.575	247.635	276.616	216.829
25657	221165_s_at	110.555	88.873	102.422	89.286	93.435	117.09	101.015	108.14	80.887	85.895	93.75	100.86	87.631	138.98	105.469	118.983	82.917	60.922	93.459	129.378	107.768	69.756	94.488	104.761	39.277	70.886	55.926	80.123	111.936	126.148	112.782	85.522	104.684	66.09	79.374	106.726	91.496	102.214	83.649	88.935	63.996	107.798	117.762	82.625	74.757	87.574	80.76	65.213
25762	221287_at	92.172	158.835	102.905	115.875	176.69	150.783	122.863	153.547	90.126	198.729	167.561	144.362	104.34	203.137	135.663	82.701	116.976	99.849	124.004	163.278	123.971	96.677	103.934	190.484	147.512	117.563	185.806	135.954	172.522	142.202	101.266	175.646	195.177	96.816	132.412	136.405	167.148	158.483	126.424	160.336	146.688	153.167	84.905	200.185	112.906	102.344	111.963	153.168
25763	221288_at	119.028	83.681	67.027	50.089	97.305	86.602	75.677	79.382	72.388	82.509	90.99	83.95	86.117	109.422	85.559	111.794	124.14	86.247	43.187	96.447	101.672	68.463	71.078	118.889	119.523	62.72	92.421	90.797	74.909	86.801	103.284	113.657	72.674	72.748	102.806	89.647	105.882	73.021	82.404	60.624	73.756	82.269	94.32	134.953	68.65	79.93	88.932	97.487
25776	221302_at	73.751	88.683	87.004	45.247	76.206	61.593	54.379	97.571	89.845	65.965	30.937	62.63	67.188	53.941	55.586	89.917	71.517	79.825	54.409	60.58	69.137	48.083	61.531	66.34	55.515	44.648	61.812	82.34	62.676	55.424	67.846	58.55	60.107	64.928	72.603	69.258	72.128	64.688	67.313	73.052	43.178	56.722	83.964	76.699	54.734	100.232	90.029	62.376
25779	221306_at	57.686	50.6	63.66	51.06	54.184	97.623	76.85	86.593	85.932	117.051	59.219	73.272	64.8	93.389	80.509	60.913	56.299	74.061	102.168	77.763	83.002	82.792	85.895	67.813	38.252	69.145	77.407	77.65	72.97	66.148	51.393	68.862	62.325	60.791	52.018	78.636	98.023	61.97	65.3	65.917	54.458	103.645	57.052	100.324	92.077	107.768	88.623	74.367
25844	221374_at	63.591	48.145	52.784	45.693	47.005	56.655	52.41	64.806	57.829	59.562	63.754	47.547	51.854	60.106	40.234	47.585	66.18	57.914	35.657	49.608	57.486	42.137	57.24	39.452	62.695	71.055	66.826	70.548	52.316	54.474	14.997	57.418	39.628	46.007	61.525	47.621	40.296	49.708	58.168	77.883	54.661	40.322	46.641	65.538	59.547	43.06	40.174	55.868
26005	221555_x_at	118.395	179.884	108.423	167.727	159.766	167.942	225.322	165.033	121.665	148.568	175.306	148.651	153.183	213.724	141.878	201.36	123.436	102.69	224.576	138.394	167.8	135.057	160.092	129.637	154.761	244.013	179.975	144.287	157.965	170.095	202.349	118.67	205.817	113.746	219.518	140.882	133.473	189.877	145.972	148.324	169.456	147.925	112.215	227.603	292.285	205.905	178.184	141.782
26054	221607_x_at	10675.925	10125.432	9747.871	8780.535	9859.638	13632.761	12212.403	8427.966	11596.642	8731.301	12863.533	6409.56	13392.199	9819.259	7883.258	10063.736	10643.859	6771.71	9849.36	9122.053	8252.889	9828.083	12865.968	10610.609	11214.284	12269.108	9962.104	11884.753	10082.447	12799.063	8895.007	9995.02	8626.048	11665.683	9778.225	12115.005	11180.056	8844.105	12093.097	10425.906	8741.536	12363.853	9514.648	8691.647	8542.714	10200.611	6947.524	7228.474
26100	221660_at	146.038	79.505	124.972	88.013	119.998	129.946	82.808	161.442	97.34	146.913	106.18	121.567	133.604	121.71	108.917	106.357	152.881	130.868	99.112	94.178	126.273	91.988	135.79	117.938	127.39	130.832	143.043	179.809	102.217	110.094	98.077	102.827	83.649	114.881	151.136	103.725	109.656	91.147	132.2	173.83	153.249	99.805	110.402	150.314	146.468	137.462	152.723	140.663
26193	221758_at	171.941	182.906	164.6	148.519	210.035	233.831	182.005	241.277	176.883	162.632	232.578	236.511	237.698	226.044	253.62	170.112	231.725	204.313	147.615	189.455	146.204	183.444	289.088	206.356	143.702	168.791	301.9	154.645	175.991	125.05	140.122	248.163	253.616	193.634	233.305	184.932	200.067	120.147	178.473	161.805	173.957	188.593	175.312	215.219	158.324	123.178	161.162	164.331
26210	221775_x_at	4856.964	6342.146	4932.608	6947.992	7294.746	5548.549	6084.429	7160.127	5837.14	5961.475	6675.453	7542.677	4776.838	7024.723	8939.261	6721.402	7514.928	7386.445	4748.731	6911.952	7717.334	5841.455	7117.191	6016.951	4834.712	5639.668	5908.177	3853.843	6284.599	6233.271	7435.122	6094.567	4976.305	5141.502	6202.928	4970.319	4422.618	6058.022	4786.668	6232.086	6622.769	5423.485	6173.384	5112.757	5355.298	5632.68	4838.314	5172.792
26227	221792_at	120.736	90.661	85.772	81.764	143.776	99.343	78.629	124.795	87.502	187.157	78.97	137.356	82.7	108.127	90.916	119.671	90.068	91.342	101.912	115.701	107.646	84.832	73.463	78.402	128.753	80.583	123.618	140.643	126.535	112.234	111.039	125.28	82.196	87.139	75.295	144	91.877	82.93	105.395	80.053	108.565	107.465	61.866	130.692	98.152	90.798	97.695	93.343
26245	221813_at	177.69	140.822	125.723	201.051	168.493	170.599	169.599	162.202	100.702	146.556	233.411	132.212	169.609	217.128	105.803	148.788	202.179	198.333	206.157	170.382	232.514	200.044	189.311	103.073	137.281	156.908	169.542	130.827	188.733	161.994	165.715	190.033	136.521	152.904	163.274	166.128	150.098	217.473	130.46	147.452	187.933	161.558	163.463	137.867	127.799	168.57	155.226	133.407
26302	221876_at	234.054	234.926	161.357	299.588	349.132	278.735	225.237	191.86	264.365	400.871	328.577	394.152	212.028	261.862	245.196	209.213	241.122	271.487	267.452	314.277	333.831	228.921	254.968	198.048	184.763	236.901	240.589	293.555	328.893	298.002	202.584	311.025	264.112	286.304	270.823	306.019	200.11	262.937	358.368	258.041	247.692	263.216	228.851	426.917	309.933	261.188	340.83	306.481
26341	221915_s_at	109.696	68.704	85.192	62.134	61.607	73.112	76.087	43.986	66.483	56.313	66.832	98.834	70.647	66.734	79.847	67.592	68.793	44.568	50.915	81.466	82.215	60.428	38.559	71.553	65.114	57.231	47.842	48.507	66.157	53.483	64.02	76.779	76.051	55.687	42.77	45.237	85.315	62.167	58.104	46.696	47.375	67.132	67.275	66.404	58.676	59.989	78.104	71.741
26365	221940_at	160.433	204.385	181.017	149.539	199.785	191.212	137.932	137.715	246.618	251.957	161.789	249.763	170.375	138.882	167.683	155.386	178.205	291.713	183.776	184.971	152.474	208.765	188.295	204.734	171.645	161.988	179.044	184.767	230.927	158.897	164.929	200.072	145.605	193.914	173.607	174.905	221.094	187.019	186.93	126.731	203.736	194.64	173.121	152.165	126.043	111.927	176.904	116.096
26415	221997_s_at	52.021	61.82	61.375	48.705	50.456	48.386	34.32	31.494	51.56	63.897	41.113	75.083	54.966	47.267	53.722	64.272	43.189	50.029	43.788	57.277	35.823	74.562	42.535	53.334	52.663	55.8	71.803	42.6	58.31	51.228	60.786	81.538	70.839	38.12	51.377	41.702	54.353	47.74	39.783	45.487	55.776	67.129	49.199	50.864	30.291	32.153	53.126	37.743
26463	222052_at	343.416	269.337	262.112	317.378	381.717	437.26	323.97	278.267	583.608	391.355	382.982	394.249	328.54	451.884	352.8	341.064	340.576	324.193	436.156	432.631	332.939	456.526	460.378	331.469	313.328	332.708	355.93	456.865	368.97	407.867	352.183	470.324	490.652	324.368	478.368	548.788	457.014	274.224	427.13	430.086	424.278	391.192	421.69	358.57	300.247	317.464	298.742	320.15
26591	222211_x_at	122.738	97.395	57.308	60.596	90.75	83.41	125.236	107.775	62.598	112.676	89.261	79.618	66.955	138.247	82.371	95.425	154.011	75.922	117.669	93.486	74.115	88.989	124.974	103.906	93.223	77.628	87.197	82.333	103.733	92.956	110.73	88.128	80.956	88.09	104.608	87.06	100.872	66.636	65.842	84.015	87.725	88.335	54.73	134.712	100.124	91.284	117.608	108.367
26659	222301_at	49.872	42.439	30.984	40.835	38.432	52.686	49.053	54.115	31.16	86.195	36.193	67.023	25.949	62.651	55.077	42.135	64.011	53.658	56.911	58.969	56.775	51.106	47.717	59.977	34.256	51.347	46.583	51.641	57.295	47.983	47.871	52.285	49.855	36.199	36.237	49.645	59.073	44.417	52	47.052	38.934	50.691	62.47	63.675	28.325	54.698	58.952	48.447
26838	222527_s_at	187.761	170.635	195.022	176.655	216.841	275.628	246.359	143.356	149.665	164.576	213.882	153.38	214.972	144.365	194.055	177.168	189.756	208.559	112.982	247.757	184.066	308.389	202.183	185.7	269.888	150.647	172.203	237.34	244.004	290.433	130.003	220.165	321.216	140.402	201.553	231.469	236.214	160.666	161.499	289.938	217.34	207.734	255.198	248.235	339.684	220.735	227.131	209.13
26886	222575_at	141.988	135.321	72.138	104.608	89.291	100.011	162.032	127.446	82.042	194.491	138.081	117.4	147.58	170.121	99.077	113.655	99.623	79.174	109.866	125.13	122.68	143.323	131.465	112.975	136.299	124.457	161.815	123.202	105.67	152.661	102.698	116.267	129.641	249.394	129.93	199.821	140.021	158.69	111.626	162.18	139.45	115.645	143.126	137.753	121.454	140.964	140.387	120.118
27013	222707_s_at	146.959	159.971	127.336	110.95	192.88	160.45	139.189	176.514	181.255	135.267	116.231	114.005	232.522	128.472	126.982	180.505	176.6	193.552	130.01	153.309	110.506	190.011	149.664	184.319	141.673	124.964	117.459	109.007	172.048	130.195	125.472	161.004	191.492	134.984	103.132	150.239	162.859	181.118	122.589	106.255	177.204	160.737	137.564	127.875	102.882	114.728	120.667	105.075
27099	222795_s_at	62.822	59.118	89.769	69.655	57.473	61.76	50.848	73.214	76.175	83.215	71.982	54.702	96.799	64.905	51.931	40.565	90.315	87.882	60.622	52.281	54.32	43.426	99.09	59.619	91.458	81.818	71.952	91.308	53.232	73.396	59.912	50.368	75.03	96.68	59.219	65.971	65.676	68.923	58.124	76.749	68.734	43.771	71.84	111.348	104.851	93.045	66.293	72.099
27155	222852_at	91.303	87.412	78.918	95.244	123.943	91.51	110.989	85.527	113.111	149.672	48.148	122.435	87.023	120.55	90.792	87.48	101.185	73.792	80.197	103.499	117.966	109.206	91.17	126.326	83.569	99.383	56.621	106.104	138.073	92.536	86.252	126.221	120.144	106.927	112.032	108.959	157.161	139.039	109.381	74.243	93.815	137.08	110.524	122.797	89.13	65.405	97.416	60.271
27253	222952_s_at	104.449	56.016	77.103	89.141	95.81	111.47	131.597	131.89	92.891	112.495	49.668	105.755	90.26	118.065	87.722	132.873	96.042	93.78	117.063	113.018	61.674	100.266	99.321	140.249	117.635	84.535	101.284	112.174	105.502	122.373	83.668	139.742	94.678	80.632	67.595	102.991	108.362	150.968	96.765	120.466	128.613	102.477	85.958	133.906	96.617	111.784	99.479	91.158
27578	223291_at	137.757	125.421	90.512	76.99	131.628	136.793	119.956	108.214	99.222	92.697	123.276	144.801	120.399	117.098	146.356	77.013	132.07	86.592	192.399	184.338	129.071	112.092	116.373	136.845	153.712	122.496	96.892	117.551	126.464	156.615	106.387	179.894	103.84	115.518	110.997	141.781	85.966	88.684	118.13	92.753	105.043	106.452	96.488	156.951	107.725	148.902	113.488	97.581
27671	223386_at	194.068	256.995	418.274	217.319	292.041	240.053	192.309	217.862	296.891	147.803	280.365	177.077	242.554	190.343	242.854	371.714	163.512	232.545	277.163	240.675	231.282	217.095	190.884	295.538	175.485	268.351	158.703	200.79	247.598	232.899	300.844	234.726	208.988	163.433	208.274	190.481	219.964	241.666	233.821	201.247	251.712	171.847	208.768	223.174	168.327	182.121	179.198	143.218
27675	223390_at	61.684	73.28	93.956	69.099	71.018	87.001	90.971	56.749	90.206	105.739	73.765	51.202	97.004	82.886	81.043	66.32	95.102	73.202	94.94	104.011	69.529	74.805	55.324	55.208	62.89	68.748	62.238	80.034	85.28	73.42	89.358	90.126	77.026	45.757	35.689	81.83	99.216	86.905	78.453	44.51	80.915	66.383	56.974	79.69	78.842	80.4	76.568	50.622
27722	223442_at	253.325	175.53	191.143	210.567	297.873	281.888	282.078	267.671	291.753	269.293	361.856	272.926	338.982	411.86	285.033	224.353	310.448	279.614	316.003	504.875	295.911	346.594	304.855	357.206	282.08	225.231	287.328	349.006	319.023	305.895	318.88	381.174	156.784	258.143	253.809	417.318	379.208	282.335	286.038	322.357	339.752	387.276	225.903	298.769	234.242	262.146	257.947	232.329
27831	223559_s_at	338.857	303.851	264.76	252.967	381.963	415.347	392.046	372.218	255.191	440.226	361.245	269.881	474.58	382.947	373.934	281.394	345.697	257.12	525.468	538.686	270.926	474.024	282.843	329.263	343.796	380.196	421.359	368.489	528.763	518.417	264.531	444.382	538.52	383.25	252.794	392.658	536.257	414.479	476.772	379.4	231.699	468.096	284.641	374.111	283.385	298.656	392.337	256.765
27862	223591_at	341.784	327.135	404.471	385.923	448.92	354.861	552.635	374.368	412.599	345.325	273.148	492.365	372.912	630.782	400.929	416.397	401.195	427.286	549.958	417.113	431.89	422.217	383.193	578.62	297.725	379.805	385.681	603.764	415.497	471.08	401.966	595.863	435.657	427.428	505.969	394.505	456.748	340.972	385.843	543.093	383.608	375.05	546.613	396.27	431.476	442.899	412.007	484.348
28014	223750_s_at	101.698	142.099	117.036	108.067	157.002	178.897	132.781	186.092	89.59	160.148	84.074	146.859	140.643	124.807	185.969	143.938	211.433	114.054	210.546	211.451	148.039	126.94	135.813	150.367	103.528	141.649	141.018	193.736	137.024	158.363	164.804	224.228	188.332	72.153	152.856	163.061	189.052	171.731	159.468	130.056	163.201	136.966	111.209	271.053	177.423	214.489	179.525	147.016
28017	223754_at	88.896	131.723	71.657	94.531	73.602	77.302	79.748	128.724	78.597	52.695	85.418	93.744	108.588	92.236	91.221	104.031	88.208	82.171	112.968	89.459	94.213	82.346	75.287	113.26	87.16	83.498	96.996	56.373	98.469	81.03	45.618	71.535	77.613	62.324	78.687	67.791	58.816	110.415	73.672	61.535	45.16	74.097	82.504	87.504	62.481	84.897	130.164	92.794
28021	223759_s_at	70.649	65.979	78.174	51.676	83.983	93.033	87.212	51.518	70.552	81.064	32.034	85.093	79.498	71.088	101.91	48.065	91.008	76.551	85.831	71.284	63.784	107.69	71.283	63.013	67.626	78.346	74.982	79	91.73	92.418	77.597	109.884	56.875	50.598	81.922	72.603	61.332	67.44	68.535	58.763	78.264	78.546	57.121	72.413	74.826	82.104	69.886	43.996
28024	223763_at	62.006	93.855	78.356	86.66	130.658	112.814	110.123	132.091	60.426	121.809	114.016	129.362	67.152	87.221	87.001	102.663	94.844	49.754	100.72	133.484	122.853	107.413	100.09	129.541	90.029	86.5	102.837	126.894	125.72	98.092	100.271	102.942	100.008	66.275	87.606	132.953	116.952	156.115	76.082	104.569	87.105	156.525	97.447	112.543	99.903	89.148	99.15	68.637
28051	223792_at	128.149	144.95	73.076	74.363	122.868	120.94	135.332	95.557	70.663	116.066	101.065	147.286	100.764	114.861	93.732	100.224	77.776	77.216	106.055	137.92	125.597	108.72	77.421	85.363	96.528	93.738	128.724	96.474	142.083	122.165	61.894	178.52	143.269	93.223	106.56	144.355	126.979	101.564	106.644	83.682	103.796	140.393	98.833	125.975	94.105	87.872	99.376	70.961
28079	223824_at	92.528	48.399	63.564	99.651	82.805	99.681	61.272	54.256	73.052	82.423	60.758	99.299	89.992	87.669	103.954	52.108	94.192	81.977	85.61	76.913	110.632	76.794	94.487	85.119	117.666	63.273	67.409	96.98	80.902	96.928	59.602	89.006	109.427	67.586	68.004	81.257	91.504	97.611	96.757	103.696	105.054	110.027	127.416	87.847	67.682	94.817	108.347	144.311
28165	223921_s_at	102.969	50.587	85.537	83.031	122.115	116.726	70.915	83.054	107.588	107.262	47.733	80.18	85.567	49.759	74.836	110.481	64.914	52.461	77.018	90.824	59.093	65.556	93.517	90.509	110.863	108.297	79.996	96.33	107.028	80.745	139.601	93.953	97.571	88.463	67.763	94.161	93.833	84.56	107.723	120.392	68.11	85.462	86.918	117.643	84.915	92.734	97.979	103.219
28289	224068_x_at	434.494	246.962	323.635	367.769	383.026	430.073	424.996	287.127	314.314	292.313	316.605	339.374	340.36	293.894	384.191	433.234	334.446	358.959	342.516	343.79	334.912	603.056	345.905	383.371	353.744	388.221	290.23	369.12	448.499	480.475	245.547	409.078	477.945	362.203	383.707	470.93	476.503	420.769	438.329	409.512	437.167	388.346	485.507	400.559	630.181	348.358	376.262	369.038
28409	224242_at	65.757	43.422	60.552	32.488	54.261	47.651	72.551	87.233	35.552	64.905	43.718	50.139	60.485	54.926	39.655	59.295	60.289	86.589	66.705	72.092	53.318	45.22	68.879	89.761	54.685	47.3	59.304	36.324	60.431	50.142	42.612	50.232	39.884	54.228	74.094	52.387	44.134	56.101	43.032	89.007	49.434	47.757	43.808	64.177	49.197	51.132	64.07	46.892
28510	224372_at	13152.147	8115.14	7909.64	12732.634	12983.4	13545.569	12119.469	12626.859	11607.74	12501.114	13033.072	10600.426	13615.352	14346.525	8934.286	10706.613	13530.339	9208.316	12950.17	12626.514	11533.93	11678.321	13308.553	11402.278	11209.394	12363.156	13008.229	13220.896	12870.218	14042.722	10695.673	11827.564	11811.942	12122.771	11220.596	13086.951	12904.571	9989.02	13974.246	12949.283	9339.826	14143.343	13390.66	9397.379	9032.687	9273.714	9616.224	7575.651
28511	224373_s_at	13167.691	5438.35	6445.579	11272.351	11311.971	13498.485	11717.258	11837.89	9841.75	13135.532	13211.341	7594.92	11787.432	13923.013	8097.994	9735.156	12443.321	9226.387	11855.598	12986.312	10832.898	11187.672	12503.414	12070.203	11666.258	11484.078	12603.312	13252.997	12858.623	14014.187	9729.795	12020.707	11459.635	12083.243	8539.865	14158.08	14229.384	9085.793	12805.372	11587.31	6747.172	14901.077	11905.223	9329.904	7831.511	8925.131	8303.495	5680.576
28554	224425_x_at	104.931	78.05	63.611	85.875	83.679	88.936	73.818	107.948	66.891	146.17	73.414	107.527	67.908	112.184	79.841	87.289	53.17	85.991	65.68	89.722	85.638	74.234	97.244	104.572	123.101	85.543	76.505	101.732	101.827	76.948	64.98	87.271	81.028	59.95	106.671	111.937	87.669	92.582	50.509	111.5	97.342	84.711	63.453	164.864	71.666	78.078	106.22	76.186
28639	224519_at	119.345	90.301	89.462	56.34	90.123	99.324	129.064	91.825	103.989	93.271	98.155	114.736	143.701	99.646	135.341	75.042	127.788	104.131	83.968	86.066	72.855	88.35	120.784	92.418	65.338	104.908	92.128	53.883	100.44	80.072	115.275	112.981	63.325	71.987	59.299	68.443	77.545	105.953	79.506	81.81	52.879	83.412	100.625	85.024	92.05	90.043	91.1	94.582
28667	224555_x_at	96.084	88.578	74.564	74.756	70.473	98.086	121.774	111.402	99.504	84.351	80.173	69.156	94.199	76.341	80.252	69.619	97.358	93.135	78.166	99.394	95.105	60.533	86.418	74.536	125.362	76.822	92.008	95.698	82.91	98.474	109.669	95.696	71.314	90.752	91.148	71.358	88.887	25.624	77.049	77.934	61.997	98.343	90.893	87.971	71.017	86.819	76.538	67.807
28669	224557_x_at	144.782	129.864	121.271	78.11	149.512	190.596	143.324	106.46	112.023	101.087	88.241	177.454	125.864	141.397	192.701	139.913	167.081	109.581	106.059	123.718	138.985	162.851	181.108	137.882	98.28	81.343	97.28	151.707	152.094	139.421	104.021	101.311	126.927	83.62	85.133	130.421	133.785	125.384	100.612	128.261	74.072	162.433	71.875	165.352	109.827	113.553	154.453	131.65
28695	224585_x_at	10330.828	9346.969	9592.994	8399.184	9714.477	13460.879	12075.505	8226.246	11435.379	7944.07	12585.708	5973.907	13165.476	9977.354	7798.221	9896.424	10655.396	6718.566	9604.033	9032.475	8434.427	9926.159	12699.585	10213.478	10957.091	11967.881	9606.578	11659.661	9942.838	12868.341	8851.012	9840.206	8543.309	11216.172	8994.837	11610.074	10730.938	8643.59	11493.197	10058.236	8104.478	12355.497	9159.881	8647.091	8392.742	9833.347	6883.757	7236.053
28703	224594_x_at	10406.903	10635.592	10116.689	10072.591	8408.088	13448.337	11651.141	11020.805	13237.496	8810.253	13325.289	7163.627	13991.803	11590.764	8614.626	11341.306	13501.84	10320.584	10989.47	11448.794	10202.498	12969.413	11692.739	11035.346	8472.226	11017.621	11346.793	13439.416	9095.593	12020.184	12933.671	10494.285	10689.164	12046.838	11087.409	11713.117	10759.514	10229.203	11981.606	9743.223	10561.486	9648.037	11432.099	8211.426	10134.376	10293.126	8373.942	8833.808
28741	224633_s_at	185.402	200.849	204.401	113.045	217.301	234.305	255.049	229.967	117.914	162.048	144.965	150.353	202.814	265.508	197.847	196.531	224.074	270.018	168.584	229.857	183.8	147.394	234.555	201.791	215.207	162.394	218.351	149.841	202.644	228.702	157.219	224.603	128.652	154.161	158.262	171.067	198.517	144.485	176.691	165.963	138.836	200.801	144.697	340.204	215.069	205.554	255.87	195.56
28816	224712_x_at	134.271	54.871	71.318	68.615	90.562	101.424	92.432	124.809	104.449	117.558	116.95	79.005	69.65	104.211	99.998	105.839	79.904	69.185	98.413	137.641	99.781	82.595	120.458	116.597	95.841	79.191	124.797	98.24	112.682	73.159	116.649	106.92	119.938	24.44	104.273	164.8	128.984	110.334	119.892	100.189	99.893	108.784	101.663	116.853	86.631	103.963	89.744	63.377
29029	224930_x_at	6423.927	6564.714	7007.412	6432.44	7339.834	3965.072	8549.145	6277.755	6588.504	1619.754	4484.575	5815.14	6233.084	6905.335	5825.503	6641.194	6617.254	6279.005	7067.45	6481.662	6385.2	6880.78	7563.005	5191.229	6601.867	9590.296	6265.62	4142.37	6999.379	7912.014	8333.92	7257.063	4828.18	6520.27	6726.374	5903.707	8466.03	7392.687	5580.293	8190.128	5667.729	6780.748	7890.28	6195.396	6956.17	6951.268	6834.028	7292.649
29052	224954_at	351.101	410.422	340.432	435.951	485.026	440.387	485.456	335.45	237.837	617.62	416.9	589.206	348.246	320.333	432.696	527.226	452.308	337.58	398.666	362.772	412.714	424.534	303.43	360.016	322.704	319.912	491.56	290.204	511.578	455.402	392.918	608.416	474.072	422.299	417.424	337.23	389.603	284.452	358.705	322.112	401.49	416.851	338.834	434.681	309.671	354.585	397.187	415.68
29182	225091_at	278.094	186.286	143.099	319.789	217.767	215.51	143.885	143.422	320.882	196.201	217.675	262.325	181.942	263.818	235.307	227.221	155.613	256.201	190.397	216.658	205.743	231.36	197.287	237.961	167.922	273.856	151.54	228.432	199.235	201.9	190.198	243.303	158.582	287.695	244.627	238.04	192.351	205.144	234.988	174.692	219.061	240.261	200.985	217.354	335.14	215.159	196.326	177.712
29201	225110_at	357.735	342.896	375.112	359.165	299.555	282.994	263.153	251.319	417.555	350.831	284.106	290.364	295.156	210.885	334.538	433.892	299.006	321.67	261.312	223.548	270.095	296.325	343.44	316.33	287.548	336.884	446.382	232.057	321.805	238.285	330.275	250.156	313.033	450.461	543.282	197.87	190.16	387.684	293.02	415.19	365.366	351.586	428.205	240.398	329.139	301.179	251.734	319.619
29263	225172_at	263.907	325.802	383.146	234.726	338.56	262.98	279.268	345.329	183.93	237.743	300.914	316.964	215.489	316.696	327.59	351.564	237.258	259.483	277.851	391.57	311.006	225.093	326.856	380.386	259.115	262.938	253.089	396.585	360.317	315.781	214.893	442.286	312.353	264.971	423.361	471.435	363.12	400.029	421.481	277.663	370.598	308.371	287.508	278.117	201.543	260.97	223.969	203.241
29281	225190_x_at	7948.17	10465.839	9363.551	9431.657	8507.62	9450.585	10768.452	9774.882	9423.496	3757.23	8710.422	10035.611	11738.313	9283.685	10061.662	9052.006	7922.838	9518.694	7659.296	6394.345	10013.476	7435.348	8971.653	7841.606	6728.298	8246.885	9540.127	6624.816	9641.569	8180.749	7722.702	7223.743	7241.049	7987.66	6349.617	7798.562	9019.207	7456.307	9228.032	8336.152	8756.435	8656.095	8338.369	3841.786	5207.627	5541.464	5639.085	5438.196
29297	225206_s_at	126.543	160.075	162.248	147.186	188.746	114.977	178.978	165.776	173.782	155.616	85.43	203.47	110.903	106.343	141.734	176.412	176.303	181.501	174.239	135.566	155.462	130.047	178.868	199.519	175.479	234.047	165.398	178.639	147.486	133.746	190.516	137.116	105.352	144.233	209.112	154.396	188.758	166.753	218.12	170.683	175.386	126.863	73.501	156.616	221.274	156.136	128.794	186.139
29436	225349_at	93.793	140.824	91.106	74.651	101.797	106.066	69.623	97.947	79.086	113.728	101.245	126.624	62.625	113.596	141.806	119.662	83.999	123.416	82.508	117.192	100.012	74.827	89.63	96.765	73.742	93.123	92.628	76.714	138.199	87.461	113.756	97.179	97.665	46.752	139.439	104.251	94.846	72.102	108.737	85.826	86.152	102.26	58.927	94.518	77.767	68.183	69.524	57.878
29535	225449_at	87.587	69.974	93.779	77.667	101.824	124.903	95.128	155.13	97.19	103.363	117.858	116.4	95.042	118.721	106.619	92.867	158.254	99.539	109.242	98.85	104.986	112.54	109.721	134.229	103.484	135.755	72.624	126.92	93.771	141.15	114.982	109.969	120.957	81.834	127.516	147.289	119.957	126.251	100.245	96.661	85.029	118.255	163.653	133.037	109.483	113.586	128.478	99.355
29570	225487_at	95.756	117.197	76.652	122.155	159.762	116.988	120.308	132.871	57.037	112.523	74.221	122.911	79.602	135.979	68.509	133.147	78.841	80.427	129.616	115.572	143.683	103.352	90.875	119.496	63.93	117.868	76.858	99.295	116.015	86.325	101.099	100.999	132.216	76.598	100.189	125.35	111.631	63.976	102.577	77.696	75.957	136.736	77.706	105.523	88.53	91.254	123.474	104.769
29597	225514_at	193.684	209.42	131.654	127.736	192.803	190.01	158.777	170.113	83.61	221.419	135.605	250.181	122.851	109.788	233.118	123.565	198.392	146.098	166.104	142.315	123.687	318.956	144.023	153.269	170.103	203.592	264.722	189.6	220.963	192.051	174.321	130.575	156.282	182.564	179.01	165.363	156.432	133.299	191.812	158.571	161.556	227.059	108.284	151.632	174.368	139.216	200.105	126.463
29702	225622_at	126.584	120.827	98.442	147.65	161.936	158.313	167.413	172.669	67.337	132.883	92.208	181.381	108.876	152.986	121.091	115.84	153.338	122.154	133.358	201.934	157.86	176.29	123.176	141.154	140.57	95.05	107.332	145.318	147.249	149.123	102.86	174.797	179.172	73.893	93.576	139.328	184.236	196.358	142.277	178.292	130.381	144.291	144.737	254.366	135.247	170.011	161.008	134.578
29831	225754_at	221.409	102.882	84.523	109.271	116.997	152.553	129.138	97.74	129.26	121.203	173.93	134.788	187.699	148.485	144.85	132.997	118.786	89.775	112.523	148.975	125.541	154.683	163.858	146.163	95.846	122.624	165.07	118.692	152.042	155.336	178.399	108.063	243.681	144.339	131.83	111.11	162.296	166.638	113.898	158.428	115.859	229.544	129.244	143.952	134.528	165.599	133.539	149.471
29905	225830_at	156.486	106.312	138.915	133.451	148.289	155.376	156.459	128.651	163.211	121.576	120.361	154.098	165.695	244.611	180.17	107.716	147.602	85.204	146.074	153.774	205.645	106.608	127.88	101.594	113.846	126.773	146.336	144.292	95.867	129.648	131.733	145.165	181.766	140.3	146.399	154.138	135.306	116.728	164.397	128.089	119.601	97.854	140.05	195.238	176.599	183.481	178.363	191.564
29927	225854_x_at	81.242	94.903	92.052	68.808	59.654	80.315	71.253	133.719	64.412	88.083	93.678	84.971	101.22	89.637	66.525	75.186	131.19	91.132	91.551	67.23	87.802	53.525	85.965	129.077	76.957	93.407	89.38	87.783	62.098	87.583	93.651	74.517	63.683	68.85	70.998	73.51	63.393	85.034	69.984	92.801	113.621	58.923	95.129	75.906	81.634	84.829	86.606	83.705
30016	225947_at	214.604	242.868	287.392	241.356	287.897	297.238	280.934	391.819	348.269	333.097	334.755	248.46	441.995	369.04	299.529	249.29	271.522	309.716	379.129	308.692	338.126	282.665	296.551	220.929	282.561	264.323	259.392	313.645	391.394	245.844	355.313	306.082	199.887	431.575	214.972	249.001	277.512	204.445	279.071	334.354	217.546	339.545	360.565	270.479	209.228	228.693	255.892	231.291
30081	226013_at	243.071	234.152	144.68	180.744	370.317	303.967	259.603	256.125	212.085	271.61	231.728	256.68	265.957	266.21	237.109	226.221	224.54	190.46	259.898	346.782	266.747	366.657	387.64	249.001	230.861	292.909	224.971	339.073	284.499	280.637	257.891	437.915	240.609	278.462	257.966	452.753	443.269	205.206	298.171	433.371	355.192	384.784	236.345	377.964	218.811	256.008	302.358	240.446
30146	226081_at	129.128	135.77	71.451	86.367	131.381	122.998	142.82	146.19	129.388	123.913	150.23	124.231	140.88	116.809	100.63	136.115	135.679	152.712	138.395	164.854	143.926	107.724	91.666	169.654	110.953	104.062	123.896	108.926	141.851	119.245	145.936	179.947	122.952	96.937	86.875	147.234	121.786	123.863	98.946	89.318	133.286	155.665	91.724	155.256	78.742	111.388	95.658	80.911
30162	226097_at	149.299	104.26	83.362	116.099	111.811	128.187	107.22	110.352	101.873	125.544	124.399	126.863	113.699	133.275	88.094	99.366	132.952	101.031	79.699	153.967	122.494	78.374	120.136	96.277	100.828	94.508	96.233	118.537	111.258	89.281	89.894	119.084	133.329	83.557	116.671	124.856	142.117	93.195	116.926	105.421	95.197	113.506	168.502	148.27	105.787	101.076	99.29	90.282
30196	226131_s_at	11102.338	12888.058	11759.612	10843.329	10910.573	12755.509	11151.864	14378.59	12257.82	10315.691	12861.527	12103.096	11877.086	10919.573	13331.187	15091.398	11517.437	10571.156	12451.345	11159.287	12586.613	13150.347	11558.869	9241.905	11632.565	9722.081	11111.023	9450.007	11167.018	13346.641	11290.758	11109.051	13233.435	11126.658	10886.375	10203.655	9683.763	11583.357	12300.25	11900.491	11520.886	11371.589	12119.547	7299.185	9132.353	8975.777	8417.288	8541.998
30235	226173_at	144.739	109.867	94.83	143.244	195.319	131.014	185.817	113.446	132.56	159.684	106.225	139.24	135.626	141.984	140.01	111.968	171.562	133.118	164.565	189.527	154.678	168.358	137.461	132.84	100.111	154.689	281.297	153.165	173.103	142.16	150.293	180.088	87.681	109.223	166.483	222.809	164.373	111.646	141.415	143.569	135.908	168.677	97.219	148.487	148.354	172.885	181.472	106.898
30262	226202_at	203.706	78.382	116.637	158.693	207.003	162.116	98.852	152.775	120.827	139.103	193.882	88.412	141.231	147.366	138.907	106.192	155.072	174.501	136.752	149.496	135.056	179.553	210.24	128.42	131.674	136.177	151.386	195.425	201.627	127.98	196.12	143.795	181.659	134.403	160.414	156.567	132.511	173.999	147.633	183.136	81.78	143.598	149.222	153.806	132.796	133.688	184.381	143.282
30538	226491_x_at	250.039	198.831	253.431	160.249	270.248	207.529	227.241	253.869	208.217	230.285	216.44	232.214	281.527	237.224	297.499	235.073	191.827	309.755	249.678	322.119	234.557	267.844	311.965	351.783	214.165	262.054	259.396	277.258	226.256	291.828	225.532	385.724	279.885	176.093	266.136	232.497	246.11	162.391	206.694	167.224	224.518	280.399	167.905	296.919	258.12	245.868	288.447	304.669
30606	226564_at	171.219	160.495	130.835	217.339	181.43	343.951	166.202	141.203	206.723	231.935	332.107	243.686	224.839	195.569	187.563	150.601	270.835	173.487	298.773	279.136	151.612	231.744	177.557	153.874	247.989	221.822	205.898	251.192	185.766	214.724	191.999	241.563	209.065	178.84	273.836	203.223	264.091	302.49	204.756	278.447	174.689	259.269	166.464	261.085	175.221	211.869	194.959	168.527
30620	226578_s_at	115.082	87.655	68.507	80.699	100.859	105.272	98.235	93.621	77.189	114.22	51.166	94.676	85.993	79.854	104.123	85.483	120.963	80.23	132.927	123.664	95.208	97.109	97.894	99.244	84.949	92.991	73.647	100.53	96.499	122.705	80.565	106.475	82.026	55.917	101.616	90.357	103.26	122.05	79.376	97.755	91.579	93.637	86.582	131.95	117.662	121.977	113.348	112.356
30635	226595_at	174.335	135.945	142.997	262.778	160.565	142.191	140.223	111.477	156.38	105.807	97.507	183.071	136.015	142.547	196.357	126.497	131.703	156.606	234.461	195.166	215.059	95.467	185.232	172.361	137.134	165.799	161.274	190.79	224.7	175.576	158.156	160.302	222.268	183.408	124.727	181.233	219.518	74.617	249.007	185.888	150.103	230.377	186.917	146.033	177.282	144.096	151.63	156.385
30707	226669_at	326.21	267.963	183.201	301.427	171.208	185.119	187.043	142.157	109.049	267.559	154.726	216.722	165.194	300.961	193.586	170.168	163.384	221.743	254.62	278.611	199.821	263.813	190.913	170.14	214.667	188.182	259.835	208.598	212.246	159.629	168.624	228.144	197.168	362.395	327.847	263.251	273.783	301.016	225.866	165.021	214.08	145.505	171.726	212.768	214.337	245.686	236.413	165.233
30990	226967_at	401.686	451.521	405.622	435.277	525.156	777.563	484.051	559.233	318.003	660.245	456.06	586.794	396.388	696.024	611.751	472.083	493.923	327.248	884.763	796.467	459.02	711.44	512.288	530.523	370.672	432.89	573.171	579.268	665.371	689.104	402.974	705.34	559.367	301.668	509.879	739.463	540.544	419.672	555.85	551.025	521.738	762.473	537.714	664.288	532.857	498.828	486.335	397.701
31057	227037_at	92.473	117.613	68.752	140.364	143.489	94.295	119.036	90.153	121.973	117.741	91.994	126.185	87.543	78.527	121.511	88.392	82.025	99.39	91.734	94.406	138.093	125.206	63.157	98.284	88.571	128.491	70.477	90.39	103.419	95.983	75.131	117.683	90.626	67.004	115.243	128.066	92.01	68.994	106.886	106.635	84.268	100.218	143.414	85.398	77.751	77.061	87.249	105.782
31095	227079_at	128.817	116.373	57.42	80.097	115.468	130.149	113.777	75.464	80.507	143.475	109.426	170.793	128.763	147.286	149.611	129.18	84.21	78.263	124.084	176.432	135.194	123.285	120.412	107.885	117.436	111.97	108.475	122.345	155.19	138.323	104.086	120.857	121.699	60.278	122.625	177.007	115.946	104.98	142.487	143.192	133.525	161.155	96.298	128.374	100.981	104.671	119.832	94.859
31106	227090_at	184.724	167.025	130.193	134.204	163.706	149.517	191.536	144.589	104.22	174.87	185.728	167.798	127.466	207.198	162.659	132.374	111.137	120.105	163.375	196.174	174.644	157.539	174.643	266.645	144.189	143.447	138.067	228.523	177.992	184.884	155.162	191.431	221.006	131.145	175.062	306.373	168.913	179.237	155.261	171.441	207.259	216.013	179.561	243.788	162.542	174.92	161.039	140.458
31131	227115_at	56.734	75.152	88.495	68.356	83.115	63.218	74.957	46.027	62.798	69.281	83.265	80.096	78.357	81.301	108.399	55.001	80.166	63.798	70.799	57.777	85.119	57.36	66.181	56.97	49.935	62.639	46.917	67.653	77.418	63.38	38.457	72.977	41.748	77.367	49.018	83.131	61.524	46.745	61.413	69.375	45.544	57.528	68.291	88.883	67.565	56.717	74.399	61.376
31166	227151_at	212.436	189.852	142.24	145.399	199.508	283.242	225.217	181.75	196.916	139.336	202.773	121.478	112.998	205.209	186.664	211.293	177.607	214.424	223.452	261.147	133.748	227.131	200.144	174.026	111.169	220.727	169.728	170.53	200.261	173.611	181.359	209.076	130.933	184.11	207.465	185.543	239.952	218.992	189.809	231.122	218.452	227.961	135.317	188.032	192.779	157.726	150.942	150.484
31179	227164_at	263.556	256.105	244.209	205.496	239.691	205.096	148.322	206.907	285.037	256.993	304.769	275.834	201.72	228.409	275.712	217.965	148.311	245.638	192.193	232.828	174.466	146.697	310.297	233.672	219.808	188.651	323.256	300.937	189.222	261.433	223.278	219.854	305.573	273.489	166.448	253.546	291.104	282.923	294.16	325.71	253.982	238.562	301.114	158.109	182.473	147.213	183.919	188.414
31279	227267_at	172.476	150.965	162.071	101.842	178.708	203.744	170.689	173.547	99.817	173.698	107.799	192.744	125.139	178.409	186.888	174.982	172.769	146.887	263.544	260.477	170.575	160.959	121.458	177.838	138.223	187.496	178.775	188.913	264.233	210.408	157.788	237.265	161.926	165.572	163.672	169.806	227.44	265.333	228.799	168.211	176.295	207.165	158.679	202.715	109.613	141.887	170.396	104.657
31287	227275_at	249.147	209.33	111.25	154.766	227.144	166.934	217.86	227.311	102.152	202.106	183.281	247.81	180.58	205.63	139.418	247.035	149.218	134.751	157.509	197.035	204.018	118.333	167.102	302.421	209.164	155.965	187.769	161.583	194.523	174.325	151.719	205.926	163.867	124.601	118.072	196.07	217.014	230.503	136.992	203.159	141.703	143.847	145.716	180.34	101.381	139.505	183.731	217.278
31370	227366_at	137.442	236.764	141.669	136.966	164.21	164.01	89.44	138.301	115.194	149.295	163.332	177.38	167.345	113.431	211.131	152.897	172.657	146.568	238.858	173.297	155.398	162.849	139.262	150.231	79.266	136.737	168.216	190.442	181.028	169.115	154.05	198.363	165.783	117.642	135.859	162.614	147.891	121.356	127.442	164.318	199.935	160.956	204.065	157.508	112.677	110.391	127.388	139.845
31383	227380_x_at	225.091	249.271	196.667	128.527	234.628	235.178	239.51	280.432	160.21	217.275	210.501	250.714	226.088	234.494	233.425	229.001	251.851	200.853	192.29	269.328	192.495	240.162	293.595	287.403	186.9	150.829	204.948	245.053	207.582	197.553	190.154	315.572	182.594	147.86	158.398	215.163	299.083	258.879	177.478	232.146	156.844	222.478	180.677	255.675	184.815	208.204	211.596	258.06
31497	227507_at	405.224	303.583	193.742	321.178	374.652	398.918	370.28	412.057	296.202	384.187	421.799	431.705	309.841	407.973	342.973	365.716	346.167	300.954	436.3	534.188	460.472	374.167	394.54	402.346	382.669	339.852	378.866	461.533	454.308	386.595	333.622	585.627	345.188	281.127	338.972	452.332	442.795	343.125	338.699	462.772	273.237	431.269	380.757	441.649	360.169	384.571	352.856	334.214
31558	227570_at	131.465	125.935	119.433	89.465	170.73	170.364	153.009	127.374	101.479	182.621	96.987	137.743	121.407	142.873	115.281	120.565	122.863	103.238	146.411	190.393	136.136	114.888	184.539	162.4	166.645	163.675	130.809	172.065	193.397	203.405	267.704	158.805	225.727	105.633	113.343	198.903	199.379	120.646	156.933	166.503	125.654	186.803	141.827	180.245	134.657	155.724	192.076	155.877
31570	227583_at	135.147	138.75	124.135	107.957	193.832	150.122	135.72	108.531	97.569	148.171	82.641	138.22	161.514	142.732	219.215	115.237	140.057	166.799	161.542	181.847	159.872	156.799	96.91	117.311	95.87	98.541	126.121	124.059	166.018	188.995	88.331	151.801	150.039	90.471	98.973	115.745	122.419	131.068	126.566	74.512	120.765	177.905	98.826	126.628	116.848	94.414	119.496	118.519
31665	227684_at	123.091	122.137	103.61	118.538	145.347	89.149	77.221	101.192	85.139	117.052	88.492	108.226	96.265	102.193	111.027	164.936	179.012	92.647	101.6	75.506	76.011	85.545	88.872	141.692	87.968	98.413	98.967	113.314	83.612	85.099	63.557	85.23	80.688	102.535	125.321	99.201	80.092	111.237	102.59	105.139	99.426	74.765	66.079	124.525	156.928	121.602	110.318	93.95
31715	227737_at	65.694	146.654	81.547	111.796	159.911	76.85	48.021	89.085	116.66	84.348	96.389	123.327	110.468	88.383	69.002	71.965	70.503	68.702	124.161	95.141	104.293	98.691	73.69	93.799	69.977	98.535	87.378	111.213	71.345	75.285	72.154	74.666	79.835	92.331	75.174	150.307	81.228	113.072	113.439	96.401	87.021	95.017	98.111	113.103	99.837	74.682	77.184	93.668
31788	227813_at	227.411	166.172	171.658	158.601	207.39	287.933	252.948	219.146	122.956	162.691	152.89	138.773	146.853	298.197	212.011	169.225	218.57	157.187	251.151	222.959	195.288	258.125	192.312	175.531	182.381	189	189.864	218.421	204.065	198.43	132.47	186.955	162.666	180.926	167.338	204.616	251.988	274.964	192.475	187.842	120.607	215.264	191.849	231.854	149.949	143.619	193.274	139.265
31795	227820_at	86.889	116.728	90.915	69.6	110.699	138.797	93.161	83.735	57.022	140.158	100.263	130.46	87.631	179.599	87.578	97.242	108.161	64.812	90.039	140.261	121.738	93.433	88.538	107.441	107.655	121.928	100.512	96.597	90.504	110.812	114.714	117.708	76.967	62.492	122.182	94.389	109.2	103.96	91.314	99.084	81.401	143.528	67.035	147.926	97.823	104.36	107.993	67.043
31800	227825_at	91.681	26.441	87.22	73.179	75.275	78.357	54.579	84.101	38.613	80.573	72.107	102.593	59.362	79.492	74.398	87.296	85.409	90.071	91.275	113.15	66.803	91.87	64.098	90.766	74.772	111.857	64.053	69.232	73.916	63.287	83.609	72.739	59.709	88.966	105.622	108.954	98.707	79.01	86.211	95.525	50.457	93.75	96.089	100.791	97.12	79.36	82	72.891
31872	227907_at	127.281	119.001	169.652	106.992	125.959	122.747	110.078	77.664	62.227	178.324	93.694	138.234	74.163	114.517	179.624	100.711	141.037	112.463	139.885	153.378	90.999	110.031	100.901	73.932	112.677	102.898	128.123	122.662	136.169	150.11	132.952	112.528	88.5	129.047	117.122	142.759	163.189	117.139	126.182	123.251	129.959	121.562	141.721	151.305	112.15	110.319	124.232	112.097
31988	228034_x_at	137.22	124.004	126.995	128.52	182.801	209.069	174.846	195.293	128.598	186.816	165.646	148.756	157.472	166.489	187	130.775	214.366	128.368	180.405	156.799	158.583	136.082	204.178	229.565	177.762	149.521	201.49	216.169	150.347	198.165	151.963	180.738	144.934	148.576	103.071	112.155	152.368	142.96	164.341	236.629	151.658	155.057	170.853	154.733	172.012	155.676	153.181	175.144
32063	228118_x_at	53.257	37.321	45.027	42.666	38.812	63.311	32.498	41.44	34.71	50.909	55.879	57.33	55.564	57.109	60.845	48.408	30.255	58.72	39.743	71.917	53.574	60.493	33.025	49.127	61.393	45.907	41.77	61.21	54.92	62.426	27.985	46.441	33.398	55.097	48.038	68.727	45.613	84.614	49.701	66.661	55.772	42.797	41.165	62.823	35.439	72.664	47.533	32.302
32082	228139_at	149.925	165.036	127.785	127.723	157.872	177.399	159.152	142.144	99.661	154.134	117.542	167.212	142.182	162.34	183.627	147.484	163.595	131.812	166.042	218.832	159.399	288.925	156.96	157.965	234.96	174.179	174.791	211.223	176.218	225.264	98.795	287.469	153.973	148.598	162.521	204.238	255.138	202.428	173.647	152.82	182.085	190.092	261.806	279.489	214.076	129.801	153.44	191.56
32162	228229_at	150.495	179.093	115.303	99.738	114.105	149.852	112.668	77.789	154.615	93.768	116.795	138.337	97.633	128.397	117.158	166.823	177.323	75.298	108.131	114.684	109.078	145.367	114.336	92.6	41.814	118.71	90.439	125.609	103.936	132.276	99.815	93.979	108.954	71.818	130.748	132.121	98.92	101.348	98.774	94.269	110.836	111.4	115.071	108.291	91.661	99.559	97.682	124.271
32232	228311_at	99.757	120.79	84.892	112.775	87.512	104.334	93.491	94.627	78.477	131.932	147.82	106.001	122.724	115.915	88.852	97.703	133.69	95.377	147.153	126.525	68.452	106.871	134.342	96.766	78.296	116.368	153.11	136.301	108.773	123.556	107.33	96.761	97.377	105.68	146.452	95.899	125.813	91.502	131.507	142.669	165.888	128.673	108.731	159.152	225.814	103.745	101.669	129.352
32349	228436_at	91.731	63.334	72.585	76.188	71.667	89.568	74.503	59.552	51.621	98.465	78.784	99.164	79.555	100.332	90.322	91.618	92.99	107.546	94.374	111.455	89.224	74.378	60.332	103.12	84.884	57.675	90.511	80.108	70.854	93.317	60.522	68.904	73.593	43.3	83.522	90.646	165.415	60.96	68.104	111.458	68.855	82.144	86.506	144.989	76.032	92.075	108.909	49.386
32469	228573_at	144.483	145.805	98.679	90.936	155.081	134.726	108.348	126.732	92.266	144.051	83.09	126.483	69.945	126.85	106.401	124.73	110.224	89.552	196.628	204.645	170.139	169.668	151.264	148.975	111.192	158.508	149.757	143.02	187.306	140.966	127.671	163.309	130.849	114.649	153.778	121.144	124.412	228.514	161.289	83.227	134.996	142.062	94.166	118.718	131.191	133.484	116.462	82.988
32573	228689_at	68.216	121.381	82.127	113.46	87.997	86.224	105.056	134.466	71.608	102.585	102.571	87.35	104.414	108.678	73.768	96.544	120.61	95.322	114.118	93.35	100.464	94.048	152.056	151.295	86.62	107.25	120.106	119.452	72.975	90.183	57.526	88.379	58.544	156.992	134.571	109.973	89.705	129.554	81.076	183.561	101.754	68.692	97.127	120.176	115.375	94.937	96.049	97.249
32839	228989_at	66.471	47.694	55.002	46.191	62.342	63.565	37.56	67.158	45.932	51.752	82.7	54.024	84.908	54.309	41.158	53.141	56.189	65.385	62.608	49.85	41.691	63.914	54.193	61.548	67.873	67.761	66.064	83.424	59.105	54.62	83.402	55.52	60.518	50.558	61.099	55.529	57.619	33.251	58.163	56.254	73.299	54.377	48.324	72.488	64.473	61.297	62.457	73.6
32924	229086_at	94.713	82.211	38.399	91.829	71.953	82.719	50.83	56.739	54.773	100.83	95.77	81.897	51.353	90.403	99.403	73.253	49.534	62.686	51.497	61.662	90.094	53.6	64.911	64.679	55.154	66.461	99.921	53.74	94.762	73.314	75.342	91.422	75.371	51.593	68.738	87.467	84.192	88.552	78.124	76.374	92.854	83.043	73.186	75.653	50.524	39.001	65.765	66.372
32935	229101_at	169.839	132.683	83.135	158.085	122.057	148.951	110.629	136.461	135.537	124.658	160.696	125.719	196.981	117.595	88.902	137.071	156.375	116.035	139.519	125.89	138.016	161.343	147.612	113.1	94.74	156.483	94.024	168.102	104.267	138.819	172.132	127.738	136.339	148.102	152.746	123.122	140.893	191.42	115.18	150.743	170.36	149.023	192.284	110.725	95.591	146.992	106.117	92.805
32960	229131_at	147.231	127.226	74.633	144.016	201.877	139.869	129.483	128.522	89.606	240.68	124.805	134.383	138.87	120.662	164.134	123.053	120.731	131.208	188.838	181.552	111.443	119.446	125.473	126.969	152.652	130.776	142.117	126.096	168.305	160.848	96.499	169.67	141.808	80.247	194.507	152.881	183.247	127.22	156.491	139.653	111.949	167.647	148.201	149.847	86.757	103.688	123.9	139.988
33037	229219_s_at	54.094	59.057	51.805	65.778	74.635	85.925	83.471	69.382	55.435	95.688	44.962	88.353	78.564	80.146	71.026	63.527	68.026	60.611	72.531	92.26	82.119	79.701	48.244	51.495	67.779	68.861	67.368	84.938	98.821	82.208	70.817	96.227	79.176	35.48	45.698	82.579	77.651	118.311	61.938	51.445	73.035	81.243	64.628	88.575	65.982	77.149	74.142	67.931
33087	229275_at	78.778	75.09	89.902	56.424	63.426	63.525	78.422	108.932	50.538	105.02	85.253	44.807	78.598	68.869	71.488	71.284	106.771	74.99	69.002	93.556	71.175	54.417	49.622	91.296	120.347	56.674	95.121	89.121	53.062	84.68	97.253	49.021	62.851	77.371	95.496	62.563	67.529	64.62	71.64	90.792	101.899	65.024	87.079	82.296	80.977	78.966	51.02	83.01
33156	229356_x_at	265.236	278.511	202.513	331.598	229.254	247.404	173.985	180.761	267.183	460.464	211.992	345.856	184.005	213.003	244.305	244.851	223.063	461.064	309.516	252.078	251.027	297.222	314.429	277.558	365.646	239.645	298.735	315.477	284.713	237.563	292.606	236.95	207.601	438.298	356.128	329.19	266.756	340.193	260.463	208.5	343.534	267.374	245.779	278.905	233.299	226.064	284.723	232.393
33190	229395_at	128.547	132.154	110.391	142.2	104.424	117.81	124.666	149.092	98.431	130.981	98.385	166.484	171.673	173.264	153.75	143.833	161.595	119.976	87.222	194.383	183.378	117.94	153.436	106.995	94.346	114.709	137.838	123.626	105.448	136.645	90.458	108.365	142.922	125.312	138.091	150.883	107.749	207.173	99.953	135.152	140.31	137.019	109.722	113.784	80.041	80.37	108.902	104.443
33269	229488_at	93.626	119.846	85.281	106.468	144.99	108.129	86.748	105.591	75.265	133.919	80.796	180.478	117.34	127.85	115.312	103.947	84.046	95.826	139.883	119.134	157.978	110.186	161.297	99.488	130.253	140.667	101.308	95.339	128.362	116.095	56.431	139.978	207.423	79.379	160.4	143.373	111.911	131.643	89.092	140.255	113.828	121.445	142.453	152.383	119.37	155.029	131.179	128.018
33336	229563_s_at	11061.96	11196.585	9480.01	11770.052	10761.11	9759.787	13018.959	9934.802	11833.037	3743.867	10634.433	10915.946	9308.038	9735.49	10855.729	9106.64	10754.828	8732.935	11250.492	10191.708	11882.677	10482.409	10249.149	9396.899	9116.999	10321.034	10130.078	8938.4	10202.252	9402.192	10172.055	10641.207	8841.076	10106.645	11713.428	11871.321	11496.21	10253.382	11026.547	10544.729	11464.036	9074.547	11317.844	7027.956	7424.067	8289.173	8163.935	7769.776
33342	229573_at	149.417	117.387	122.758	158.216	154.902	148.55	97.779	140.887	107.345	134.131	156.105	183.657	118.725	116.168	120.76	121.251	135.265	107.621	134.07	189.229	168.667	116.29	130.851	181.513	174.083	175.739	167.99	140.95	141.685	169.733	245.241	147.389	133.32	114.18	236.543	177.289	180.545	205.507	223.063	140.745	170.542	166.178	209.451	170.431	112.858	114.172	131.947	104.435
33425	229673_at	76.811	83.285	66.63	73.475	120.481	104.185	69.588	130.751	67.265	102.183	78.58	112.228	94.086	90.449	97.787	75.22	96.719	84.444	122.759	144.021	136.959	132.788	139.002	96.31	91.203	128.206	88.255	98.305	124.876	112.534	94.354	133.743	149.472	111.803	116.664	137.328	140.076	105.661	116.123	82.366	90.699	132.339	131.917	128.688	106.398	127.706	103.433	69.428
33448	229703_at	66.897	40.011	60.849	38.972	50.265	56.252	65.825	85.79	44.666	40.22	61.316	62.692	66.349	75.806	50.743	54.733	42.269	45.137	47.125	71.959	50.719	45.749	59.002	51.215	40.266	62.204	58.641	44.958	55.9	51.968	66.829	24.912	63.414	50.035	33.308	52.324	64.906	37.113	51.535	45.718	29.656	68.393	45.301	57.578	41.057	45.981	58.621	41.115
33507	229771_at	110.539	128.081	92.755	90.467	93.55	87.054	110.859	120.172	55.97	116.343	67.285	107.194	67.796	93.335	116.071	105.8	91.38	67.221	74.546	135.559	74.633	67.955	81.774	88.678	89.092	93.889	67.239	122.374	83.106	109.693	125.443	126	114.36	100.34	81.344	105.364	111.119	103.49	94.511	132.378	101.686	92.558	114.676	142.121	99.773	111.059	98.386	93.495
33531	229798_s_at	226.601	158.312	161.768	136.766	192.87	205.603	155.62	163.87	138.505	178.04	176.477	197.167	161.301	180.308	294.725	185.61	221.923	127.413	247.735	237.564	161.982	184.832	136.711	159.39	213.04	107.091	130.717	155.673	259.554	185.61	135.04	207.076	216.953	152.207	145.963	162.892	144.434	138.549	154.803	181.427	155.932	203.878	157.138	216.589	137.459	142.402	148.669	116.301
33609	229887_at	152.164	89.183	101.131	107.485	127.558	135.876	137.775	157.5	108.563	167.183	81.863	132.72	92.459	176.426	144.633	117.186	118.857	104.698	120.54	189.581	147.505	114.137	148.532	200.564	105.647	99.217	136.474	175.32	182.636	154.38	134.742	150.656	148.873	63.75	125.872	185.891	166.98	105.381	103.941	132.364	129.052	180.535	111.233	186.878	118.666	130.7	159.097	116.212
33669	229959_at	54.845	53.748	29.443	53.852	79.265	71.966	35.254	56.042	31.665	61.507	59.322	55.625	56.201	77.023	62.097	44.745	52.316	38.1	50.6	60.442	55.577	41.967	32.744	49.741	35.265	52.383	64.166	65.441	81.85	65.306	43.605	65.655	65.29	45.717	51.547	59.079	52.451	57.717	55.992	63.975	51.279	56.063	54.2	66.337	51.372	44.365	43.694	48.433
33726	230025_at	33.749	46.523	47.207	46.103	31.899	47.452	36.83	61.254	56.395	52.005	40.535	51.23	43.404	36.654	29.67	42.962	46.581	32.033	38.61	37.522	40.205	56.215	40.101	58.615	41.671	44.538	63.401	47.835	46.371	46.588	42.389	57.723	27.048	18.901	38.986	51.227	49.533	70.459	44.899	50.747	37.495	51.071	34.706	64.032	52.676	44.161	45.147	45.524
33782	230092_at	81.755	100.644	68.468	83.48	163.403	136.362	101.685	102.741	64.589	154.939	89.325	147.866	84.491	109.361	94.875	83.025	102.639	90.816	146.283	143.425	97.684	108.741	85.411	140.547	99.025	123.58	95.997	88.726	166.141	122.352	125.726	181.149	84.143	89.45	116.513	121.375	135.786	140.886	123.069	144.539	143.806	137.113	84.549	128.501	86.406	114.835	106.905	104.559
33790	230101_at	105.925	91.226	105.368	60.709	72.22	72.168	81.484	108.196	96.235	99.255	84.646	83.907	124.647	96.156	84.248	43.898	115.942	116.484	97.846	84.819	78.811	71.774	116.691	123.507	124.572	113.456	113.765	126.156	74.615	96.024	92.858	59.33	65.028	60.272	75.947	85.06	73.308	107.998	78.149	140.079	102.163	61.961	83.334	133.744	124.733	89.057	128.239	129.03
33863	230186_at	102.991	76.744	53.78	100.87	79.764	99.619	108.616	89.245	99.507	95.395	97.51	109.211	83.759	146.143	92.791	138.278	66.797	82.077	63.851	121.757	138.785	84.935	111.602	111.22	83.231	86.112	92.235	108.166	94.913	78.412	87.548	108.714	88.784	88.112	58.192	78.684	77.634	88.542	80.909	161.329	104.01	120.181	84.42	104.95	82.397	81.762	89.184	76.411
33945	230282_at	59.854	66.142	70.315	91.734	67.17	79.108	29.528	67.328	49.2	51.378	46.255	57.773	65.577	61.409	118.541	63.431	102.642	87.618	85.246	103.493	80.733	56.849	72.302	58.73	66.401	60.202	58.349	87.327	65.622	58.162	52.145	52.539	70.429	74.589	68.323	94.466	65.858	84.125	71.764	75.962	107.994	52.081	52.525	70.165	79.397	64.433	82.792	81.688
33946	230283_at	96.934	67.878	103.772	72.036	104.617	105.653	111.662	120.576	120.805	104.043	52.716	124.026	88.654	134.785	73.77	99.452	99.758	103.302	128.113	110.061	105.734	156.349	114.349	62.205	66.371	117.985	112.725	72.156	128.491	115.823	86.064	98.373	105.13	27.313	79.778	97.325	104.368	110.036	103.227	131.117	85.795	112.736	49.728	115.539	109.253	95.408	113.587	114.116
33963	230305_at	124.882	106.554	163.808	83.151	168.054	137.734	127.743	118.976	76.308	174.15	93.501	104.322	87.335	117.693	130.649	101.399	99.215	85.742	144.449	148.298	144.76	101.229	114.499	155.066	119.087	75.384	107.53	140.377	119.951	127.928	114.798	167.244	102.548	108.111	78.369	148.85	108.274	140.928	112.067	130.874	109.024	151.405	77.134	143.861	130.801	134.532	126.841	131.383
33987	230339_at	90.177	77.972	69.175	70.32	121.181	88.765	102.773	97.537	75.307	86.653	23.066	115.474	57.968	79.863	95.74	87.162	99.54	86.022	92.949	121.101	77.67	74.376	84.232	111.881	77.639	88.186	77.019	89.201	101.489	105.842	78.643	83.755	67.833	47.939	38.37	107.964	99.637	95.485	104.647	91.389	66.747	103.444	93.778	88.562	70.221	65.932	57.972	53.911
33989	230341_x_at	176.171	163.043	131.084	142.987	112.347	149.246	101.075	177.644	83.947	145.912	155.062	134.9	127.53	107.436	133.846	121.136	194.457	141.726	182.373	133.212	149.471	132.223	157.906	198.467	128.426	127.562	151.823	178.203	115.142	117.476	126.074	141.552	98.417	135.919	182.515	114.46	118.214	87.068	106.792	170.065	133.03	96.523	99.03	134.854	143.35	153.296	150.218	115.277
34148	230530_at	64.852	73.763	50.461	67.524	67.4	71.689	72.376	86.931	65.246	52.394	24.027	79.333	83.928	92.714	50.589	58.005	62.457	44.749	73.058	89.777	51.619	57.304	84.727	77.035	71.205	57.785	73.745	66.221	67.665	61.095	36.87	83.052	44.412	44.188	69.855	81.089	63.295	70.677	62.277	92.309	77.652	82.918	54.252	99.91	68.116	75.254	62.924	77.356
34319	230755_at	107.203	50.822	64.971	62.82	94.68	76.729	81.643	94.367	56.019	103.545	74.937	126.427	64.749	117.479	77.157	81.796	84.228	58.321	80.573	128.986	95.049	63.226	59.417	95.086	70.382	67.832	87.931	81.241	71.674	89.321	82.626	90.833	104.571	60.299	93.429	81.416	89.473	112.727	71.169	51.659	44.221	74.506	87.391	91.952	71.216	85.818	68.009	51.169
34337	230781_at	608.769	548.817	395.308	513.057	662.315	682.878	766.946	678.514	493.623	732.618	627.888	935.138	505.787	1065.984	635.586	705.786	673.233	463.442	874.904	1119.348	709.831	826.93	858.267	640.727	676.586	551.422	711.858	784.844	766.586	774.133	685.386	1149.956	626.017	517.496	769.112	842.59	729.066	930.085	611.782	767.033	584.435	850.943	781.867	921.232	581.909	632.72	646.957	570.121
34375	230832_at	119.363	136.201	89.287	115.164	107.026	123.943	64.679	94.551	61.644	161.552	83.106	119.579	86.859	148.795	94.455	69.127	118.84	78.01	107.54	118.778	93.304	120.25	112.021	94.492	102.656	90.507	113.869	145.386	102.702	93.227	79.293	136.953	99.75	84.867	102.958	143.666	134.814	137.809	90.359	101.01	91.802	115.673	86.063	115.097	92.074	88.443	70.415	70.893
34453	230933_at	100.799	77.345	72.987	118.579	79.534	88.54	74.034	79.063	60.314	106.116	61.571	94.573	70.785	89.586	80.528	91.633	82.473	80.244	87.937	77.871	81.398	80.538	77.422	105.218	78.91	60.895	90.469	82.017	98.545	71.589	74.815	105.306	86.745	73.45	66.729	89.808	97.885	72.249	91.37	77.677	87.092	101.856	69.681	91.877	78.26	71.204	71.854	66.508
34695	231255_at	107.405	133.348	112.375	90.866	98.645	124.947	138.144	150.212	68.945	119.902	90.726	172.159	95.686	215.011	107.487	125.043	130.35	84.851	115.438	176.168	176.255	115.705	188.644	181.269	85.627	139.792	143.098	127.239	120.405	131.017	127.235	111.65	105.527	70.6	152.268	114.814	84.249	147.693	100.648	135.52	117.912	135.755	127.532	178.7	125.347	130.269	138.96	146.197
34851	231475_at	54.842	39.56	52.39	32.511	65.367	52.165	42.984	41.965	25.673	71.867	41.147	49.786	52.68	45.621	46.512	35.315	69.239	42.189	49.109	72.881	61.247	48.013	37.361	62.533	46.573	58.529	37.412	57.535	53.866	54.764	46.865	49.23	43.468	23.621	28.39	46.347	62.422	64.083	42.114	60.39	40.613	52.361	52.765	58.403	53.287	52.232	50.532	54.272
34907	231571_at	53.086	56.024	67.467	48.264	62.699	53.623	52.741	59.627	35.645	72.922	66.859	42.375	69.794	72.191	64.861	43.16	76.016	64.578	59.985	75.468	46.659	56.191	50.963	66.865	80.257	65.681	53.693	69.899	53.587	82.546	45.468	43.797	44.868	46.63	75.409	70.878	57.265	70.752	64.197	98.175	76.857	57.515	52.075	84.547	97.448	69.571	81.02	76.412
34948	231629_x_at	149.642	206.428	135.32	118.953	194.327	191.498	161.922	130.859	85.651	181.695	119.596	209.778	138.02	158.103	229.171	119.593	118.35	92.397	157.633	174.585	163.847	156.832	144.179	145.228	100.921	109.73	165.745	152.487	186.61	147.706	108.297	173.911	252.404	114.198	130.958	164.354	152.328	180.084	134.221	145.671	121.458	200.916	111.409	159.527	122.829	126.685	187.876	140.046
35077	231792_at	77.732	79.536	74.26	84.624	83.207	101.479	95.597	167.13	61.465	125.06	91.36	105.916	105.153	111.349	98.932	68.113	85.113	92.472	76.635	90.502	96.573	59.392	123.371	114.048	98.822	93.314	134.41	162.007	67.19	77.949	98.938	82.57	94.954	63.549	118.07	100.67	150.48	79.745	107.489	109.656	68.249	81.86	110.413	133.169	111.61	101.263	117.94	80.038
35119	231839_at	359.848	322.598	183.157	155.484	276.301	227.687	129.418	171.338	270.825	237.683	169.616	244.717	488.675	265.718	209.99	224.984	289.073	190.484	322.711	349.345	254.603	357.866	296.653	173.044	310.989	249.064	242.359	269.33	223.734	212.182	249.025	271.288	312.645	204.63	285.508	282.884	317.812	287.71	252.173	333.845	328.347	315.625	269.115	215.258	320.407	243.246	275.675	180.281
35196	231920_s_at	186.81	179.786	148.037	141.568	151.814	129.487	165.485	226.042	154.745	112.624	187.873	146.337	149.253	156.65	139.653	155.138	124.753	206.048	150.664	157.413	156.223	156.47	165.58	241.848	160.418	243.754	139.007	154.627	221.982	150.615	152.67	198.398	139.994	112.189	130.055	221.259	162.546	130.743	113.377	107.792	172.311	199.101	152.999	137.731	119.22	121.95	126.123	89.694
35374	232110_at	137.767	149.013	134.567	117.15	170.051	198.612	171.989	168.53	148.459	87.765	117.718	170.21	81.611	196.347	191.05	134.514	151.826	136.221	171.517	178.55	153.836	135.1	153.37	165.351	97.02	146.275	143.44	256.387	170.923	218.836	206.446	190.531	121.535	133.272	178.259	144.537	175.439	188.848	166.307	143.572	129.617	211.509	179.259	178.884	98.046	109.88	126.064	109.252
35464	232218_at	124.191	120.824	109.866	61.067	185.132	119.893	170.454	89.701	99.317	166.736	69.633	155.094	95.726	185.931	149.137	121.186	116.621	104.429	142.863	159.254	125.273	142.084	124.303	123.242	106.581	152.918	127.486	114.428	168.426	151.792	167.659	171.312	111.477	93.3	133.417	170.426	184.227	143.942	163.954	111.455	123.443	143.405	127.183	132.566	97.787	116.619	132.052	77.552
35467	232222_at	193.488	74.522	70.223	76.584	66.784	79.617	96.612	92.329	98.75	104.864	113.068	105.897	104.721	97.288	87.92	104.333	119.616	111.406	109.454	94.668	119.704	109.289	152.367	115.612	116.856	124.36	111.652	154.744	147.601	85.88	108.366	109.017	87.899	141.952	121.663	103.171	96.283	77.869	92.37	177.055	97.077	133.453	115.312	135.959	96.877	120.9	109.163	80.388
35566	232341_x_at	150.282	162.849	86.982	114.616	171.075	122.888	148.211	154.363	95.464	171.995	126.015	177.673	159.64	146.082	159.62	149.71	113.506	121.928	138.792	211.126	181.056	88.558	137.185	108.283	69.389	127.098	202.563	146.356	149.198	148.693	107.842	214.696	151.26	100.974	120.712	186.252	143.878	140.047	158.072	162.18	141.068	112.972	149.937	138.965	89.599	87.167	106.352	103.99
35591	232374_s_at	200.062	208.865	160.52	162.439	287.663	281.661	255.383	209.492	188.303	198.278	162.505	257.682	178.282	211.814	263.861	232.684	211.802	187.126	328.094	250.664	261.383	278.307	192.997	185.336	183.753	223.443	177.11	209.937	223.723	230.522	247.52	181.195	185.492	123.539	189.912	215.982	178.28	185.206	161.412	175.397	208.497	225.536	170.381	301.408	202.685	218.184	228.915	156.576
35666	232475_at	81.695	72.064	76.146	74.093	57.422	83.103	78.727	71.788	63.698	110.887	121.793	90.601	69.367	97.033	65.607	44.308	97.589	66.501	71.999	70.72	68.525	60.493	85.451	63.816	52.078	74.543	103.01	100.969	69.633	71.824	56.821	113.958	52.573	77.871	93.439	84.467	75.436	70.052	64.768	87.102	55.261	84.775	87.796	78.939	58.18	67.829	77.63	49.173
35681	232494_at	61.274	45.125	54.014	42.833	67.282	54.337	83.648	65.712	34.374	63.198	47.609	67.115	46.7	57.86	58.4	53.925	83.486	50.103	69.632	64.582	39.218	46.744	40.59	71.407	46.249	50.018	44.471	68.332	77.145	68.138	55.66	63.229	27.604	38.343	63.873	60.074	46.377	54.122	58.389	38.375	66.424	59.177	51.032	57.714	42.306	55.602	54.876	50.373
35781	232631_at	92.294	68.05	62.631	64.687	73.993	72.478	65.293	90.742	39.345	91.663	69.327	79.881	54.525	67.047	65.403	53.628	53.539	64.458	70.328	80.82	55.916	59.182	74.837	65.808	66.898	45.104	59.888	71.719	82.21	82.192	62.781	89.578	45.685	54.062	74.878	78.332	59.91	79.589	53.817	73.372	84.48	66.172	70.397	69.442	54.88	83.313	91.083	65.687
35816	232680_at	289.831	282.137	228.582	211.758	280.202	264.918	334.245	324.903	210.28	225.759	272.571	345.145	242.219	336.049	340.719	223.24	278.899	269.003	216.591	452.256	329.956	239.645	264.342	285.364	222.498	272.646	287.774	293.5	368.437	246.431	170.586	359.601	240.681	148.517	320.647	275.65	274.025	271.91	258.671	262.01	210.475	278.903	227.897	248.666	244.266	243.175	266.513	225.187
35842	232722_at	87.217	73.348	63.707	112.113	89.996	76.055	97.483	101.244	74.449	154.741	73.598	181.309	85.194	99.371	87.892	106.072	66.153	84.418	107.709	118.058	131.856	78.912	92.75	122.36	110.847	107.498	122.261	97.481	111.673	105.325	106.359	124.779	125.054	97.682	161.3	124.024	121.333	126.026	77.89	93.057	144.6	113.863	84.818	118.361	78.12	101.881	82.875	58.042
35894	232810_at	67.829	65.429	73.986	44.53	42.128	57.174	53.679	87.52	57.664	58.972	75.551	77.044	64.238	59.295	50.519	36.297	78.211	52.732	73.071	59.73	61.296	47.24	86.27	64.378	63.783	73.307	83.102	63.912	68.799	76.385	40.307	56.202	49.522	54.1	61.92	99.854	44.879	51.671	72.117	77.84	95.643	46.388	62.099	65.654	69.354	59.874	49.871	62.881
36095	233138_at	37.67	48.15	58.604	48.114	50.643	46.539	53.067	52.959	41.967	48.985	22.403	55.081	47.232	41.095	33.185	36.293	66.513	37.271	41.421	73.905	54.66	61.087	59.587	48.791	48.291	55.744	40.969	61.848	55.172	57.269	31.921	64.949	47.893	62.551	60.422	56.742	69.437	62.626	46.124	107.376	54.393	53.379	44.312	63.385	39.246	56.539	51.942	51.518
36129	233179_x_at	80.338	68.116	102.794	68.688	93.77	96.785	82.505	58.459	79.136	110.381	97.592	56.501	80.865	69.388	97.72	106.259	58.803	96.485	101.823	86.857	71.54	77.667	93.747	86.481	122.276	103.645	90.556	99.158	75.549	112.334	66.822	148.154	71.607	106.117	97.738	114.938	103.027	111.504	103.824	120.323	118.903	96.438	78.046	117.202	71.059	103.96	117.301	104.411
36155	233221_at	153.689	155.386	95.952	123.251	185.997	196.446	179.234	140.789	85.879	263.996	119.157	226.326	136.692	175.036	164.053	116.091	232.927	145.451	192.82	196.594	181.887	160.881	169.337	190.362	168.667	121.085	175.049	203.995	163.59	165.742	117.466	190.109	175.152	94.84	161.364	179.52	177.925	175.834	146.129	231.214	154.806	161.317	148.315	330.769	187.327	181.581	165.496	181.02
36211	233341_s_at	149.923	80.41	76.648	143.527	152.964	138.96	128.21	104.844	129.921	174.573	137.09	173.139	108.438	135.253	134.917	112.773	121.36	126.286	149.115	110.419	140.379	148.637	163.633	134.057	165.605	120.714	124.341	158.105	128.026	141.077	123.635	142.17	119.256	99.007	125.925	188.028	120.68	119.157	132.256	138.415	102.765	149.493	148.296	166.351	138.787	122.132	116.806	78.928
36237	233403_x_at	51.984	134.474	88.508	85.961	130.266	116.601	144.105	93.891	88.535	150.688	92.242	121.417	144.956	143.619	84.775	119.961	153.697	129.389	96.651	132.304	100.406	93.153	127.539	117.9	138.176	101.702	122.72	128.315	96.315	99.052	98.078	132.113	110.783	98.524	154.681	105.724	129.798	103.25	131.618	174.746	134.487	129.038	124.586	174.265	145.232	111.206	127.157	137.203
36316	233541_at	112.506	131.105	65.327	82.286	95.147	103.388	120.062	133.658	79.625	136.958	57.402	110.744	73.516	126.413	103.925	113.183	83.761	98.112	114.01	128.833	142.669	76.799	105.971	148.998	72.341	105.155	109.086	125.467	140.703	122.084	99.069	68.032	128.05	62.004	71.748	124.91	123.065	116.455	109.119	117.656	100.922	100.894	107.032	128.27	90.619	85.175	130.903	93.231
36419	233741_at	160.381	98.219	117.39	99.392	144.317	170.192	161.08	168.146	116.609	175.307	123.511	154.434	104.342	213.569	159.693	134.023	128.146	116.029	177.11	201.88	161.056	158.889	180.401	134.63	146.382	126.327	152.396	188.204	144.051	158.672	94.243	239.301	212.557	100.541	161.697	164.813	150.234	148.88	130.079	287.209	172.577	150.464	171.776	263.907	189.952	179.379	166.209	159.48
36432	233763_at	117.22	111.681	62.896	81.398	99.919	106.316	90.51	100.013	37.795	157.375	87.409	116.596	78.4	99.214	77.787	106.76	88.059	73.231	99.941	113.862	92.298	66.793	117.079	95.489	99.403	92.98	75.235	135.963	102.852	103.195	96.254	140.967	85.577	51.556	113.513	109.923	97.866	70.308	95.038	115.93	133.834	85.107	102.166	107.844	77.729	89.479	99.007	92.092
36570	233992_x_at	313.41	248.386	231.166	200.477	255.472	343.228	291.444	227.127	174.433	335.643	195.019	244.159	208.617	326.555	280.117	248.352	275.824	197.885	282.488	333.188	238.356	338.382	276.342	299.253	174.388	222.459	231.191	262.468	277.444	340.951	226.799	367.429	239.425	136.615	218.624	295.547	298.961	299.51	195.302	255.31	180.215	295.859	244.425	481.989	335.853	338.407	383.616	240.146
36752	234403_at	117.513	102.417	104.181	77.706	108.943	122.302	129.274	140.436	86.357	92.811	119.456	114.131	91.162	97.831	118.048	121.004	147.986	100.568	140.37	132.58	98.874	124.033	129.021	167.246	110.442	121.49	125.919	85.531	128.372	103.495	121.35	127.227	83.398	79.57	103.404	111.065	79.597	104.921	113.141	88.392	104.064	106.593	113.386	107.551	80.989	95.313	89.925	71.234
36770	234431_at	107.427	141.803	70.202	80.535	122.638	144.925	122.999	127.096	90.908	189.117	119.278	120.692	139.834	162.075	117.374	95.61	119.962	77.182	177.874	182.793	156.904	101.169	181.429	146.843	153.076	96.222	153.376	150.928	149.824	143.544	133.18	145.368	120.224	110.752	120.239	128.681	141.926	168.623	110.854	166.177	132.463	144.667	86.638	159.687	125.999	148.616	153.584	111.89
36774	234440_at	71.364	97.672	80.735	76.735	61.072	58.67	57.674	85.46	66.251	83.312	74.251	73.406	65.055	65.461	45.761	44.935	74.199	77.908	49.641	90.794	71.414	52.186	68.958	62.699	79.761	75.984	66.312	77.715	89.054	88.061	69.374	65.281	26.993	65.238	69.76	59.521	65.024	112.887	58.494	89.372	76.38	72.419	65.874	73.248	67.395	80.022	80.149	91.161
36776	234445_at	132.141	106.085	85.034	96.286	119.093	127.181	115.883	88.087	98.508	120.911	123.213	99.974	101.998	135.853	113.155	129.57	105.628	135.82	104.165	122.654	104.802	86.433	151.585	129.876	132.195	103.268	115.84	121.693	128.79	122.458	88.212	104.873	90.051	84.006	86.057	111.063	101.152	64.463	115.712	116.697	114.768	109.471	82.431	137	109.526	109.593	127.597	110.774
36845	234615_at	266.801	240.573	127.671	131.548	198.326	187.166	184.039	181.807	115.138	279.527	167.145	239.204	158.176	276.934	289.793	177.105	238.793	177.306	187.525	170.738	255.184	207.389	196.799	167.791	145.167	167.238	192.728	208.915	301.497	187.53	192.194	389.887	155.195	232.254	183.715	256.087	191.795	258.49	142.124	207.432	192.344	160.776	191.9	293.527	226.957	223.945	202.721	179.753
36883	234687_x_at	88.822	116.891	57.276	73.767	96.395	89.523	112.813	105.366	66.961	91.437	121.84	95.383	82.226	118.922	98.63	92.886	94.476	77.932	97.014	152.379	99.404	92.052	146.395	114.816	77.853	96.9	108.48	131.764	94.648	106.372	94.705	118.666	104.445	56.755	97.304	98.056	89.808	122.034	78.217	150.684	98.416	89.324	87.366	160.515	91.702	98.458	114.641	114.689
36966	234828_at	147.277	117.958	78.549	87.064	153.06	146.991	199.656	164.485	75.068	170.525	125.442	162.197	128.453	161.029	149.992	150.44	158.35	76.113	127.959	188.317	106.185	93.288	80.334	132.418	101.48	133.949	127.7	174.564	147.462	109.289	136.388	114.285	119.445	116.203	109.633	147.265	153.067	184.176	152.462	140.536	101.717	122.9	118.012	189.595	98.696	121.374	119.43	71.31
37000	234880_x_at	67.402	49.226	46.009	64.311	43.052	59.792	60.446	92.044	54.815	88.53	39.641	94.146	54.943	92.947	51.005	88.658	62.883	63.97	48.287	58.384	53.574	53.253	70.39	58.439	46.793	76.399	59.216	61.654	65.481	52.979	81.795	48.932	90.161	39.701	71.144	75.029	46.323	44.549	50.389	65.654	80.592	49.598	74.425	74.338	53.799	57.895	47.699	48.958
37001	234883_x_at	118.629	121.123	161.783	112.979	108.301	109.746	86.041	165.554	109.919	133.837	130.887	133.748	118.394	105.732	103.11	120.946	132.29	114.673	119.859	115.477	109.89	95.444	128.376	135.518	92.165	123.924	134.974	137.622	109.769	130.989	100.511	90.709	81.334	102.681	145.085	103.689	79.127	104.412	94.679	136.993	113.87	85.749	127.612	128.122	94.442	75.481	97.265	73.379
37011	234903_at	207.287	156.412	161.619	139.546	134.87	146.114	168.308	207.834	108.971	191.665	150.168	149.882	119.535	202.147	182.876	169.391	152.298	139.369	144.407	251.159	197.366	147.348	134.446	132.932	145.139	142.882	165.486	170.696	166.28	174.233	105.884	136.592	233.842	102.202	120.093	182.695	185.934	86.548	137.809	111.411	127.224	143.486	193.877	193.095	113.353	154.501	163.597	138.361
37109	235024_at	112.091	122.218	123.465	162.278	121.383	96.139	171.368	164.67	100.243	80.269	110.361	112.114	160.139	128.508	149.768	122.823	150.336	104.238	229.584	135.2	100.188	141.484	123.479	151.94	120.048	128.872	149.094	175.927	149.662	146.771	145.246	147.27	96.226	119.961	129.532	137.838	107.206	157.995	94.236	169.774	90.507	121.431	97.423	145.229	120.687	144.368	134.164	108.271
37118	235034_at	195.646	187.608	200.306	133.99	226.246	303.941	247.137	222.909	97.667	233.967	173.946	243.455	200.012	269.013	255.214	208.124	262.897	211.646	268.111	283.855	225.826	227.264	191.885	229.526	197.17	248.047	230.553	331.743	255.238	252.019	177.678	313.322	216.472	114.52	212.538	203.77	268.03	226.424	184.109	292.211	206.394	273.247	212.403	378.105	217.503	213.31	237.451	206.339
37353	235298_at	115.944	118.68	100.501	105.357	129.583	115.066	121.125	138.861	76.788	154.24	99.954	140.578	96.906	115.147	119.161	127.855	125.975	105.511	139.504	157.21	103.326	106.425	114.075	145.258	80.797	132.33	117.901	113.741	149.34	126.75	92.925	119.344	82.893	97.11	153.517	151.21	106.29	129.425	107.644	97.914	154.668	111.825	105.148	124.318	109.813	104.153	114.728	101.835
37441	235399_at	65.305	79.334	56.552	45.214	92.367	78.619	71.023	78.21	72.492	111.992	50.134	111.79	52.459	78.705	83.801	54.369	75.195	48.179	78.521	100.08	46.966	102.099	90.038	72.241	67.767	76.763	73.736	119.258	99.325	100.623	74.439	105.008	87.261	65.446	112.66	119.301	95.526	114.475	98.594	83.523	85.105	100.168	84.323	83.984	56.132	78.485	104.945	74.633
37444	235402_at	102.731	113.32	109.379	113.391	73.26	91.793	101.168	191.603	97.254	131.528	165.228	111.186	123.178	97.881	86.058	134.6	140.762	149.036	83.146	72.584	102.916	96.581	124.561	138.564	99.29	113.125	99.33	128.712	92.622	93.958	98.225	81.161	80.086	100.346	176.347	91.292	62.089	114.3	101.314	135.131	145.264	71.265	125.403	108.483	111.295	92.964	105.214	120.288
37517	235491_at	76.817	104.369	62.494	63.898	49.381	69.953	91.598	113.438	44.163	70.972	90.653	50.479	100.117	47.822	71.234	43.724	69.851	75.814	65.259	70.8	76.602	73.007	85.365	79.867	70.96	84.332	65.328	92.021	62.056	105.16	68.963	71.828	57.286	95.976	86.888	69.174	58.584	101.772	79.207	98.942	66.555	70.463	89.14	93.339	80.805	80.491	64.615	76.155
37539	235519_at	115.478	128.55	120.105	120.17	181.328	152.244	182.861	120.968	161.282	162.967	139.414	119.934	113.629	175.963	139.551	133.403	247.642	126.286	181.888	151.788	137.869	152.779	141.162	142.896	115.089	125.213	127.301	151.391	135.187	168.818	73.271	206.645	87.686	32.043	122.668	157.499	164.878	143.866	114.806	130.023	120.504	186.247	150.252	186.154	136.163	139.201	123.988	111.134
37552	235536_at	235.387	130.412	105.881	128.889	198.107	124.265	138.221	89.33	110.558	187.371	139.178	182.235	107.935	141.369	224.383	151.921	90.444	138.241	132.373	129.06	141.656	131.592	138.254	162.001	232.109	148.803	155.546	191.503	141.866	204.421	137.379	135.679	247.221	143.752	169.756	192.16	181.648	244.46	130.887	98.418	152.769	169.426	128.723	180.067	134.689	135.523	161.488	116.545
37570	235558_at	67.965	53.771	55.733	67.929	58.695	59.356	47.819	49.525	33.206	58.631	34.605	83.675	55.439	50.499	63.478	58.105	43.632	42.418	64.953	77.596	47	63.613	79.298	67.8	34.567	78.249	59.846	80.768	49.188	60.315	54.411	62.942	72.527	44.155	58.536	43.74	85.779	79.852	53.211	52.644	73.288	66.116	64.233	86.83	61.904	71.673	68.661	36.147
37789	235855_at	55.513	67.905	72.406	64.151	66.995	63.569	39.271	60.226	57.671	64.758	18.967	47.793	50.622	58.246	60.405	71.429	75.838	76.972	72.081	67.032	74.023	61.83	71.544	62.612	86.617	70.293	46.536	73.495	73.471	69.763	105.482	67.038	65.185	35.49	55.108	63.926	56.595	71.19	73.605	49.722	38.229	68.133	50.799	63.067	58.945	85.998	82.858	84.284
37807	235882_at	45.027	64.325	55.662	40.107	71.138	82.75	59.984	43.536	57.375	95.338	30.107	65.212	62.722	76.24	78.036	40.177	82.289	61.798	89.881	67.298	102.372	90.273	66.28	59.835	50.926	60.654	43.103	60.396	65.344	69.532	52.564	72.679	48.142	55.869	55.009	98.928	65.316	51.105	69.07	76.949	68.726	81.769	80.332	70.438	77.334	73.664	49.382	51.006
37852	235936_at	262.112	336.449	273.582	438.111	473.643	463.812	293.471	317.64	299.48	345.705	280.432	463.075	301.796	390.901	515.608	316.071	350.498	268.582	336.115	518.078	469.736	389.606	397.737	310.995	329.574	306.196	377.682	547.268	473.852	473.558	333.775	536.418	458.059	319.242	281.34	428.702	483.566	515.947	406.641	504.018	451.259	614.312	323.227	594.717	532.732	472.839	457.861	587.241
37907	236012_at	72.38	77.243	52.807	64.49	52.002	53.023	73.082	71.228	59.847	81.426	30.777	55.069	60.03	51.741	41.677	71.503	60.861	62.862	46.335	62.292	46.891	57.501	45.792	65.051	44.251	44.262	68.052	69.306	37.916	62.946	31.254	38.802	70.245	60.508	62.437	54.52	61.471	31.134	50.987	53.889	59.046	53.902	58.863	52.03	46.997	50.691	62.416	54.419
37914	236020_s_at	67.601	74.026	65.758	68.012	62.397	64.862	64.687	67.39	59.368	93.569	76.174	99.923	64.545	64.382	36.128	37.153	93.507	83.723	95.533	53.041	63.683	76.995	54.406	72.772	88.399	82.843	76.16	51.579	51.693	74.744	115.41	69.324	49.299	72.004	46.733	58.018	69.554	49.119	94.391	68.769	52.638	79.176	90.332	62.923	69.582	89.012	81.461	76.189
37987	236119_s_at	501.019	585.509	740.784	370.819	696.091	600.928	939.975	757.144	470.022	573.983	357.16	603.668	536.492	641.468	955.162	565.127	730.723	485.508	589.603	789.712	525.165	592.719	502.11	555.443	360.991	460.681	593.862	618.905	714.941	603.589	457.341	792.142	518.052	379.098	495.013	564.302	630.242	839.165	704.587	603.747	556.156	618.996	499.063	644.669	993.374	746.948	549.527	548.613
38092	236275_at	298.216	221.209	143.171	204.788	313.629	333.021	291.164	316.814	215.9	435.077	321.063	332.734	242.04	317.639	280.501	215.518	247.215	209.518	285.68	327.669	312.871	277.126	361.119	391.732	310.718	307.895	233.959	355.788	399.502	278.644	273.654	377.343	336.867	210.295	418.833	394.249	306.104	278.157	290.943	305.936	287.539	300.243	227.521	378.956	199.233	204.667	286.782	195.735
38103	236291_at	88.37	103.813	86.889	83.944	81.692	114.58	178.795	62.909	77.055	117.502	77.916	144.25	89.997	103.064	111.091	121.311	86.197	76.949	82.158	131.238	84.685	67.181	61.461	91.987	112.713	87.87	73.268	101.204	105.686	109.554	92.233	119.916	107.713	87.108	101.065	95.49	115.426	91.704	90.445	83.238	109.684	110.882	83.875	97.619	57.998	78.981	85.4	86.093
38117	236309_x_at	303.342	300.053	238.662	288.242	367.095	390.237	320.901	308.4	256.324	296.88	227.363	355.209	286.955	351.562	317.724	324.616	343.445	317.591	388.595	324.677	322.249	388.416	394.289	315.661	335.312	309.371	284.127	415.657	416.087	346.217	366.401	533.005	255.508	222.417	281.163	374.836	348.754	306.308	280.666	340.424	321.996	404.206	261.069	330.329	385.724	500.725	319.175	436.89
38169	236384_at	91.436	66.113	40.16	71.703	81.954	74.474	70.113	81.29	103.815	71.783	72.58	52.923	60.09	72.505	59.386	63.214	61.392	78.057	82.446	69.714	92.404	78.364	76.663	98.856	63.375	90.719	68.34	78.316	80.381	83.223	82.263	78.322	50.516	81.697	98.138	113.839	88.3	55.357	78.214	87.111	88.878	69.97	74.836	84.548	78.13	105.551	90.663	35.781
38303	236614_at	36.117	66.392	64.547	56.191	47.904	43.294	51.919	76.568	60.95	77.109	82.084	71.2	54.517	67.309	35.865	73.093	72.417	62.669	76.369	63.672	74.696	67.803	47.847	59.468	49.754	47.646	60.996	53.462	57.844	52.586	50.777	61.779	36.247	59.751	36.124	62.571	51.951	54.19	60.085	61.297	39.885	63.399	55.012	67.389	46.797	55.88	32.804	49.397
38327	236648_at	202.47	198.238	137.7	95.041	195.963	234.504	197.663	158.585	101.699	212.184	161.558	172.639	248.578	241.902	208.038	128.092	138.044	129.67	216.186	213.276	177.543	200.158	146.893	215.634	184.39	182.452	216.902	199.064	196.988	199.901	215.841	213.283	165.062	162.463	117.112	182.377	197.683	210.376	135.461	119.154	113.247	193.238	132.966	268.466	195.419	192.109	212.542	150.878
38432	236843_at	86.056	75.441	72.637	76.448	63.905	51.393	66.064	97.044	66.715	68.6	82.564	73.613	61.449	52.028	85.873	56.153	99.51	71.927	66.124	85.734	72.035	55.163	64.395	81.728	65.391	39.411	83.638	76.661	70.867	66.091	64.073	58.205	70.752	78.517	87.443	56.842	59.631	52.83	83.398	85.626	83.501	71.885	60.271	100.77	84.593	75.156	78.915	91.804
38469	236904_x_at	52.056	74.889	62.707	32.132	49.95	43.919	63.604	55.337	30.414	41.853	31.774	48.579	72.542	56.999	64.299	33.274	56.25	63.627	39.678	69.999	59.116	34.889	65.155	62.001	61.918	69.454	59.327	66.499	46.813	54.818	69.382	44.782	56.027	54.432	34.179	47.337	38.081	39.976	57.557	59.046	63.164	47.193	67.357	49.698	61.277	26.131	54.963	47.917
38475	236912_at	95.401	120.042	111.58	89.852	95.758	122.868	147.543	100.505	55.795	143.314	40.622	126.993	118.956	75.43	120.916	99.183	120.935	70.507	101.194	107.594	93.053	130.975	113.012	139.119	124.827	77.229	133.497	116.232	111.416	112.91	89.22	102.954	76.389	84.033	110.097	122.656	92.908	177.702	92.366	118.694	112.064	106.11	86.202	131.46	55.97	88.69	107.33	89.628
38547	237045_at	118.476	132.296	88.928	94.43	150.911	116.487	116.356	91.426	137.488	118.678	101.721	149.516	136.35	153.656	106.091	136.523	165.426	80.336	92.13	160.15	181.032	98.448	95.549	190.925	121.697	97.989	99.899	116.675	139.66	133.039	117.041	144.981	94.985	111.645	121.853	127.318	132.277	180.153	116.477	102.525	131.264	150.842	126.064	131.363	95.904	129	96.394	90.217
38708	237331_s_at	117.01	178.737	105.8	90.76	123.336	146.342	153.078	133.543	90.201	90.239	115.281	130.129	105.358	159.064	162.02	147.119	152.014	137.864	90.425	195.598	129.497	130.431	175.364	159.911	106.017	124.269	174.405	144.964	171.231	138.091	117.671	175.999	127.172	89.609	66.094	120.109	120.941	200.701	93.821	94.114	100.377	140.151	153.41	149.986	82.606	100.51	143.116	148.695
38763	237431_at	85.076	95.214	84.995	58.335	69.012	64.696	124.937	72.467	72.81	80.611	52.167	112.693	70.403	70.023	96.609	51.227	89.183	70.702	76.794	63.581	60.648	61.676	74.574	67.215	55.385	69.565	63.706	68.676	69.32	52.363	48.956	81.032	76.468	49.099	43.968	67.905	52.024	83.098	59.095	75.839	75.816	67.22	19.809	86.937	76.542	71.984	63.592	94.429
38800	237506_at	52.236	60.084	55.734	42.56	39.652	53.677	36.386	72.237	27.302	68.794	76.902	50.5	62.458	51.431	54.886	53.784	56.953	59.528	75.229	56.588	63.788	64.496	54.018	43.842	47.639	54.886	77.326	61.003	45.002	54.008	60.413	40.771	42.349	53.481	60.193	45.276	47.019	58.134	56.643	64.641	60.386	47.325	51.967	55.752	54.616	63.377	80.037	42.708
38810	237535_x_at	108.13	135.629	79.055	84.02	95.903	104.042	90.812	139.54	30.26	125.437	58.725	150.768	96.032	114.718	125.579	89.454	106.897	84.27	77.117	117.242	124.282	71.259	105.147	126.462	92.561	98.125	111.604	89.399	98.884	78.273	66.5	85.659	73.784	76.409	103.546	89.799	91.937	81.952	76.174	94.056	103.851	87.978	68.674	118.238	79.021	88.795	69.455	57.681
38880	237712_at	138.989	119.931	111.433	111.167	139.138	141.08	131.657	144.009	102.524	142.283	94.767	135.571	127.418	142.929	134.958	96.128	116.185	107.065	204.635	179.807	120.087	94.024	151.017	127.577	105.583	124.741	102.398	151.969	153.274	163.502	107.142	165.531	131.933	86.118	124.911	156.417	127.696	129.707	134.671	132.949	98.342	113.725	114.956	177.822	111.786	176.524	148.668	212.52
38896	237739_at	101.47	62.877	93.539	72.018	86.931	99.404	71.38	99.672	54.728	117.721	106.218	120.937	67.358	126.654	90.685	76.64	106.947	72.216	169.923	94.811	89.915	88.484	113.037	136.299	111.585	97.703	140.009	128.957	118.961	103.275	92.716	124.436	94.812	65.326	105.638	107.847	113.238	110.265	75.48	106.694	86.832	105.933	91.969	141.51	93.38	100.394	143.28	102.109
38916	237777_at	139.791	201.831	141.359	117.085	117.308	136.929	171.017	233.133	139.73	152.514	175.887	162.889	165.476	134.639	141.395	160.982	157.044	140.25	140.528	157.793	115.101	92.666	180.055	205.034	121.756	157.191	177.499	151.899	140.472	144.609	150.814	186.636	86.416	113.284	133.063	134.408	120.3	162.775	125.173	127.12	100.237	100.984	178.79	127.557	121.054	104.538	104.963	136.526
38950	237844_at	67.048	60.512	63.084	61.855	43.37	66.621	56.664	80.743	60.515	72.334	37.139	85.9	62.714	77.886	56.861	55.23	72.864	39.373	57.166	74.66	58.574	48.442	64.073	78.259	48.225	66.016	79.917	54.107	72.103	64.093	56.885	46.401	60.193	55.297	65.81	48.167	44.424	64.95	54.648	52.252	49.924	47.099	44.803	76.029	74.87	63.801	69.998	83.687
38970	237899_at	184.964	161.502	88.773	89.702	204.012	149.675	138.019	123.035	94.144	213.55	112.038	228.195	90.758	129.35	189.905	198.733	137.611	92.483	174.093	213.706	139.001	158.361	119.47	126.183	102.38	127.485	128.821	132.332	200.825	156.314	120.839	216.292	103.528	118.768	149.842	173.466	182.154	130.21	152.68	139.104	146.927	162.195	121.724	214.066	137.455	171.306	183.606	126.429
38977	237919_at	92.619	82.261	94.931	96.733	105.099	115.668	61.447	84.633	61.564	142.834	115.626	90.967	119.33	146.045	93.306	80.121	122.009	115.906	153.581	151.081	100.273	94.146	84.672	104.486	123.833	78.737	102.36	125.87	91.087	119.732	91.089	116.469	117.202	109.553	113.567	105.556	89.587	121.59	121.156	130.972	69.895	99.741	82.989	119.397	89.865	133.295	108.301	107.208
39089	238105_x_at	136.476	110.54	75.888	117.079	110.665	133.155	96.887	89.359	85.248	148.678	128.043	105.834	121.771	152.703	124.065	111.816	218.535	94.302	150.916	169.418	110.285	119.164	178.486	153.974	89.43	119.214	128.529	155.855	126.697	145.89	177.548	121.192	147.82	92.145	161.404	145.719	102.552	144.573	140.528	109.877	98.241	118.402	99.178	128.306	95.808	104.923	89.281	62.41
39127	238158_at	56.553	83.805	62.219	49.939	73.288	66.886	57.659	57.815	68.239	71.596	81.015	63.731	69.289	62.936	65.189	60.159	64.004	72.063	53.104	74.005	109.391	59.679	89.879	78.294	62.3	58.193	58.561	89.974	67.746	72.169	36.941	53.6	82.87	45.52	99.025	79.323	78.17	64.816	62.738	65.629	57.553	54.589	87.34	70.94	52.906	72.768	68.968	70.038
39156	238207_at	55.11	59.869	37.486	66.638	69.703	66.636	49.263	40.206	64.823	67.462	34.295	54.302	66.289	57.366	38.023	37.478	57.023	52.1	44.473	53.823	60.741	56.195	51.798	54.677	55.659	46.365	54.038	64.361	78.878	78.555	66.579	60.008	74.48	80.139	37.258	85.636	88.815	59.459	79.442	56.633	67.272	83.216	34.459	63.567	65.864	45.294	51.879	59.518
39235	238353_at	90.245	91.639	108.58	91.921	83.314	66.648	73.182	158.501	78.497	74.011	93.602	83.746	77.489	69.589	76.207	73.706	114.536	102.941	91.924	78.254	71.683	63.068	104.365	119.527	69.661	86.791	86.507	52.367	70.478	75.024	96.646	72.402	70.418	75.238	81.533	64.044	58.958	83.512	78.712	70.023	109.145	54.918	88.673	89.877	99.538	74.96	78.275	87.959
39404	238583_at	148.01	120.38	105.344	102.502	159.573	168.534	185.93	193.761	256.007	136.469	143.246	128.429	149.575	159.72	133.838	134.207	166.34	132.608	155.385	203.409	203.229	115.045	179.298	176.351	118.762	112.877	116.332	206.628	167.569	189.152	159.45	213.724	144.701	89.698	128.123	168.139	155.568	136.83	210.676	165.17	183.064	136.214	135.43	221.662	205.246	199.345	159.918	163.639
39444	238640_at	66.034	78.62	87.943	49.652	63.985	59.034	89.074	88.908	35.276	63.661	54.832	75.704	88.089	48.543	57.364	58.684	93.078	75.85	77.702	35.949	75.429	66.287	63.533	78.839	86.787	92.984	65.683	92.337	73.447	72.536	49.015	53.553	64.584	68.346	91.023	62.119	52.426	78.474	76.784	91.631	98.722	41.039	41.275	75.731	65.614	62.858	65.856	53.907
39457	238660_at	179.141	207.054	116.274	120.643	212.663	203.668	131.708	153.303	106.605	221.616	118.021	243.36	105.072	174.795	158.442	227.609	217.006	122.545	223.775	214.531	248.963	156.237	233.351	189.115	152.162	234.57	160.679	151.552	230.845	192.504	187.97	228.922	173.566	147.881	249.939	219.607	191.44	156.754	185.018	198.464	215.52	177.803	182.312	202.501	112.712	141.514	197.698	187.216
39468	238675_x_at	213.624	216.617	161.05	147.282	219.595	159.102	207.422	280.248	223.26	173.875	156.325	184.822	199.91	178.566	214.071	183.478	221.901	214.377	154.573	232.186	257.526	163.195	195.782	245.154	109.132	156.978	212.434	184.177	235.788	170.413	181.521	207.333	165.238	107.212	206.03	237.187	240.08	162.237	243.517	142.229	189.414	196.351	207.911	210.943	107.485	151.928	139.752	102.501
39484	238694_at	132.153	145.846	102.305	142.773	220.404	166.482	150.573	151.804	156.944	222.619	94.153	124.293	103.781	162.379	162.218	155.554	140.886	127.683	212.131	138.702	183.213	190.976	167.305	152.356	119.59	137.6	178.863	175.219	144.212	240.026	165.935	165.152	271.724	135.06	152.583	181.379	130.123	141.499	160.394	252.38	161.327	209.397	197.847	218.74	167.413	149.227	205.705	173.866
39579	238826_x_at	60.057	72.651	74.838	48.269	80.51	67.735	63.151	83.332	57.471	73.145	45.859	94.8	75.482	74.001	44.291	70.067	66.571	82.122	36.394	56.602	56.302	32.668	74.477	71.242	65.213	74.052	61.79	84.022	45.59	73.893	46.84	47.616	35.73	59.968	69.977	52.662	47.794	44.97	57.988	81.156	62.299	52.229	81.006	59.463	61.905	46.59	49.077	68.601
39725	239020_at	138.405	138.819	116.784	88.921	108.718	108.693	92.276	92.838	62.86	109.528	40.632	113.234	99.524	133.582	130.942	79.877	92.778	84.912	64.823	129.662	125.003	92.709	117.497	73.225	88.846	93.782	79.265	117.493	108.021	119.527	93.925	114.738	118.09	96.655	74.808	114.764	122.85	110.427	86.174	95.074	73.849	101.07	137.981	100.26	86.71	75.525	93.869	82.891
39759	239068_at	82.218	83.716	75.139	60.733	55.318	62.386	79.814	88.186	57.646	64.339	72.887	80.271	82.462	68.057	93.221	58.132	90.796	65.47	48.779	61.886	75.881	48.338	81.014	109.911	62.876	81.196	99.111	77.642	75.768	66.129	95.03	67.046	62.062	32.925	82.446	62.963	61.538	70.895	53.479	83.838	69.784	75.032	59.202	95.374	74.807	95.612	101.391	62.645
39762	239073_at	104.376	132.879	91.661	94.502	118.764	91.691	101.692	114.094	123.08	132.984	75.534	149.735	78.367	78.911	128.585	122.966	98.878	86.133	134.595	76.663	93.677	116.448	121.906	114.345	123.014	99.814	138.506	109.504	96.229	92.1	89.486	123.007	94.29	99.965	149.591	106.275	76.397	104.049	100.548	123.781	99.24	114.138	93.023	103.863	101.103	107.311	91.07	138.011
39918	239316_at	75.247	81.837	61.392	52.664	57.51	50.552	66.079	66.774	71.402	69.509	49.274	69.537	90.576	45.785	56.324	57.527	47.035	48.152	69.306	71.385	47.55	62.321	36.705	63.131	78.031	63.267	129.751	40.978	68.014	77.536	66.132	71.9	60.627	33.03	54.963	68.857	64.735	66.787	50.497	70.154	63.099	61.429	63.238	89.18	56.194	55.517	40.766	61.987
39944	239360_at	106.665	118.576	80.233	93.242	120.606	132.097	71.52	108.854	89.485	112.503	43.623	117.297	88.519	101.193	108.8	114.758	92.93	65.999	131.406	127.423	84.804	95.894	90.27	92.944	69.799	89.726	86.138	85.301	137.537	93.518	91.307	120.812	102.755	84.01	83.353	109.202	112.231	121.957	102.26	71.252	95.412	128.821	67.298	105.794	88.954	138.15	124.984	96.045
39950	239374_at	304.802	336.531	322.45	237.859	443.496	437.897	194.318	370.175	283.439	259.26	211.754	310.345	306.845	378.592	421.892	406.574	343.329	362.467	307.844	457.271	369.66	195.055	401.551	442.905	277.731	281.416	258.277	266.306	345.126	316.095	313.301	333.463	373.785	225.521	160.227	251.821	226.563	154.492	297.584	383.954	206.078	327.092	285.569	375.803	336.488	288.445	270.166	337.623
40029	239498_at	83.768	58.19	82.333	55.88	40.736	53.216	32.168	85.106	37.625	50.532	42.284	55.495	71.213	63.328	49.928	63.013	42.89	57.821	43.118	35.464	53.749	53.101	50.383	81.15	64.232	57.966	78.722	49.345	42.592	59.935	70.689	52.055	50.755	47.066	71.19	43.502	36.149	56.856	54.014	86.051	51.718	63.707	66.064	64.87	56.445	40.328	61.06	55.741
40054	239547_at	79.752	70.993	48.861	83.268	87.28	99.847	118.465	84.439	68.124	70.1	82.121	61.208	61.665	94.612	98.648	76.154	67.163	66.77	80.812	102.634	75.22	76.387	68.431	95.551	42.971	58.846	51.078	61.434	87.825	88.522	45.298	99.438	76.935	68.414	69.761	81.386	71.007	85.694	58.394	64.761	51.989	74.987	68.986	95.023	79.53	72.777	65.216	41.585
40088	239613_at	73.724	72.257	72.944	59.703	69.321	105.669	61.124	77.732	43.505	73.98	62.048	71.612	87.684	55.052	54.577	73.093	79.37	59.371	62.951	74.105	71.44	37.428	94.316	69.264	67.007	71.068	83.472	71.817	36.492	92.394	53.445	46.2	43.039	49.191	68.376	48.429	69.477	62.28	51.168	64.487	75.495	51.887	61.386	68.701	60.774	54.761	79.323	69.574
40127	239683_at	83.79	69.571	87.548	92.429	62.252	63.845	71.727	112.204	45.765	89.254	83.878	67.198	98.536	81.448	64.268	55.337	93.926	82.645	91.551	69.582	58.316	61.896	75.861	108.294	66.236	75.327	75.776	89.308	56.052	78.975	70.341	64.138	61.665	83.677	103.208	71.723	58.849	69.282	73.405	109.61	64.556	61.881	100.852	89.562	81.591	71.371	98.544	85.591
40314	240030_at	98.18	117.479	68.362	111.501	123.652	105.004	107.126	105.283	75.347	135.418	101.973	130.834	106.051	136.161	103.778	120.758	93.162	73.008	121.89	138.055	137.573	61.641	115.71	122.993	95.048	107.492	81.067	113.888	118.688	126.246	115.482	148.83	106.422	88.265	115.516	130.604	130.341	144.245	126.909	174.433	127.585	119.291	116.512	116.214	105.891	116.194	124.093	126.683
40415	240255_at	123.353	112.117	100.258	100.539	153.866	121.792	149.174	105.305	68.574	120.143	132.257	127.709	160.643	139.254	110.174	130.335	137.033	73.842	113.121	166.866	128.468	182.058	145.838	152.346	156.853	134.192	142.939	152.343	135.762	138.649	167.092	131.397	217.183	79.928	106.33	143.581	161.798	203.551	111.781	106.452	107.655	177.817	120.13	183.384	156.896	138.234	128.931	140.569
40524	240483_at	67.923	65.664	77.762	64.255	60.131	57.977	56.539	81.585	61.01	46.834	51.85	74.461	91.397	58.632	63.226	51.484	93.684	92.656	46.399	70.036	66.1	57.06	82.436	85.347	76.115	88.038	68.334	100.073	47.595	84.459	49.159	54.22	33.773	50.518	86.602	56.654	53.615	64.665	50.784	93.041	54.858	44.556	65.415	85.159	87.773	75.937	75.92	60.634
40636	240786_at	369.003	329.658	299.589	354.7	340.34	294.657	513.766	453.73	312.349	346.386	238.077	369.512	295.417	280.816	302.924	332.832	375.394	607.483	443.419	460.963	275.136	491.828	523.389	358.381	302.744	245.504	522.463	430.221	376.469	437.831	254.033	503.828	356.493	267.312	370.953	270.364	358.165	517.358	367.579	276.307	274.963	354.689	278.291	440.462	381.997	494.548	327.953	402.012
40807	241280_at	41.63	34.17	48.415	36.641	35.959	36.432	33.627	47.017	53.994	41.641	47.93	44.849	56.219	30.908	41.08	27.96	68.727	59.047	48.746	35.389	46.272	25.66	60.803	45.854	61.906	48.47	57.809	63.545	34.177	55.716	58.915	54.523	38.918	55.98	63.204	40.104	31.229	48.17	48.251	59.319	40.755	41.428	56.819	39.403	57.438	45.218	52.186	69.897
40841	241367_at	92.104	51.268	95.319	91.695	81.268	73.285	87.125	118.829	79.333	84.272	68.759	110.136	102.677	92.096	79.202	72.088	103.74	77.404	68.175	93.816	90.957	54.273	101.156	88.406	53.808	96.537	84.323	80.067	77.371	83.438	62.06	65.607	86.695	54.308	78.289	69.881	84.164	68.313	67.806	92.62	79.34	74.23	84.167	85.317	66.195	72.16	74.56	53.779
40856	241385_at	205.193	115.931	159.777	163.038	316.365	248.545	197.948	209.456	85.91	241.03	153.115	202.336	146.434	236.903	173.307	217.346	170.145	194.268	190.578	238.373	250.267	190.038	187.746	194.796	199.315	179.907	195.09	314.405	240.24	211.865	180.09	194.598	189.562	155.903	175.184	195.621	276.879	224.526	187.489	161.43	140.667	210.844	151.241	292.96	154.219	139.511	197.248	105.768
40858	241389_at	66.588	48.786	63.987	69.751	58.873	81.413	86.972	61.911	39.461	57.597	63.881	67.728	63.782	104.336	53.267	66.281	58.367	53.621	44.801	63.538	66.246	54.604	71.13	77.766	60.937	60.581	60.936	47.522	76.855	59.565	62.045	61.136	30.125	64.799	74.793	69.62	78.616	40.185	69.288	84.061	60.337	48.634	63.019	72.329	47.277	59.452	42.343	33.138
40882	241430_at	65.103	55.822	47.073	52.355	59.409	61.147	62.599	44.258	37.566	89.838	36.404	98.794	50.682	61.346	60.678	57.334	62.543	51.998	56.431	66.98	79.194	56.207	61.478	53.203	43.569	57.138	69.777	84.645	53.878	67.503	58.87	83.985	36.105	58.752	48.944	63.193	61.436	63.897	51.573	74.452	71.64	63.711	61.545	99.225	57.477	59.636	66.387	51.221
40947	241596_at	42.86	50.492	44.536	45.869	87.246	58.495	48.656	54.263	50.921	92.888	68.789	100.976	67.577	74.26	75.905	55.136	64.093	48.722	69.278	82.673	70.763	53.917	58.089	45.444	63.151	53.881	78.92	83.341	81.247	75.289	63.674	101.154	94.765	29.97	85.361	81.979	67.801	57.603	102.664	63.154	67.682	74.511	63.733	101.866	59.46	63.241	57.69	72.885
40952	241602_at	105.279	104.69	93.599	62.412	121.804	121.652	106.723	85.662	58.442	113.594	75.55	113.846	108.049	91.816	156.122	114.653	97.056	95.182	114.933	114.948	82.593	104.937	78.087	116.315	56.943	79.746	80.737	137.917	102.661	143.045	121.916	118.28	100.49	89.321	95.225	79.427	92.057	107.974	100.699	51.527	127.749	87.797	86.673	109.056	99.406	119.082	105.564	89.573
40973	241644_at	84.088	89.413	94.246	73.909	82.84	62.733	58.456	90.966	74.465	87.906	108.236	81.032	90.472	75.429	73.094	63.879	116.686	97.985	100.872	67.16	72.794	74.054	102.615	153.316	86.544	97.17	114.054	104.352	72.57	84.839	66.834	76.678	66.875	92.415	113.586	87.421	66.383	87.076	93.179	128.168	105.269	67.99	68.576	104.326	101.933	73.864	91.082	57.471
41007	241712_at	59.845	55.975	37.318	45.121	51.618	43.817	39.853	48.341	16.957	47.208	36.293	62.634	52.063	57.451	49.659	49.993	54.471	51.344	51.478	44.627	34.326	42.824	55.784	74.016	48.29	46.902	56.204	52.452	60.814	52.153	47.191	40.905	67.902	62.576	72.82	47.515	43.43	38.866	52.92	75.504	48.365	40.514	44.225	50.89	56.424	50.27	37.793	38.204
41081	241839_at	80.114	106.613	58.141	73.286	89.781	77.564	84.614	168.951	76.53	101.777	117.968	101.695	124.704	127.031	104.923	81.128	143.923	146.089	140.586	112.008	89.687	90.269	142.876	115.281	126.748	106.298	133.051	136.865	114.188	110.657	73.818	153.612	168.602	60.781	125.912	105.028	77.863	121.462	99.109	101.873	84.025	97.725	101.428	105.684	86.539	118.161	108.191	74.564
41120	241919_x_at	77.107	73.486	58.59	51.652	64.802	67.719	87.643	82.41	67.347	86.796	80.762	86.168	88.307	72.351	76.961	81.086	92.281	81.816	88.352	78.458	52.521	69.371	68.149	43.353	93.189	66.398	74.117	86.101	87.359	81.6	67.636	85.583	56.793	47.578	87.873	106.426	64.166	82.227	65.349	79.456	87.746	80.863	47.946	99.038	70.876	81.112	80.449	81.29
41122	241922_at	107.585	72.168	79.326	66.084	89.592	79.373	74.46	83.239	57.086	92.342	128.814	82.33	67.975	73.553	85.878	51.47	81.496	83.81	145.835	91.267	76.364	63.653	72.759	71.649	61.759	69.945	63.345	87.014	77.198	100.394	79.84	85.425	78.825	65.483	67.289	67.988	64.123	61.445	68.86	64.011	61.216	78.756	79.478	93.311	72.257	115.583	96.83	74.253
41129	241934_at	56.023	65.227	137.012	40.017	60.808	67.898	66.397	70.513	75.121	91.744	70.189	45.882	42.908	74.661	76.789	75.773	98.516	76.04	61.633	60.47	83.67	43.223	70.83	65.235	61.267	64.788	60.1	90.776	66.963	71.918	68.126	53.718	66.476	83.947	91.848	71.659	48.836	78.205	65.468	90.8	61.886	51.195	41.609	85.09	63.432	82.204	49.556	97.995
41149	241963_at	85.421	99.342	64.622	81.602	83.581	110.372	75.555	118.083	81.083	121.123	74.063	131.149	100.645	132.729	75.17	124.813	74.574	74.228	83.572	113.02	116.566	58.308	109.226	107.571	86.01	75.062	105.876	98.689	98.878	110.242	140.521	98.943	77.839	64.915	82.248	110.149	86.441	124.159	95.609	71.616	90.711	99.573	48.653	119.404	72.073	113.388	92.938	60.151
41194	242039_at	137.701	186.246	111.929	106.682	131.413	131.786	146.083	191.95	111.177	165.039	130.308	205.379	126.334	136.154	161.061	115.023	130.594	163.255	91.608	140.939	137.201	126.297	188.871	159.933	171.898	186.861	99.814	184.623	96.03	161.833	181.965	150.242	143.338	166.005	164.186	174.161	121.852	139.22	123.847	145.929	180.954	95.147	157.265	171.93	93.184	108.316	144.693	108.094
41225	242092_at	109.299	108.392	66.284	89.069	117.564	95.321	127.314	108.761	72.202	181.955	79.978	143.356	90.283	119.334	100.079	135.79	134.658	82.882	106.583	109.229	93.71	62.38	82.223	80.684	95.544	71.375	111.911	119.653	100.43	99.909	92.853	107.691	85.387	43.011	113.822	124.476	99.45	78.215	87.015	91.831	107.935	86.867	76.634	122.344	79.943	87.067	78.397	96.807
41252	242148_at	103.168	89.458	83.285	56.622	96.007	107.53	73.325	88.586	88.281	87.166	103.023	107.293	96.191	110.107	89.76	94.971	109.777	129.666	115.047	115.182	116.289	100.942	110.612	100.321	108.755	98.126	93.131	124.933	97.184	103.474	92.479	130.984	95.786	89.978	127.711	121.71	102.09	61.488	103.587	100.04	81.961	86.295	97.522	113.693	96.599	110.067	111.575	91.745
41270	242179_s_at	62.02	66.373	58.537	41.891	71.278	62.454	63.121	64.558	30.431	76.105	64.718	96.774	53.98	67.925	53.711	33.311	68.751	59.389	48.291	118.47	58.077	47.228	63.533	92.252	78.19	54.555	59.462	86.466	59.882	59.325	55.183	71.354	57.83	46.392	79.292	52.808	64.109	42.393	79.474	80.594	70.06	58.877	57.293	68.083	49.408	51.989	68.213	92.764
41350	242314_at	33.947	43.312	42.936	51.551	26.08	50.853	40.914	59.306	29.316	29.828	37.896	34.564	40.88	47.01	48.759	26.349	38.472	41.626	39.532	44.489	27.859	27.029	52.888	38.145	27.628	42.271	40.677	53.375	35.985	33.367	32.041	27.184	34.634	33.745	59.482	43.403	54.468	43.99	50.007	47.936	48.655	24.415	50.082	45.617	29.067	42.452	52.349	39.512
41446	242503_at	231.091	149.31	197.717	175.136	191.383	216.627	236.518	288.658	149.731	241.433	270.542	205.778	223.036	230.047	185.939	204.805	246.083	193.268	192.884	224.781	201.686	159.59	298.1	243.921	205.117	188.467	241.282	222.052	192.316	211.77	196.073	264.058	170.23	140.949	199.482	207.286	193.663	215.452	187.075	210.177	217.782	158.788	172.392	216.186	159.593	206.92	158.249	243.527
41547	242668_x_at	278.984	220.051	212.232	157.371	234.575	270.602	239.647	213.21	189.116	275.993	232.48	251.217	215.225	278.437	241.764	184.565	263.479	208.526	269.788	316.619	233.398	447.142	261.214	220.894	271.709	204.647	255.552	248.86	246	225.123	172.418	310.383	245.607	176.507	212.598	276.96	232.321	263.548	176.367	219.898	187.327	305.249	180.29	409.174	257.032	245.234	241.143	175.775
41584	242735_x_at	390.843	298.406	252.481	266.144	353.056	363.948	386.281	368.643	289.282	456.558	323.634	432.628	292.705	425.54	380.68	292.404	347.622	279.052	257.796	417.478	333.747	217.703	350.816	435.504	336.256	288.014	289.842	401.898	293.514	376.469	275.582	306.015	390.678	267.861	397.032	404.869	421.415	303.436	335.508	463.711	308.821	317.21	303.618	498.88	297.135	238.803	370.677	318.563
41755	243056_at	57.077	76.264	78.317	61.752	48.829	58.729	59.844	65.458	78.19	69.369	78.785	42.334	66.843	53.637	81.898	35.525	73.481	65.994	67.621	58.947	88.258	49.818	79.144	74.385	74.245	61.188	72.672	70.376	41.491	60.113	52.569	45.811	133.402	48.374	57.658	60.48	79.617	51.077	99.512	61.564	83.101	81.577	58.987	71.221	61.862	64.37	65.141	55.403
42015	243628_at	419.043	346.599	253.158	429.048	472.378	541.953	554.374	574.754	320.169	428.744	517.577	491.93	395.583	704.253	422.45	402.969	512.569	400.312	607.606	754.497	411.488	561.545	668.917	571.341	407.642	539.101	603.536	553.192	531.312	581.016	426.741	706.16	363.391	312.156	432.177	592.739	580.195	746.046	471.788	488.769	287.768	553.56	407.084	608.532	455.98	412.714	445.53	350.559
42076	243749_s_at	130.186	136.168	135.298	136.74	127.697	117.81	91.281	194.717	105.711	147.396	132.902	160.158	154.989	122.992	128.244	82.373	161.972	154.765	142.706	119.887	143.956	107.174	139.2	183.448	125.971	180.743	181.299	154.275	143.113	140.398	136.66	175.629	93.748	85.429	168.828	143.631	100.57	129.601	131.465	146.956	175.579	135.813	125.804	144.559	146.415	153.734	135.186	120.551
42128	243825_at	99.173	118.46	67.158	81.974	80.329	61.48	60.003	137.181	67.559	100.848	46.683	94.151	98.255	119.882	66.356	58.849	75.865	91.414	71.437	86.546	77.133	67.089	97.713	63.436	88.518	78.238	107.829	91.111	76.705	78.231	82.235	90.261	65.526	102.642	87.25	87.527	85.767	70.774	87.9	122.815	109.179	75.686	83.433	93.408	88.844	73.362	85.202	98.52
42300	244193_at	68.071	86.879	105.059	75.136	101.501	89.542	82.997	110.902	73.661	108.33	80.87	112.419	87.08	70.58	61.448	73.245	118.258	89.16	107.77	124.943	83.713	81.964	124	96.093	132.154	149.935	175.189	124.941	106.592	132.752	107.787	140.918	67.469	81.455	96.18	100.235	91.24	69.738	78.327	88.905	94.121	104.794	100.436	124.166	92.678	86.611	101.55	87.365
42320	244251_at	59.64	67.421	66.954	55.115	62.432	48.977	49.966	65.242	23.382	55.462	25.42	45.23	47.1	68.547	58.39	71.717	66.826	64.23	41.583	72.714	28.833	64.145	58.035	71.874	32.974	47.442	66.944	55.876	56.312	55.968	44.618	57.842	38.666	46.89	43.483	53.309	64.898	96	54.679	82.742	62.56	50.542	63.618	63.096	64.711	43.334	52.172	42.091
42638	31826_at	544.544	744.926	583.609	565.06	728.397	631.819	828.521	799.031	525.828	454.909	454.346	715.207	617.205	924.254	812.257	728.574	532.687	596.106	664.056	905.328	704.732	594.586	656.247	733.465	486.07	541.149	706.991	651.532	806.058	596.415	615.986	968.487	617.746	598.621	578.662	452.556	699.58	930.709	594.306	813.55	774.871	732.662	722.081	606.935	684.7	642.514	523.301	726.76
42643	31861_at	369.073	251.479	229.67	407.924	360.685	334.702	504.589	402.903	232.436	312.633	320.421	354.633	273.741	392.901	303.749	340.125	347.57	246.943	347.213	552.842	290.845	306.982	330.617	410.062	311.717	299.577	370.644	501.461	388.331	409.668	261.264	489.181	335.529	282.162	353.519	397.338	378.776	381.421	316.737	331.779	296.939	385.151	376.307	407.801	346.681	328.689	329.021	278.189
42646	32029_at	196.231	170.842	149.375	202.821	180.158	213.266	192.833	174.817	183.11	243.561	267.752	198.532	192.492	231.146	229.072	240.805	207.907	181.82	231.916	273.773	192.882	217.114	204.966	179.013	287.371	208.963	209.112	272.695	169.65	206.308	219.552	359.316	296.828	189.801	301.693	301.639	242.795	190.357	249.327	222.434	297.545	197.251	251.794	282.185	146.437	173.441	198.035	160.702
42649	32062_at	708.226	1015.36	688.144	1321.926	825.951	806.877	870.783	631.141	780.546	584.329	830.204	893.942	731.37	353.907	774.086	720.907	656.413	628.57	738.895	772.398	899.169	971.475	754.507	677.639	963.696	666.135	828.522	595.107	1151.48	931.988	719.909	1065.363	993.834	764.447	1160.479	643.974	581.744	1160.13	782.228	1033.428	701.625	1072.936	1084.866	589.058	608.021	703.767	712.101	1086.645
42664	32699_s_at	290.316	151.44	190.101	131.02	214.516	253.269	240.873	201.82	136.913	225.588	161.214	177.274	234.022	220.563	218.963	173.202	216.339	177.341	208.383	237.615	178.828	204.881	198.541	146.903	194.108	134.939	148.491	259.204	207.045	191.838	153.387	175.482	201.648	124.149	124.096	173.955	173.161	213.88	169.964	222.274	152.301	232.373	144.747	295.425	237.992	194.161	210.216	160.489
42677	33579_i_at	165.061	133.663	102.019	105.818	192.07	161.809	173.406	124.203	116.92	182.293	104.203	158.013	153.39	178.15	129.042	170.064	164.186	119.38	115.687	160.302	125.821	120.198	162.319	134.226	125.022	113.629	127.751	181.162	139.226	168.539	170.387	203.222	141.684	109.792	148.625	159.895	160.573	212.094	169.059	153.339	115.468	168.677	125.856	214.595	149.773	153.257	138.929	128.322
42680	33736_at	112.605	145.674	132.508	198.36	106.313	134.205	138.4	135.916	164.261	127.265	147.451	87.304	127.658	110.573	89.404	102.829	146.073	140.695	122.62	104.995	122.962	113.822	108.321	85.733	155.86	119.534	68.879	124.676	115.111	99.139	150.375	127.926	128.092	140.758	76.556	161.984	132.933	106.29	168.633	138.642	128.153	103.483	79.824	129.786	82.196	81.922	98.062	105.711
42705	34858_at	333.073	449.882	347.544	295.395	342.907	413.922	435.155	382.212	298.109	327.154	365.272	347.024	304.866	518.434	395.813	353.266	325.132	264.011	325.6	487.393	278.967	347.434	491.603	624.87	305.575	270.845	361.04	391.716	415.653	329.715	342.137	490.874	395.885	314.508	363.983	348.841	420.48	302.688	432.137	348.523	385.434	443.913	441.075	322.003	339.273	292.157	280.461	269.383
42731	36475_at	287.378	227.985	179.385	213.998	266.718	274.104	226.279	261.813	137.441	315.406	275.612	249.524	207.901	244.751	324.625	202.785	246.171	220.613	238.208	286.617	240.987	248.325	244.469	220.349	184.193	316.937	267.69	319.169	266.959	292.047	331.418	405.916	201.884	184.1	308.493	242.292	230.707	188.712	246.006	299.717	209.955	240.074	220.937	316.983	194.326	199.748	241.853	213.433
42738	36566_at	110.409	133.176	130.629	126.977	193.096	99.942	116.737	107.341	158.175	144.961	64.823	109.908	112.716	114.615	93.941	94.876	119.762	112.025	158.802	131.899	129.928	154.73	126.756	132.577	55.767	104.28	85.871	142.72	108.978	124.656	91.735	111.412	153.219	126.861	109.887	124.544	149.85	118.783	160.282	151.356	123.721	106.767	142.804	124.769	110.497	92.977	112.738	63.405
42744	36865_at	137.86	143.853	100.416	126.326	123.245	133.44	140.394	177.385	116.843	177.835	195.04	159.152	185.588	191.72	141.699	153.229	121.026	124.521	108.268	174.159	171.059	124.886	217.492	189.353	136.948	163.82	164.09	194.288	151.889	123.463	142.878	149.668	169.824	146.711	196.71	161.258	177.428	149.249	136.167	208.346	185.534	137.69	178.005	204.827	104.864	113.428	163.892	140.129
42746	36907_at	688.453	584.854	598.148	494.744	717.771	657.541	683.768	705.615	497.517	446.409	563.896	681.032	538.447	680.314	1026.202	611.685	590.167	598.536	724.687	1070.663	1034.075	608.79	738.411	647.58	747.23	604.383	649.256	697.948	730.061	802.642	627.06	945.664	675.089	425.392	579.228	627.719	770.034	718.476	672.035	690.366	535.179	690.625	616.912	682.625	498.215	611.057	644.182	583.929
42785	37943_at	230.273	153.232	171.149	147.375	189.967	227.854	209.986	208.599	136.052	268.363	194.944	212.094	194.869	271.081	238.569	157.181	207.331	181.301	224.262	362.723	215.878	196.002	222.847	254.191	198.393	168.008	209.37	279.889	236.889	237.188	195.008	272.791	253.596	210.191	199.212	253.977	266.333	202.254	211.186	287.881	236.339	253.007	239.685	345.498	232.766	250.276	264.587	191.018
42799	38269_at	757.388	707.226	650.738	557.501	694.6	807.69	789.658	796.982	641.06	617.05	723.516	828.598	701.946	1207.909	898.305	704.989	814.891	699.855	834.852	1162.37	733.467	1002.521	909.4	674.032	1017.42	718.184	796.986	842.946	753.299	814.977	700.559	1149.354	842.963	744.179	980.803	926.259	823.884	1103.391	734.681	982.812	752.448	851.916	1276.139	687.178	567.858	590.693	669.317	734.58
42809	38707_r_at	958.382	661.939	526.651	576.562	659.547	749.587	800.825	1004.231	560.033	759.867	704.173	858.18	662.263	1117.183	709.847	1056.932	721.311	628.9	565.044	1326.007	761.315	597.187	884.41	1189.885	661.847	718.765	801.823	754.794	961.362	801.389	815.71	857.554	720.15	570.241	742.625	806.014	990.527	673.419	644.776	799.545	633.278	887.143	865.981	731.658	623.34	534.878	558.192	522.527
42830	39854_r_at	1810.794	1157.745	965.601	1461.583	1341.206	1391.908	1635.711	1683.478	1687.054	1445.938	1655.213	1269.797	1642.356	1462.876	1410.264	1571.291	1528.909	1136.395	1559.156	1648.174	1564.509	1086.495	2123.991	1417.507	883.054	1784.878	1537.699	1672.57	1270.935	1704.872	1823.264	1840.359	1096.149	1445.337	1975.573	1391.765	2003.474	1163.69	2133.5	1577.674	1525.365	1544.089	1930.559	1517.153	1509.493	1732.505	1267.41	945.21
42831	39891_at	199.223	152.662	151.486	179.572	190.353	207.04	177.272	205.066	172.94	263.06	301.404	226.706	177.191	213.057	218.693	206.596	211.008	224.206	189.723	222.961	238.316	376.318	212.961	249.318	282.684	230.608	199.011	289.166	191.423	219.426	200.743	254.276	266.984	201.276	313.587	237.623	206.218	166.709	180.079	194.263	168.245	226.275	237.691	306.459	197.147	170.554	219.03	163.744
42840	40255_at	178.055	156.683	172.636	141.776	175.099	236.014	298.1	212.63	182.362	158.451	160.656	146.257	211.109	250.007	171.878	172.1	190.574	156.455	198.686	263.742	189.685	300.322	246.475	212.866	127.927	164.47	208.503	199.047	185.274	215.096	167.28	258.883	234.189	163.4	162.405	183.195	213.977	346.22	177.37	194.838	177.092	227.748	211.725	272.612	194.813	216.158	175.777	166.27
42850	40560_at	182.832	159.446	111.306	112.576	153.112	178.65	146.644	166.526	106.361	197.508	134.248	184.482	135.925	195.55	144.607	126.092	175.874	147.869	194.755	205.912	161.043	144.809	168.662	216.631	149.987	154.415	139.84	184.649	173.632	168.77	148.445	237.269	145.726	118.552	226.448	247.392	183.81	204.221	129.137	169.681	220.504	229.901	107.898	248.955	225.54	203.339	187.86	148.601
42889	44563_at	434.639	346.88	364.543	295.869	395.994	455.996	517.558	447.113	304.079	439.206	464.567	498.465	406.192	860.7	448.825	430.509	456.431	369.927	522.593	783.33	464.365	387.82	555.911	502.521	395.423	395.414	438.269	590.448	582.823	499.514	463.873	744.819	420.021	393.148	445.075	521.523	474.203	394.61	409.985	485.272	455.859	524.445	496.813	548.929	346.085	360.717	408.862	338.141
42893	44673_at	222.674	178.659	157.208	139.436	164.706	239.626	196.563	209.556	143.041	201.126	146.166	195.279	186.024	256.34	229.193	220.607	206.582	225.065	214.566	274.882	188.224	272.756	241.734	210.81	188.094	187.435	206.953	214.602	188.555	239.751	202.367	227.975	203.972	320.513	197.654	204.568	223.138	179.304	174.999	219.64	226.003	212.215	303.372	309.751	163.796	206.719	192.915	163.273
42905	45687_at	577.532	387.298	336.58	552.921	491.857	592.176	566.922	482.95	654.68	647.778	812.251	615.855	510.388	884.679	559.867	583.622	505.634	482.901	599.474	777.321	629.184	670.524	569.877	590.265	723.363	654.957	589.531	839.49	607.98	558.696	435.621	814.909	574.49	721.083	839.872	958.221	604.145	740.274	621.277	557.009	717.036	620.718	617.786	568.334	413.314	500.151	521.159	446.256
42916	47083_at	297.679	277.388	156.409	188.001	179.981	174.812	172.347	132.367	153.28	234.745	138.849	198.834	174.622	243.968	169.614	220.474	260.279	269.244	192.553	165.063	172.147	288.935	150.293	136.402	151.141	149.532	225.302	173.404	153.079	147.636	181.104	202.431	120.586	233.765	263.979	219.609	166.805	250.548	172.06	162.076	151.353	131.932	181.258	105.032	164.148	148.338	173.995	156.833
42917	47105_at	182.253	169.44	126.355	149.543	170.497	189.66	189.338	195.552	169.217	189.671	161.294	181.59	177.902	203.236	208.379	195.568	199.014	169.655	56.137	216.493	186.379	191.592	133.784	216.126	150.448	169.887	165.186	182.7	194.058	206.215	176.489	162.277	135.605	128.092	241.863	146.293	186.338	213.931	182.452	207.337	178.946	185.976	252.02	197.122	114.852	91.442	131.021	121.54
42925	48030_i_at	577.381	386.356	345.383	315.375	483.631	565.013	516.322	676.279	342.245	482.111	378.369	576.658	426.854	643.376	531.125	450.093	496.888	396.961	498.261	869.444	509.811	476.552	630.853	544.643	438.08	385.926	412.86	485.685	567.083	555.799	390.417	538.584	460.142	429.107	432.018	418.219	532.234	437.741	453.089	620.026	483.057	547.06	584.458	500.286	316.49	421.231	433.742	415.916
42937	49077_at	701.551	420.56	403.027	371.749	416.188	488.873	619.899	502.023	561.216	625.113	933.473	779.426	607.079	876.323	619.609	556.177	504.736	408.328	574.219	649.193	549.105	552.399	752.319	606.283	504.122	645.999	605.94	545.258	641.003	830.63	697.759	653.132	515.144	571.625	713.401	648.699	722.887	427.743	744.929	710.902	646.159	547.308	969.301	474.634	527.535	469.481	463.532	581.51
42940	49327_at	499.978	499.052	335.872	359.623	431.527	510.086	632.857	527.72	329.711	613.385	484.041	492.4	423.014	573.814	430.196	545.623	426.328	338.771	508.523	690.196	520.547	508.513	463.57	580.849	459.698	316.659	577.31	626.204	510.053	588.358	479.872	460.328	501.756	362.745	467.789	553.849	622.732	947.713	443.016	515.306	453.362	467.962	470.705	543.278	413.768	364.421	448.16	313.606
42943	49485_at	320.509	324.087	272.243	302.635	377.339	277.484	269.841	291.595	241.237	161.747	216.438	300.296	308.472	241.116	304.974	283.789	238.378	355.393	195.519	308.339	354.686	292.049	333.748	282.928	351.805	365.871	259.928	307.334	382.472	441.953	334.177	459.176	331.627	422.874	288.051	312.074	274.701	438.464	542.404	255.829	308.889	411.625	262.19	319.874	285.706	320.832	267.096	481.881
42959	51774_s_at	448.18	508.642	315.422	360.108	522.411	415.861	498.748	512.275	195.477	507.105	353.147	515.163	391.005	475.965	432.959	470.341	342.398	439.941	506.734	619.028	428.209	349.421	392.686	438.571	365.567	422.446	458.227	454.491	593.962	457.865	388.794	485.983	472.316	428.868	478.898	394.262	423.549	566.937	407.626	441.778	348.452	482.056	318.601	575.594	282.139	332.383	467.319	353.109
42980	53991_at	83.823	113.471	125.482	68.515	124.725	140.978	125.093	158.989	85.389	129.809	226.129	96.561	144.42	129.976	117.094	186.097	134.122	128.099	238.176	141.775	120.984	130.382	153.538	132.666	188.589	100.666	115.953	133.474	126.104	134.572	133.067	145.909	170.851	106.723	103.854	153.361	158.014	136.694	109.612	237.024	152.993	98.149	122.518	123.348	115.774	116.666	117.822	131.377
43010	58367_s_at	376.389	261.99	274.699	202.761	340.529	396.814	389.049	345.404	235.307	417.173	275.622	312.025	298.507	457.005	317.322	352.447	435.824	275.363	313.435	370.876	388.932	317.104	332.975	389.325	223.532	302.089	325.487	474.799	347.373	436.624	382.178	422.09	409.986	256.793	333.218	468.199	429.184	325.033	305.238	385.682	337.984	364.577	288.866	383.178	355.223	318.875	375.335	221.422
43013	58900_at	418.19	478.485	303.206	317.665	450.95	420.759	502.501	502.521	215.77	493.732	340.105	577.404	388.477	553.021	424.551	491.017	304.834	365.545	550.334	694.638	428.79	356.731	407.792	460.786	338.007	421.834	446.071	455.127	554.929	453.068	413.519	531.026	447.239	310.964	454.798	406.427	412.565	483.277	421.837	441.074	376.023	484.868	304.224	539.336	313.536	338.514	453.279	349.254
43025	60471_at	58.643	90.183	60.244	78.055	49.901	68.863	78.581	78.847	52.277	91.214	72.458	84.274	62.843	68.437	51.071	63.256	81.191	44.423	113.146	70.621	58.294	114.011	58.518	80.154	57.604	38.187	55.83	77.579	70.807	73.153	73.55	88.049	111.809	81.019	41.452	56.008	60.073	74.939	81.354	48.977	90.293	71.588	49.741	80.2	69.065	65.169	80.326	62.153
43032	61874_at	527.99	415.859	482.416	480.604	539.69	512.119	657.871	734.635	565.747	530.469	532.306	488.706	520.99	1039.907	496.601	554.772	636.375	527.762	829.821	1030.18	584.919	713.524	826.445	608.788	622.497	816.786	657.776	675.561	664.526	698.82	634.019	663.617	581.353	691.106	704.522	838.357	739.967	891.887	595.422	635.845	588.128	735.78	671.888	580.108	434.685	488.054	464.012	449.325
43035	63009_at	333.826	232.807	236.034	191.574	334.141	312.077	246.143	295.719	268.917	263.202	367.34	252.05	442.986	334.198	317.339	321.485	340.481	290.746	291.028	465.26	344.659	339.311	382.924	322.77	359.61	399.974	344.513	331.452	491.977	299.354	384.96	496.763	424.508	348.058	317.215	356.61	542.786	382.199	493.337	381.645	492.133	364.294	334.559	396.572	317.801	257.643	255.159	240.884
43041	64408_s_at	134.079	144.356	166.534	158.959	173.707	204.336	223.796	208.759	212.937	185.583	217.224	183.125	213.233	213.937	156.565	147.099	315.368	181.067	260.284	177.342	254.643	262.006	196.092	158.197	161.342	134.388	149.847	194.938	168.12	167.884	156.657	142.105	144.263	96.311	114.354	155.864	174.181	156.56	142.331	179.162	124.698	190.913	148.069	264.011	185.506	183.903	190.066	108.199
43052	64942_at	267.552	273.744	154.849	292.94	309.403	224.949	275.263	319.515	303.71	308.262	418.555	385.796	241.421	471.001	363.669	287.706	293.763	282.411	566.653	328.651	358.91	264.895	367.032	461.861	242.913	345.196	322.691	334.308	352.894	272.929	284.885	435.66	308.569	240.238	415.02	525.983	217.003	386.443	304.114	327.066	314.733	446.148	369.668	400.673	339.409	449.61	304.809	421.137
43058	65521_at	155.378	172.624	152.976	155.108	213.574	191.276	198.073	200.492	163.97	191.053	108.099	247.771	179.867	191.179	178.724	236.745	184.309	290.109	191.164	235.425	176.733	133.734	187.718	230.816	158.688	166.253	195.686	213.648	212.704	174.163	200.635	205.621	166.165	150.914	156.855	177.927	258.524	154.402	201.504	267.39	143.032	245.421	160.054	204.934	146.413	190.04	187.588	226.401
43060	65591_at	275.415	135.969	181.864	174.737	327.443	181.446	253.374	233.319	260.237	131.216	174.952	139.07	308.442	246.325	175.011	199.706	196.445	222.998	124.154	209.229	262.031	257.97	243.892	173.532	176.93	161.031	165.353	225.71	234.014	216.977	192.873	183.096	278.255	196.705	91.88	233.923	277.581	272.573	184.087	188.576	89.004	255.282	205.9	204.76	222.166	194.534	175.449	136.405
43078	89476_r_at	500.212	370.483	404.263	379.182	516.338	514.568	590.513	444.663	495.697	471.383	492.704	480.318	386.628	555.607	481.804	350.21	647.943	481.043	588.968	467.093	461.982	489.347	612.515	448.636	491.757	474.678	400.297	627.228	514.859	491.698	401.601	539.819	602.987	420.581	500.253	1288.384	530.011	354.115	569.712	512.181	471.123	621.298	510.105	610.96	488.194	471.907	463.686	557.831
43079	89948_at	167.01	119.638	109.472	121.166	139.851	165.748	182.478	154.674	153.002	159.769	171.669	135.136	139.035	166.172	123.961	91.649	200.992	114.322	139.133	157.278	141.006	203.271	182.649	144.338	151.965	100.369	73.745	161.084	149.501	139.658	150.376	223.631	148.415	78.959	111.995	139.264	168.921	125.822	149.548	180.787	135.431	162.442	170.398	170.743	96.968	121.746	140.26	120.831
43092	AFFX-HSAC07/X00351_3_at	10200.98	10459.676	9977.119	9750.424	8255.204	12002.477	11335.164	10377.619	11641.217	8776.474	11771.648	7161.759	12638.63	10881.46	8781.912	10388.63	11783.771	10062.269	9706.614	10986.952	9732.801	10822.187	11122.25	10579.616	7672.107	10579.011	10644.535	11898.145	9546.303	11471.735	11683.935	9807.066	9871.768	11513.896	10204.396	10960.403	10042.034	9340.934	11122.614	8636.33	10414.043	9988.393	10585.852	7553.637	8531.942	8981.428	7611.907	7595.235
43095	AFFX-HUMGAPDH/M33197_3_at	8875.996	10676.363	8418.973	9605.641	8742.673	12310.619	11036.894	9164.991	9765.492	10366.815	11518.576	10172.831	10295.997	10952.692	11603.994	8926.027	9748.096	9938.019	9740.041	9498.718	10015.504	8441.742	10355.767	8652.229	8477.97	9438.742	10147.335	8674.544	8786.473	11290.585	7388.738	7308.005	9865.348	9890.799	9232.125	7918.44	5246.555	7552.332	10269.715	10277.187	9807.034	9687.942	9808.41	6288.324	6391.076	5893.724	6278.001	6041.875
[truncated: 15 more columns]
