# Supplementary material for: PPIA-coExp: Discovering Context-Specific Biomarkers Based on Protein–Protein Interactions, Co-Expression Networks, and Expression Data
Source: Int J Mol Sci. 2024 Nov 24;25(23):12608. doi: 10.3390/ijms252312608 (PMC11641600; doi:10.3390/ijms252312608)
Supplement: Supplementary file 1 [file ijms-25-12608-s001.zip › Supplement_Data/GSE7904 and TCGA Data/TCGA_entropy_expressison.txt]

TCGA-D8-A1XO-01A-11R-A14M-07	TCGA-AN-A0FN-01A-11R-A034-07	TCGA-AC-A62X-01A-11R-A29R-07	TCGA-E2-A14U-01A-11R-A22K-07	TCGA-E9-A1R3-01A-31R-A14M-07	TCGA-BH-A18M-01A-11R-A12D-07	TCGA-E2-A15T-01A-11R-A115-07	TCGA-AR-A0TU-01A-31R-A109-07	TCGA-EW-A1IX-01A-12R-A144-07	TCGA-B6-A408-01A-12R-A24H-07	TCGA-E2-A1IE-01A-11R-A13Q-07	TCGA-E2-A10E-01A-21R-A10J-07	TCGA-EW-A3U0-01A-11R-A22K-07	TCGA-BH-A0H5-01A-21R-A115-07	TCGA-E2-A14W-01A-11R-A12D-07	TCGA-AQ-A04L-01B-21R-A10J-07	TCGA-BH-A1FD-01A-11R-A13Q-07	TCGA-AR-A0TR-01A-11R-A084-07	TCGA-A7-A0CE-01A-11R-A00Z-07	TCGA-AO-A0J8-01A-21R-A034-07	TCGA-BH-A1F0-01A-11R-A137-07	TCGA-A2-A0SU-01A-11R-A084-07	TCGA-AC-A2FF-01A-11R-A17B-07	TCGA-LL-A6FP-01A-11R-A31O-07	TCGA-E2-A15S-01A-11R-A115-07	TCGA-E2-A14N-01A-31R-A137-07	TCGA-D8-A1JK-01A-11R-A13Q-07	TCGA-D8-A3Z6-01A-11R-A239-07	TCGA-A8-A06U-01A-11R-A00Z-07	TCGA-A7-A13E-01B-06R-A277-07	TCGA-UL-AAZ6-01A-11R-A41B-07	TCGA-B6-A0I9-01A-11R-A034-07	TCGA-A8-A099-01A-11R-A00Z-07	TCGA-OL-A5RY-01A-21R-A28M-07	TCGA-E9-A1NA-01A-11R-A144-07	TCGA-D8-A1XV-01A-11R-A14M-07	TCGA-BH-A18T-01A-11R-A12D-07	TCGA-B6-A0RT-01A-21R-A084-07	TCGA-A1-A0SJ-01A-11R-A084-07	TCGA-E9-A247-01A-11R-A169-07	TCGA-C8-A12P-01A-11R-A115-07	TCGA-A8-A09X-01A-11R-A00Z-07	TCGA-BH-A1FC-01A-11R-A13Q-07	TCGA-A8-A082-01A-11R-A00Z-07	TCGA-A7-A13E-01A-11R-A12P-07	TCGA-C8-A12M-01A-11R-A115-07	TCGA-BH-A1EV-01A-11R-A137-07	TCGA-C8-A135-01A-11R-A115-07	TCGA-WT-AB44-01A-11R-A41B-07	TCGA-A7-A3J0-01A-11R-A213-07
526	417	420	530	322	285	357	361	299	494	710	388	374	341	352	595	364	799	496	508	645	227	405	637	678	397	279	541	242	882	433	312	294	606	338	268	477	406	291	954	156	221	317	332	318	251	192	220	328	492
1086	801	410	760	1393	672	661	951	705	680	1393	690	441	611	699	613	1439	729	1139	1019	1255	463	750	484	1797	1024	381	674	991	590	697	863	907	469	955	565	1164	1040	526	1049	755	561	1211	706	1160	640	514	519	535	1163
10271	6198	5712	12207	8018	7989	14099	9376	10178	9629	12576	6929	9383	8189	4613	3980	12592	12573	9006	12367	7025	7380	8392	6845	8432	4877	4632	11686	8169	874	6938	9119	11695	5646	15188	3795	13594	12234	6343	8695	7316	7390	9860	8290	8430	5976	7497	5815	2021	16533
5904	6673	3108	3392	10327	4419	4410	5128	3380	3619	6214	6431	3331	3973	4606	6347	9816	4400	7512	5207	7801	5976	5891	3739	4674	6818	6102	4124	4174	1827	5440	11036	5090	4052	5639	2972	7408	4939	5025	10252	8207	7156	5362	4633	4249	2915	5978	5611	2308	4394
1908	1840	1790	1998	1534	1397	2293	3671	1368	1994	2720	2016	1750	1382	1963	1882	2380	2912	2794	2717	3262	1717	1950	1418	1825	3405	1117	2344	1053	2307	1381	1416	1209	708	1343	1561	1618	1957	1320	5698	2612	2188	2576	1502	1932	1717	1093	944	1074	1912
5283	4605	2930	6409	6178	5171	2316	5527	4064	2610	4589	5877	4105	4500	1977	4139	4355	3830	7024	6746	4718	4353	5173	7539	4082	4408	2448	5416	4580	648	3840	5145	6091	2615	3463	3436	5216	5396	2126	5636	4581	4726	10766	4534	5800	2892	3071	3637	1969	9958
3908	2686	2644	4855	5173	3762	4258	2746	3549	6810	3766	2154	4658	4561	2837	4440	4499	4782	4594	4519	6295	2074	3787	3049	5928	4249	4675	5575	2673	679	4074	2351	1987	2848	4822	1630	5044	11423	4150	3445	3965	5646	3553	3772	4254	1974	8602	2295	673	5868
9534	8919	8716	7532	12078	8804	9627	12063	7033	7485	13211	12371	12946	7017	9459	5556	9992	12291	8473	10802	14709	7107	9332	4990	12837	10841	4336	7850	7792	11593	5481	9760	9634	5401	6472	6294	15435	9336	9555	10812	5773	6388	10415	7166	5874	4682	5253	5364	2871	10979
2342	2198	682	1451	3694	1677	1377	1653	1441	1386	2878	2011	1623	1499	2121	2091	3693	1980	1756	2565	3261	1878	2120	2893	1681	2676	1727	1398	1904	593	2753	3592	1933	1812	2146	1024	2434	1987	2081	4977	3700	1791	1270	1338	1057	1489	3548	1831	655	1693
2998	3510	2370	3948	4463	3270	6069	4388	3616	4457	3650	2661	2391	3348	3687	5932	12849	6843	5177	5402	6698	2389	4064	2943	3121	4514	2557	3489	3055	1129	1840	3248	3473	2114	3801	3243	4023	4550	3086	3778	4150	4303	6460	3759	2547	2433	1806	3823	968	4164
5343	3571	1831	4428	6550	3586	6014	3736	4398	2948	6820	5007	3768	4363	2196	1709	5156	5483	6172	4481	6782	2702	4270	4616	4782	2846	3438	4170	2432	1529	4251	5934	5128	2540	4377	1894	19575	6521	4599	2538	4098	3634	3765	2899	4604	1892	3617	1972	1386	4850
19356	12993	17899	18789	17849	15846	19473	29525	16006	20623	22728	20995	17439	15245	16155	14382	26932	22565	13535	22949	21763	13073	13574	13340	21365	18166	15493	21181	15093	2177	20265	19782	18193	11984	18728	8979	29024	19961	20032	22540	14059	14372	19670	15306	14777	11464	13906	14166	7223	22632
2603	2819	3003	4068	3220	2835	4546	2911	2906	3454	5962	3338	2984	2303	3117	1695	5147	3891	5136	4165	4837	3185	3109	2775	5357	1862	1315	3227	3463	211	1635	4275	3190	1657	2359	1790	2395	4607	3848	5798	3230	2833	3564	5606	1866	2195	3638	3904	533	7366
4220	3294	2132	4344	2646	2703	2428	2606	3538	4203	5155	3106	1978	2461	2547	1902	2766	4557	2696	5563	3596	2243	3058	5848	2379	1367	2196	3237	2393	273	1728	1942	3000	1893	2417	1908	1985	3005	2192	3532	1898	1406	7348	2494	2076	1479	2977	3819	2366	5131
3106	1925	1246	2413	4237	2839	2959	2345	1707	1855	1739	2016	1623	2060	1245	3463	2321	1879	3284	4810	2596	2429	3015	1958	5726	1967	1077	2763	1587	991	2150	2743	2827	1178	1851	1851	1534	1841	2011	1870	1689	1662	1996	1262	641	1820	2388	2066	1051	2798
9314	6570	3402	9274	18047	6819	11275	4760	7313	7159	13589	8909	5464	5954	5506	4100	11530	12333	6245	10930	8654	7572	8589	14058	10956	5162	3937	8909	11007	1168	6251	7385	10072	4170	9585	3806	6779	9280	8508	16619	9020	8064	7100	7106	7171	4930	9451	6293	3705	11214
5134	6063	2364	4215	6864	3531	4612	3945	4413	5687	3822	4508	2215	3495	3079	2968	4996	3886	3590	5722	4361	3716	5056	7135	5965	1564	1949	3565	1833	909	2585	2491	4903	2265	3322	3693	1636	2716	3504	6835	2158	1833	3180	3969	3285	3284	3710	1882	1823	5276
2210	1394	1950	2141	3243	1489	1726	2572	1602	2021	2360	1447	2675	1313	1688	1166	2913	2136	1708	2019	2838	801	1340	2358	2187	1295	2382	1223	3364	414	1400	2589	1944	1151	1806	1155	2633	3941	1704	2381	3147	1446	3237	1425	1211	1073	1238	1459	316	1999
8313	12040	5131	14077	16111	13001	11994	13093	10810	8184	15474	14233	10282	10354	11869	13754	28520	18313	8591	17183	13910	10813	12972	20007	20809	7297	7028	14824	9177	1159	10860	14386	13061	7038	8829	8072	8793	8279	8074	21877	10821	12529	11517	8591	5639	5819	9345	6131	6773	14039
3817	2832	1609	2571	3806	2197	3546	3814	2414	2177	2571	3270	2735	2392	1289	1254	3288	2503	4731	4150	4007	2589	3258	1933	4125	2714	1872	2871	1872	933	2343	2821	4512	1646	2061	2279	2505	2732	962	2129	2755	2145	3000	2300	1551	1560	3395	2503	1582	2438
2295	2119	1700	3132	2569	1780	1993	2271	2006	3045	3053	2431	1955	2026	1332	1133	3162	3899	3248	3041	3972	1419	2380	3071	5032	1714	1470	2546	1497	525	2783	1535	1761	1808	2120	951	4094	2796	1443	4632	1430	1505	1559	1611	2028	770	1941	1921	1060	3413
10223	7660	6199	11364	12793	8644	13136	8036	8853	10744	13926	7787	5181	8144	8554	8873	15995	12575	7374	13102	11379	8715	11304	9452	6949	6034	6782	9404	7670	671	7431	5224	6394	6594	11641	5806	6805	8938	10103	9487	9711	6879	11270	10998	6442	5269	5550	8314	1713	14800
4210	3864	3711	5286	3946	3552	4793	5903	3854	4857	6097	4578	3900	3665	2848	5948	4106	4293	6037	5525	4272	2791	3689	4185	3466	2506	2878	5012	3369	322	4051	3132	4697	3090	4663	1829	5062	3569	2282	5057	3700	3087	5755	4628	2263	1959	2598	2071	1677	9920
1758	2113	1173	2485	2608	2054	2917	2140	2344	2978	2535	1737	1198	2033	2016	2248	1771	3078	2282	3044	2987	1654	2576	1793	1532	1174	1886	2186	1870	1058	1573	2034	1931	1374	2173	1011	1695	2439	2023	2435	1705	1781	1738	1786	1915	954	1211	2094	862	2393
1251	1029	712	1569	1596	936	760	1172	1423	1655	871	1020	1704	1032	475	952	903	1363	1145	1555	2204	593	1198	1578	637	933	764	1405	850	367	539	808	1030	765	1098	510	691	747	671	1393	1027	967	1219	2171	848	685	490	652	585	1015
3700	3475	2447	4540	3448	2662	1788	2603	2666	2756	2670	3729	3001	2987	1937	1645	2180	2278	2187	5561	3605	2108	2285	4911	2349	2919	1732	3992	2391	264	2409	2692	3043	1825	1970	1890	2082	2595	1943	3498	2144	1747	2134	3040	2413	1461	1991	1650	1003	4597
26152	26307	12737	16559	26318	24273	20448	13023	24251	18593	17769	23625	13394	16827	4867	12598	38038	16756	15695	24991	33739	19142	25805	8967	24688	10763	13087	17744	10904	4449	12858	13757	23841	7785	16988	9900	22862	16289	21327	17531	19779	15316	31113	24370	24911	12758	16479	13401	6697	25034
2484	2600	1500	4907	3268	2852	2908	1621	2605	2710	3677	2763	4480	2004	1366	1555	2740	4839	1309	3158	2403	1437	2237	4003	4416	980	708	4201	2045	489	1473	1492	2502	1626	1263	1654	1337	2466	1697	2777	1212	1156	1881	1958	1574	984	1963	1100	2532	4180
1411	1703	1115	2041	1517	1444	1449	1716	980	1493	2226	2206	1224	1464	1107	736	1746	1246	1696	2104	2379	1102	2065	1644	2418	1498	691	1594	1271	1174	2189	1354	1845	1222	1038	1362	1855	2115	1435	2599	806	1028	2346	1185	1143	1010	1548	728	1055	1752
3870	3718	4947	4967	4758	2783	3671	7687	2837	5310	6668	2609	3096	3114	5069	5584	3694	3539	4350	5314	8079	3407	3713	3861	4742	5493	2899	3724	3062	697	8316	2646	2423	3224	3646	2081	3060	3629	3241	4684	2782	3011	7552	2665	2896	1610	5010	2945	1497	3921
16758	12529	7460	16941	15758	13570	19302	12004	13435	13513	18538	12678	10064	14408	6915	11677	16615	22036	14442	23591	20812	10969	14723	8973	19710	9666	5545	12277	10483	3616	10339	11345	14538	7074	9802	8153	11445	13738	11101	11796	8578	12292	15695	13988	10186	8130	19774	10691	2267	16228
1713	2196	2027	3012	2398	1512	1302	1417	1564	1934	3615	1892	2222	2496	796	1781	1532	1350	1456	1737	2906	1215	2130	1561	2886	1535	2928	2279	1737	372	1825	2402	2410	2651	1631	1065	1610	2747	1151	1369	1870	1934	1316	2428	1150	804	1896	1468	472	3289
4547	6700	3759	6865	6785	5541	5856	5814	5589	7704	8622	4594	4633	6683	6621	4815	4751	7269	8589	9359	7660	5777	7250	5528	5254	3588	5570	5904	4834	896	5972	7480	3286	4945	5818	2357	6533	7137	5317	6172	4935	7155	12766	5850	4068	3175	3136	5442	2091	7992
6987	5482	5646	4615	4220	3865	5722	10588	4527	4848	4081	6059	3397	4774	3437	3954	6159	8208	8186	6625	11656	4077	4646	4951	6798	8902	4325	4537	1629	1485	3407	3494	3975	2791	3865	4461	5258	9651	4773	17994	5944	5648	8307	4268	5371	3737	2599	2839	2236	6391
2283	2369	1479	3177	2461	1877	2334	2372	1940	2722	2591	2624	1897	2044	1982	2551	2990	2684	2225	3501	2240	1809	3053	3917	5147	1741	1394	4255	2602	190	4008	3610	3395	2027	3004	1151	1589	1581	1518	1813	1918	2365	2418	2460	1353	1122	2365	2631	1602	2783
2433	3295	3326	3399	4234	3111	4430	4752	2335	3593	4263	1692	1955	2702	4013	4002	5818	4854	2714	5454	4604	3179	2955	3577	3873	3102	1916	2895	2241	1137	2120	3203	1930	2097	2545	2134	2755	4937	2063	3276	2181	3444	7673	2262	2300	1217	1807	2723	1349	3332
1917	2837	2015	4051	3545	2653	3604	3320	3069	3409	4551	3395	5749	2523	1793	2135	5038	5568	2169	3504	3053	1564	2681	4414	7009	1874	1240	4308	2079	1162	3072	2543	2850	1764	3079	730	2944	2870	1687	4676	1749	3306	3632	2359	1884	1340	2126	1575	2432	2637
820	773	744	1933	995	1041	1254	1350	1338	1804	1415	1424	1134	1026	729	601	1005	2073	874	1836	1103	525	961	1285	1405	685	564	1783	1005	112	615	1489	1137	546	1292	382	605	1505	1241	1018	663	919	805	658	514	649	867	1172	718	2178
4640	4526	4279	5431	4445	4976	8289	6120	2790	4431	8513	6085	3382	5429	4555	2981	12389	3791	4391	7062	6237	3269	6044	4494	10158	3152	3745	4667	6069	1142	5580	6909	5841	3775	7211	3491	5759	10947	6673	8449	2507	4737	7715	5584	2824	3198	4133	2971	1404	6073
11862	7655	7828	11969	10060	10078	14933	7190	12385	10457	19358	11613	8409	10944	8446	8356	24336	15839	8543	15982	13582	8727	6411	9580	9352	6154	11991	13771	9965	1175	13363	30639	12255	8210	13803	5885	16970	9217	6709	10131	11901	8889	9264	11356	8399	6392	8482	5273	3170	25147
6459	6095	7185	5828	6883	5422	7850	16388	4602	6136	10340	8115	5617	4654	6874	4712	6864	8431	9900	8706	8270	5005	5273	4345	7857	9738	5185	5973	5919	2120	5604	5161	6577	4365	7559	3139	13006	7797	5134	9430	5306	4189	14230	4452	4316	3612	4299	4370	2548	7892
4660	4202	4054	4822	5360	4508	5606	7367	4634	5106	6576	5578	3633	4529	3780	3277	6615	5833	5593	6473	5767	3446	4923	3276	6509	5119	3456	4641	3109	945	3764	3620	3797	2696	4733	2727	8432	3724	2638	10485	4236	4892	6442	3252	3360	2958	5438	4828	1615	4500
3114	3148	4000	4419	3993	2775	3380	7488	2800	4510	2893	2707	3216	2748	2897	4367	3803	4284	3953	4801	4927	3007	3776	2344	4215	3009	2324	3553	2770	1115	5889	2876	2196	1841	2826	1601	4998	5053	2294	3417	2325	1587	2778	2697	3318	1328	4466	2219	1388	4421
8487	11207	7269	8909	9199	6898	4572	8316	7066	6956	6824	9426	6237	6141	4751	11539	7704	2219	10367	10526	10245	5859	8712	7532	7521	8532	6198	9046	6729	750	4662	8598	6376	6890	11018	2467	14108	7530	10140	8641	4922	6556	5502	4185	5215	2003	5451	6279	4819	6522
579	615	735	977	1364	595	690	411	558	910	963	571	783	451	593	731	715	916	719	738	899	705	605	1907	818	354	701	860	628	160	954	598	639	453	687	331	946	661	403	1564	883	389	754	435	552	558	935	717	469	620
52571	47516	28052	30058	65282	35117	46814	24338	31011	35131	30372	47962	23550	32894	17798	24163	73574	38064	26074	43783	55383	45799	52917	46907	41381	24684	25857	31776	16622	11282	32931	33701	35847	21055	31518	23421	29065	30396	42633	42845	28583	32262	56070	38851	26445	21682	32437	21172	13608	33347
1808	5295	4114	4350	3648	2157	1993	2618	2313	3541	2781	2329	3291	2266	1273	1192	2259	2143	2821	2912	3592	2331	3149	4025	2094	1436	1931	3898	1170	117	3385	2100	2282	2790	1851	1190	2813	2333	3087	3269	2295	1339	2747	1895	2155	1362	2001	2135	1687	3470
5093	4508	6656	6582	7386	4651	4924	6421	4646	6829	6353	4204	12494	4840	2752	3132	5377	5822	4992	7461	8168	4484	5329	8651	5196	2766	4213	4539	5529	322	3444	6767	4355	3374	3842	2293	4102	5019	4865	7052	5875	3679	5059	5518	2632	3286	3345	2266	2170	5966
4326	4905	4892	4322	8547	4022	3669	3962	4057	5788	4931	4280	7574	4100	2484	2801	5340	3054	3270	5554	7580	3107	4489	3175	5788	3524	4527	3792	4958	263	2604	5849	3665	3837	5185	1824	4480	4552	4374	3791	3563	4037	3511	3373	1993	1608	3596	2641	1707	4719
1529	1162	1688	1746	1618	1018	1478	1614	1377	1573	1755	1561	3300	1132	999	736	1327	1528	1068	1567	2087	1107	1392	1753	1529	878	1256	1212	1530	115	608	1078	947	850	1021	639	1275	1149	1190	1351	1018	1030	1854	1023	761	513	939	699	530	1513
1765	1629	2379	1891	3420	1338	1632	1544	1332	2388	2560	1892	5250	1584	772	876	1667	2153	1867	2581	3170	1277	1237	3607	1870	662	1805	1773	2114	77	1044	2741	2824	1344	1748	877	1489	1601	1893	1968	2180	1297	1802	1561	1194	970	1404	888	357	2137
2896	3524	2513	2074	3870	2180	1998	5018	2600	2827	2976	2535	6432	2122	2946	2631	4061	2300	2647	2741	3917	1437	2368	3253	2771	2705	2721	2044	3276	503	1968	3029	2740	2393	2822	1082	3330	2452	2354	2626	3869	1954	2603	2037	1900	1232	2145	2105	1409	2566
39016	41719	32692	26637	51515	21689	24498	17755	23047	24817	35497	35025	12928	17155	15565	27752	33708	33278	28525	39135	41861	25535	29617	30535	50051	31090	19596	27485	23147	7526	24828	32867	32830	19672	65463	13635	26120	20148	33783	34177	28737	17176	28122	23949	29709	8657	18362	23437	10114	19347
4885	4858	4990	8859	8208	4807	5576	4879	5697	8417	4451	6454	3102	4094	2106	4086	5948	6852	2900	9436	4619	3916	5804	6451	8056	3226	2065	7229	2960	763	5258	3696	4729	2336	2889	3126	3426	3522	2955	6704	2776	2686	6297	4096	5336	4265	3016	2578	2997	6569
1385	2561	1744	2062	2091	1373	2140	3298	1577	1575	3543	3089	3267	1742	2278	3119	2369	1347	1763	1386	3135	921	1789	1765	3200	2254	2744	2477	2184	720	2810	3167	3180	2688	2339	1616	2461	2670	1624	1588	2823	2337	1870	2113	1353	827	2049	2826	1544	2289
7614	7754	8070	17776	8063	7109	11138	5326	12984	8458	13901	11674	11988	8516	8814	8049	5873	7776	6996	9396	9590	5295	7583	8180	13537	5803	8850	11352	6922	675	6548	9481	12745	6856	4877	3989	6545	10854	13677	5333	6941	7469	4350	7798	4408	3600	8556	10277	4721	14974
1336	978	697	2397	1469	1218	1321	993	1807	1865	1402	1769	2365	1262	481	1559	1286	2410	1494	1932	1901	790	1251	1395	1195	842	719	2252	1052	722	1073	1470	1483	567	1693	816	1228	2081	969	1868	1037	919	1798	1727	2522	1016	1215	676	809	3333
2227	1348	1922	2799	2755	1651	3071	1096	2094	3734	5232	2051	2609	1597	1177	1453	2637	3271	1651	2607	2986	1866	1775	2167	4717	1080	983	2257	978	767	2461	2894	2653	1203	2140	1712	2656	2501	1323	1768	1111	1864	2548	1906	1839	1121	2663	1239	698	2650
1667	1402	2219	1755	2479	1605	1888	3384	1411	2184	2665	1567	1547	1196	2188	1967	2643	2676	2564	2050	2980	1207	1674	1692	1884	2472	1201	1704	1883	491	1257	1517	1638	1415	2026	983	2662	1982	1680	1503	2140	1379	3629	1371	1547	664	1570	1751	393	1710
16283	23728	9320	15115	25272	17926	19552	13880	16627	15019	32839	15988	8942	19140	18991	17936	14952	20405	16643	31842	30944	21117	24808	13174	18635	12596	13098	16284	17782	9762	10083	14664	13044	13240	18897	8458	15488	19704	24183	18513	12358	17166	25240	16605	8963	10908	12098	13236	5216	13464
16510	27168	19251	21972	23382	20249	27925	11643	14146	15694	26806	33170	15454	21611	11830	10354	19875	11294	18483	30899	21785	15108	17302	23217	19505	7870	18072	20807	18542	2058	17931	16110	19426	21809	22237	9259	18758	22326	25589	29521	11403	20229	25700	28727	11748	10422	12560	11292	7413	24481
5230	4426	8249	8406	5195	4087	5950	7739	4898	7720	6757	6099	6889	5284	3785	4808	7106	5983	5896	6023	8810	3712	4280	6841	5820	6795	4211	7100	6042	1316	8026	8763	3879	4941	6053	2458	12241	8713	4087	8173	3789	6466	10723	5768	5988	2647	4252	5089	2737	7301
7911	8078	4062	7860	9099	8363	7038	11267	6498	7129	9350	7605	4146	5846	6994	13193	10345	6919	8248	12997	6794	6340	7818	2830	8492	5835	5919	9150	7328	1683	4892	4923	7135	3804	10315	3370	8912	6172	5758	7897	8107	4988	10176	9764	22721	2761	7042	3664	3013	13828
3893	3399	2052	2988	4749	3003	1540	2866	2016	2202	2029	3829	2592	2882	3295	4234	5921	2952	3729	4268	4345	1380	2684	4509	2272	3134	1934	2785	2717	1455	1916	2177	4207	1748	2933	2558	1987	2415	2421	3761	2699	2020	2318	1852	2082	1895	1714	2499	2030	3813
3099	3727	2237	3322	2778	2637	3496	3840	2810	3871	4413	2834	3388	3452	2501	3215	3978	2990	4828	4329	4041	2716	3847	2819	2245	1958	2833	3397	3138	351	2167	2218	2694	3021	7994	999	3378	4640	1913	4364	4134	2384	3593	2733	2651	1489	2925	2086	1196	4869
862	1089	1315	1869	1465	1030	1034	2283	1019	1567	2561	1329	752	881	1204	1130	1493	1442	700	1546	1755	670	1090	2100	1417	1086	700	1316	1410	132	1371	1098	1267	708	1329	608	2029	1118	771	1842	1037	1365	1235	880	670	746	1043	1442	1013	1797
14184	8907	5622	8792	15225	8491	12967	6272	8078	7874	15433	13974	3792	7530	7200	6750	10661	15950	9893	16588	13464	6446	8858	7106	11492	6078	3662	7412	9102	7657	6637	15868	18631	3970	9965	7862	10211	10450	5761	10062	8023	6146	8448	9140	8646	11650	9240	7306	4432	10692
2872	4254	2072	4284	6252	3933	4196	4458	4262	5211	3658	5410	3215	3491	1723	3530	4196	4473	3132	5695	5244	2671	4742	3659	4005	6958	4148	4917	3711	3750	2920	3500	2854	2854	3993	2600	3807	4261	3072	7300	3505	3251	5865	4230	2462	2494	3839	3528	3102	4221
22803	18024	13570	21478	23278	17789	19285	24612	16868	11708	24961	18970	10978	17198	13782	22170	41115	28823	26672	22836	19582	17494	22864	15339	26505	20430	15580	15961	17166	2661	28332	21348	22522	15698	24539	14354	30720	13749	14301	31256	17748	44438	28070	14919	11081	13373	13126	12809	8704	20246
19910	23588	21502	16819	32628	14597	22048	11909	15167	20123	39121	20391	16097	18014	21040	16937	24265	19119	11811	26620	37765	16619	16101	13496	23738	21542	17091	15128	10494	4684	19517	29092	18319	11337	19040	11029	17664	15836	16653	17199	18762	27092	19160	21446	15430	16635	19966	13133	8454	19541
4503	3253	2424	3517	4774	3131	4323	3030	2940	2446	4806	3247	2435	3548	2009	1923	9013	6077	3038	5258	4568	2566	3118	4661	6074	2210	1693	3616	3119	1029	3555	3859	4093	1942	2868	1708	4883	3723	1902	6408	2275	3988	5069	2822	2257	1233	2652	1687	1247	3479
1216	1231	1194	1745	1575	1134	1134	2208	1015	1263	1210	1296	1538	1033	635	1039	1373	1672	1096	1780	1617	828	1181	3539	1306	1044	748	1345	795	459	1715	1072	1589	688	1036	693	1343	1324	920	2383	1231	1151	2850	919	1793	883	864	981	1021	1233
2885	2237	1207	2271	2714	1935	2419	5318	2313	2361	3186	2867	3548	1793	2247	1613	4275	3475	1577	3051	3241	2279	2765	1199	4188	2286	924	1583	952	1070	1424	1795	2370	1142	3570	1572	4554	3703	1982	2555	1511	1746	3596	1775	2131	2087	2181	889	824	2229
4753	3468	2967	5274	5110	5041	7049	4297	6108	7157	4656	6059	3760	4481	1712	2222	7746	6371	3899	8050	5370	3338	4973	4581	8132	2271	2961	6997	2455	437	4309	4063	6702	1450	3531	2178	3256	3725	4571	5930	3996	2918	7625	5169	6095	3339	3782	2975	2295	8609
2507	1327	2026	3677	1526	1714	3155	3195	2195	3150	2743	1983	2848	1838	1182	1639	2191	2752	3778	2363	2043	1617	2101	2577	2204	1699	1208	3205	1656	212	2893	1891	2116	1684	3611	867	2809	2802	1323	1915	1226	1173	3366	1700	1619	1307	1731	1249	764	4627
14662	28988	8696	18077	21423	15524	17708	12613	15561	17325	18284	11370	12286	16776	12323	19796	16262	17032	13114	24269	21846	15152	21815	13179	8538	9093	14015	16876	12439	3139	14122	12430	15510	16127	17241	11760	12918	19913	14924	16951	11741	15614	11440	18308	9802	14126	12435	19608	9518	15902
4495	3279	5527	6502	9831	4153	5445	3500	5252	6749	5746	5298	11662	4460	3196	3419	5075	7163	5542	8004	9488	3422	4304	10333	3250	2281	6337	5543	6736	169	2639	8526	7132	3227	4736	1761	4785	4146	2763	5316	5218	3627	7574	3221	2165	2254	4611	4026	1795	5671
7965	8719	4045	7671	11842	6371	9187	6803	6720	7504	6998	9333	6578	10181	3277	5527	5981	7980	7036	10208	14250	7818	9810	6657	5641	3909	8494	6545	8940	5847	3482	6047	6212	7024	7938	5398	7179	11152	6817	10325	6147	4812	10040	5888	5508	5453	6703	8333	3094	8955
1087	849	504	886	501	670	840	1436	734	722	1609	877	668	820	808	866	1249	1129	730	1182	1255	674	877	2161	1407	469	698	1030	550	220	1443	490	447	924	988	527	998	834	702	1448	771	846	1148	847	1043	490	422	664	463	1005
32447	31858	16056	23854	39351	28681	51928	21637	27590	30711	41941	19284	23660	24412	31800	32357	36961	36031	32911	35134	39815	28361	32487	16273	48449	36852	31868	24072	28772	7161	28676	33577	19868	20595	36766	16446	46262	43303	33696	29753	23635	29884	35455	31620	21416	25572	76199	21968	5892	51985
11777	5764	8127	6146	10562	7671	10288	13605	6627	7884	12269	5539	7374	8669	8471	12528	14236	9430	11718	13084	18971	7432	8957	4382	8918	12255	7384	6073	8236	3211	8971	11624	6671	6013	10718	5699	12030	10138	8419	7961	10532	6932	9755	7229	8911	6530	5696	6969	2090	9920
42377	23725	21246	21287	41745	25869	41229	23873	19978	14991	34106	39269	14021	24573	17714	21413	33013	25100	13795	37442	41385	22826	26023	20757	31645	17599	14811	19161	23607	4751	21370	20092	35443	17115	30965	18294	44444	19258	25284	29945	17187	25527	23511	22973	14267	18492	23863	27534	7547	28061
1840	1239	844	1763	2315	1455	1427	1831	2068	1746	2363	926	1993	1365	987	1084	708	1646	1566	1872	2888	921	1863	791	1468	1327	1009	1421	1058	693	884	1075	842	1347	1479	620	1431	1345	1337	946	1474	1066	1385	1526	516	1784	800	891	671	1458
1373	1285	1313	2095	1499	1209	1468	1512	1735	2503	1883	1167	2090	1606	916	811	2175	1701	1297	1906	1632	800	869	1464	1162	881	1109	1861	964	87	1987	3009	1284	996	1752	706	2546	1792	945	1618	1974	1461	1487	1496	1638	689	1057	811	538	2655
9851	7599	7202	6647	14064	6960	10665	12359	5742	6062	13619	9800	4912	6158	4530	9283	13206	11077	10356	10919	19538	6638	6947	7517	16473	11673	6067	5990	6838	3579	6461	7007	12758	4927	9518	7781	12931	4676	7416	8583	10347	7680	9095	7785	14301	4994	10040	6676	2570	10410
8039	6259	4265	9256	8807	6702	10012	10368	8243	8028	12032	7523	9139	9013	4227	6356	9530	9915	10298	10324	10395	6074	7947	5873	7102	4482	6383	10440	6526	2997	5680	6620	8161	6209	8596	3403	11500	12372	7804	7995	9185	12449	17100	9038	35064	4139	5756	6104	1746	15315
2715	1991	1914	1651	1840	1754	2340	1498	1715	1342	3221	2330	2128	1878	1317	993	2537	3498	2001	3276	3569	1907	2370	1369	2724	1950	1084	1975	1172	1869	801	1682	1944	454	2457	1699	2061	2240	1370	4164	1845	2141	1749	1612	1716	2267	1210	1192	987	2353
8992	8536	10361	7213	11757	7110	6584	6370	5231	7400	12531	8722	5107	6500	6529	14013	10338	11230	4216	7528	15442	6301	10140	6751	10062	8143	3949	5225	11805	6449	5085	7115	6992	4502	7326	6272	8602	7943	4734	10873	3844	4557	10385	4086	4635	4123	7038	4270	2489	8111
5020	2725	3012	2875	3903	2094	2879	3721	2642	3200	6386	4667	1899	2318	2883	2804	4449	3726	2684	3262	3965	1468	3086	3007	3129	3281	1642	2228	4297	2285	2550	3707	6925	1907	3292	3473	3970	2258	1168	3249	2078	2347	2448	2337	2282	1452	3401	1548	1151	4315
4931	3363	1109	5283	5709	4101	4726	1453	4559	4421	6375	4991	2581	3445	3872	2201	5575	8421	3722	5840	3644	3845	5249	4057	5821	1168	1429	3981	2609	711	2249	4575	4699	2452	4603	3447	2212	3195	2463	3664	2292	3591	2930	3406	1344	3914	2021	1519	1416	5407
2415	1761	1334	2200	2890	2176	1092	3375	1673	2039	2272	2226	1808	1880	1037	1249	1944	3210	2744	2556	5253	1365	2366	2104	2158	1290	1422	1398	1508	673	1356	1733	1924	1446	1513	1119	1765	1950	1976	2780	2183	1683	1599	1331	2009	1025	3222	1698	717	1694
1596	1354	1444	1228	2695	1411	1009	2203	1038	1628	1612	1692	758	1065	1483	1011	1751	2057	816	2045	1875	827	1184	1832	2280	1709	784	1499	1431	228	2110	1114	1727	1100	1945	1127	2368	939	1366	2187	1485	1772	1620	988	817	1056	1255	1051	1049	1375
6357	6329	3922	6850	9251	5674	8310	6045	5748	6587	7868	7705	4135	5942	4295	13094	8855	7938	6216	9093	10017	5663	7308	4813	9222	5699	2671	5544	6333	2479	4177	6931	7945	3202	6798	4181	6157	7231	6247	10054	3639	3957	6576	4944	4766	4683	5311	4963	2222	6801
3411	2448	3458	3894	3471	2363	3325	3896	2428	3833	2208	1894	2061	2682	2723	3748	3465	3674	2859	4484	4396	2401	3285	3723	2643	2736	1968	2419	2420	565	6458	2375	1468	2406	1122	1230	2811	3150	2238	4484	2689	1655	1185	1073	982	1466	4135	1893	685	3563
1365	1133	983	2093	1983	1559	1615	4178	1793	1397	1907	1912	1878	1621	956	816	2825	1959	1948	2171	3301	1363	2049	1771	2333	2918	678	1650	892	307	1057	2183	2519	1197	3354	1572	2094	2220	1981	2302	620	1987	3684	1477	1612	1766	1139	1555	399	3074
12001	11610	13084	15226	13303	11596	12225	38123	10103	11416	18885	8143	9513	11035	16676	19879	26816	18116	13035	15446	17050	11145	16137	14548	22932	18612	10219	11282	12736	622	12679	16142	6729	9721	14516	7574	14769	10715	14081	12018	11287	13029	8319	11666	8006	7255	5834	11789	4199	12781
9974	5938	6775	7841	8340	7713	11334	12489	7368	9951	10302	4412	6542	6570	7120	8445	14457	10552	7847	12522	13208	4517	8084	4020	17589	9565	4741	7951	4703	1948	4321	6648	5114	4208	9961	5075	10023	7359	5608	7670	5797	5073	5805	8416	7337	3152	4652	4371	1874	11399
21524	15740	8079	16375	20929	16899	12718	13972	14770	9761	16269	16763	10226	15292	6599	12111	21657	18800	20358	23926	27767	14823	17819	15047	17479	20586	9213	11930	15414	2227	11495	13454	20819	9246	21955	9508	31982	13278	12506	13297	15322	7675	26313	14600	24926	9584	14013	14572	4809	15544
5106	3815	1456	4325	6702	4424	4584	3959	3147	4467	5573	4145	3168	3347	3083	1527	4945	6333	3948	5506	4724	3735	4902	3931	9315	2514	1884	2675	2696	801	2696	3948	4739	2002	3553	2357	2780	3225	3682	4923	2208	3286	4517	3889	2032	3147	2617	2201	1975	3072
5900	6463	8403	9636	5094	6276	7677	9376	5934	9151	9240	6963	8049	6596	4533	3423	8777	9466	8800	10833	7309	3947	4872	12026	9800	5888	3524	11724	6121	560	7378	6970	5181	4212	6296	3636	11162	8181	3053	11437	4368	5980	8759	5712	6294	3019	6044	5044	4846	9024
5509	4948	3814	5664	6965	4762	7147	3699	4992	4614	11341	5198	5039	4409	4974	3243	3111	6880	4977	6322	6764	4990	4946	3995	10127	3524	2380	6131	4635	488	2669	3265	5127	2349	3746	2717	8590	5294	4053	6861	2288	2727	5597	3499	5645	2147	3612	2635	1348	8417
1726	1716	653	1567	2419	1613	1508	3433	1276	1424	2552	1659	1675	1328	884	884	2276	2594	649	1604	3773	1099	1562	1035	3231	1543	706	1266	1269	354	1655	1338	1243	1214	1921	1068	1651	1727	1191	1777	1451	1269	2614	999	967	1362	988	1169	734	1736
13546	17885	7980	19094	12999	15896	26106	8627	12506	15145	31208	22050	10830	15542	9961	7334	13775	12546	9776	22464	16173	17380	21950	17266	28182	3821	7460	17080	16247	3404	13185	15893	20410	10354	13530	8979	8964	19434	19229	27687	6632	10184	12432	14327	7332	13636	11889	7146	3578	24541
6315	9885	4841	8147	11526	7040	7198	26371	5922	7460	11281	14334	5937	7057	8226	8689	5745	11202	6929	11560	10033	6514	8737	11028	9087	13862	5902	13139	6118	1456	18170	11206	11059	7523	9903	5352	7440	7676	6464	16328	7902	11027	9276	6753	4086	3222	6972	8798	7409	5782
18055	14716	11025	16795	21068	18431	10281	23447	13828	18445	23152	18577	15039	15297	9232	14647	29846	19974	15232	24021	23829	14083	14113	20257	23758	8908	15823	15079	17190	862	19657	12243	18939	11393	18943	10394	16264	19021	8852	29478	21462	12743	24655	10942	10152	4559	14973	33799	5159	30089
3517	2201	7387	7783	3093	3011	4802	2288	4388	6616	4815	3021	3402	2682	2615	4746	4148	5810	3094	4323	3497	3198	2568	3680	3166	972	3110	4680	6566	246	4150	8769	4231	3208	4166	1353	3409	2416	2789	3492	3408	4561	2623	3376	2142	1923	2845	3078	1221	10491
4685	4370	3342	5738	7242	3821	5641	6491	3576	5935	6325	5443	4474	4021	5373	4869	3059	5381	4053	6440	5268	6224	4686	10591	3312	2688	3365	5133	10530	658	8949	5378	5688	4732	6153	2595	3531	4775	6164	8708	5739	4333	3892	2762	4491	1382	4099	2928	1895	4543
1190	829	351	993	1401	698	1235	999	916	1103	1419	899	678	629	716	891	736	1300	572	1272	916	849	1004	1352	834	512	260	616	1003	201	681	813	1082	433	893	630	1347	848	700	2073	1007	530	650	511	867	468	809	454	325	651
8631	14015	17870	10020	17320	9680	7828	20831	5598	12473	17481	12868	7927	6968	7480	7664	19760	9162	10591	17242	14465	9515	10008	24258	11793	13663	7947	16780	13885	2720	8128	15050	15226	9210	9269	7093	18477	7839	7551	24127	5061	13197	14454	10829	8321	3217	8186	7096	7339	12649
2591	1875	2005	2427	2998	1698	2833	2752	1904	1485	3461	2388	1284	1899	2048	2232	5345	4111	1915	2461	3144	1495	2237	4334	5392	2448	1304	1989	2103	1526	2407	2398	1983	1257	1845	2019	3338	2503	1293	5574	1570	1043	3772	2735	1406	2651	1258	998	878	2432
5275	7405	5833	8952	11502	6723	7433	12372	7839	5560	13080	9526	10591	6984	5553	9325	15268	12916	7436	7404	12133	5103	8673	12733	14214	9053	3988	9767	7549	3817	11468	8125	9583	5150	7624	6058	11410	9346	4591	12369	8678	10435	9847	7245	6029	7607	5477	4266	4586	10251
3375	2764	1320	3844	3041	2113	1714	2243	3116	2469	2819	2301	2300	2060	851	1535	2572	1569	2811	2999	3879	1355	3399	3478	1450	1171	1471	3440	1431	295	1212	1544	3200	1925	2715	901	2908	2749	1371	1799	3183	4838	2123	1560	1454	485	1252	1559	1984	1295
3383	2134	1459	1779	3325	1745	2644	1759	1740	1092	3274	2371	1064	1778	1633	1443	4739	3949	1726	3045	2552	2093	2427	2577	4020	1528	1031	1645	1972	634	1878	2244	2930	944	1737	1917	2232	1753	1679	4659	2096	1086	2829	2024	1252	2657	1600	864	931	2565
7875	10768	4718	10754	18924	8925	10787	8016	10622	13322	6664	12236	8457	10572	3525	7264	12105	12215	12665	16943	13082	6833	13125	12768	7482	3730	11124	11418	12864	994	9212	16190	7399	7230	10747	7964	10375	16703	9479	11392	14781	10492	12224	10695	5790	5417	10774	10589	3851	14998
2356	2832	3411	5298	2611	2639	3958	4110	2211	4404	6568	3639	3084	3507	2795	1631	4369	2867	4519	5222	3207	2956	3636	5694	5214	1887	2441	4567	2997	619	3272	3858	3488	3352	4553	1669	2931	7054	4166	5570	1741	3156	7641	3478	2525	2763	2652	2328	1342	5123
3815	3942	5209	7143	3320	3948	6770	4857	5391	5704	8569	4903	4308	3639	5052	2663	5931	5671	3455	6170	7199	3860	4249	4406	7136	2580	3404	6862	3435	295	2806	5339	3899	2583	4335	1667	3907	5639	6709	7958	3446	3261	6418	5165	4179	3160	4434	4553	2152	9649
1788	2734	1276	3397	3901	2115	2501	1918	2562	3599	3269	1494	1484	2178	2603	2657	1968	3929	3116	4689	2548	3211	3203	2881	1780	817	2474	2575	2546	133	2550	2947	2343	2042	3403	1193	1223	1995	2592	3525	2052	2024	1415	2143	1763	973	2153	1713	603	3263
1278	1415	1253	1898	2652	1264	1544	2448	1330	1361	1855	1596	2138	1596	1397	1706	2299	1786	2261	2043	2274	4748	1862	823	2799	1096	659	1199	788	504	843	1939	1279	942	1749	981	1454	1954	1196	1253	1955	1216	1589	1112	795	719	1150	837	407	1431
6261	6050	7417	6109	13960	5981	4069	9962	5262	6097	6529	6709	9404	6095	7510	12684	10127	4658	11288	9179	10223	13112	7260	4540	5220	8160	7207	5533	5889	2584	6982	6693	5631	4348	7491	3976	8579	6375	5978	4656	8526	4399	4891	3893	4920	2728	4652	6413	2394	4596
5113	6468	6593	7938	10171	5926	7730	6329	7602	5812	12572	7285	8067	6208	5451	4622	15619	18880	6263	8758	8982	3478	5823	12799	14039	5060	5058	9353	7125	2919	8579	10136	9358	3892	8302	2159	8572	6344	3799	9703	5362	9964	7684	6656	6701	3284	7901	3256	4194	10888
3628	4244	1979	4222	6059	4303	6753	4102	3856	4687	6842	3791	2642	4404	3102	2888	3733	6639	7961	6423	7181	4300	5532	3327	5660	2397	2064	3168	3226	3141	1842	4041	3767	2294	4280	2917	3354	6790	2831	4463	2822	3113	7326	5225	3966	4027	2802	2768	1051	4000
6205	5518	4739	4434	9466	4962	6148	15894	3585	5394	8012	3823	3289	4910	7501	3143	10645	5702	5016	7323	6593	5362	5329	2902	7307	4164	4305	3400	1754	1953	6424	8555	7189	3886	5918	4278	14585	5005	5521	7076	2591	3402	6850	4443	6254	5687	3076	2536	2847	5736
7140	7118	3906	8352	9823	6001	5309	7488	5932	6245	7362	6512	4538	6314	4628	7884	6925	5038	6617	12492	12717	6677	6874	11415	10142	7112	7223	6675	6039	1574	7039	12409	8418	3498	4651	5822	5194	7218	5066	7231	6169	6014	8949	6404	5902	4260	4788	9013	1961	12949
1019	984	1291	1294	801	950	1032	1665	786	919	1532	1089	926	843	676	648	963	1379	2001	1684	1408	803	1167	2008	772	1588	900	1201	523	220	606	832	568	583	1600	572	1769	695	582	3584	894	780	863	738	948	906	560	437	568	855
991	1824	879	2366	2418	1200	1102	2728	1562	2413	1348	1942	2532	1599	894	1007	1863	2881	1452	2466	2244	901	1971	2727	2863	1261	756	2292	1867	306	2408	1736	1775	1505	1111	972	1033	2126	958	2794	1101	1973	2034	1624	1081	1088	1538	952	1702	1356
31476	26843	25583	28781	49404	32483	33750	39206	24113	28668	36776	34354	19505	30143	25737	20018	48675	49773	36673	67353	36011	30277	28584	31012	39715	33081	17022	35861	23987	6836	23433	30104	36899	17322	34552	21717	37459	31390	26847	34105	24847	37082	39032	35198	17638	24130	30747	18801	14685	36753
4892	4859	2531	5598	9475	5578	7663	3054	5538	5677	8267	7792	4241	5079	3897	3141	10267	13031	3507	10497	6418	5582	6482	5873	7892	2635	4348	7510	6930	1046	4251	6145	9146	2982	6272	4284	3834	4121	4838	8968	12029	4778	5894	5290	3472	6802	7463	3871	2250	5706
2822	4428	7311	4418	5379	3293	5121	5944	3950	5390	3541	4578	3333	4539	3095	2389	4409	5746	2244	5415	5273	3682	4258	4978	5580	1026	2807	5097	5025	435	5909	4131	4146	2944	5026	2349	1814	3937	3222	5658	2809	3402	4298	3278	2327	2077	3096	2599	1766	4504
3439	2757	2108	5428	5992	3344	3594	3679	3662	3837	6069	3261	9389	2550	1834	3097	2321	4678	4489	3827	4950	3155	3726	3602	6178	889	2175	3424	3687	455	2417	3561	3973	2244	3428	2065	3766	4008	4135	4302	3209	1918	3204	4602	3271	2414	2569	1870	1252	5250
2208	2254	1572	3541	3041	2338	1516	2440	2359	4808	4011	2819	1696	2229	2406	1933	3964	4343	2473	3469	2286	1961	2408	5310	4065	1327	1850	3818	2403	241	4487	2982	2595	1228	1921	1445	2065	2128	1551	5027	1666	3107	2515	2259	2117	1342	2616	1032	1883	2626
1964	1390	1002	1403	1439	1369	1569	2091	920	1212	1275	1512	1539	1532	646	1381	2267	1324	1936	1929	2498	905	1611	1758	2913	1153	895	1269	1172	421	1096	1872	1769	955	1587	890	1675	1739	622	1628	1207	1458	1507	1232	1103	553	1472	1140	763	1223
5747	6291	6660	5862	7789	4800	6856	4785	3680	6206	4486	6550	5814	4768	5158	4169	7341	7966	8497	6372	8275	3732	6230	5457	9630	4584	2535	5008	5178	5181	4139	5562	9082	3412	7125	3015	5134	6469	4776	11584	5824	4949	9678	4658	9845	5278	4808	5809	3249	6045
8946	7368	5687	7546	9160	8352	9004	6700	8820	5959	9201	8515	5418	5955	2015	4715	4502	8969	6264	8683	8349	4608	9387	3507	10899	3367	3807	9022	6310	726	3792	8931	8113	4481	5615	2472	6328	5359	4622	7117	5413	6817	15407	5458	4547	5473	8438	7472	2821	9584
2751	2157	3257	4143	4576	3016	2975	2462	3067	7786	3528	1498	3270	2731	2246	2243	3353	4628	3818	5200	3733	3091	2711	4009	4275	1278	2875	3857	1471	164	2765	2971	2602	1575	2572	1068	3882	3249	2549	4212	1991	2554	3720	2609	3087	1378	2534	2809	1606	4139
16867	12456	12378	16323	16852	12611	15679	14068	13740	20144	19747	15866	15214	14611	6107	8944	17453	19282	23273	20132	20015	12768	11767	21702	15040	11662	9690	14619	13333	1501	13289	15769	14992	10811	19034	7321	18576	19128	11823	19626	9193	13355	16436	12149	9712	8853	10606	11002	3449	17706
5882	5413	5224	9935	6755	5451	7701	6090	6217	8930	10071	5617	6149	6075	6341	16646	10080	6913	2944	8772	5946	4800	5315	9796	4875	3508	12868	9112	8502	182	9823	13837	5234	5832	7177	2466	9383	5427	5511	8880	6577	5962	4227	6296	4538	3175	3371	5131	1917	12989
3502	5582	4924	6892	5908	4556	6078	4673	6000	5367	7846	6414	7148	5692	4128	4503	4630	3264	3809	5714	6801	2257	4943	3244	7325	5642	6988	7268	3421	553	2676	4256	5570	4985	3995	2009	3702	7818	7311	9913	6800	4829	4077	4821	3199	1944	5187	5696	4279	7505
4958	4407	2014	8572	4185	4332	7386	3249	8143	5591	10860	7062	5900	5845	2089	6414	6299	5246	4835	5322	5771	2360	5762	3434	8201	2171	1845	9105	3746	681	2995	5196	6838	3052	3105	2190	4511	6590	5831	13428	5368	6411	3136	7250	3829	1793	7823	3659	1633	9351
9148	9282	4788	10915	12223	8007	9002	7763	7784	8884	14542	11018	9575	10420	3608	8307	14193	10944	8494	10443	12469	7322	11338	4499	12864	5327	8682	9429	5570	981	5183	9974	11857	4687	6754	6952	8136	9693	8794	5847	9037	8334	8779	10116	5428	4798	12366	7126	1128	13321
2129	3382	1844	4094	3353	2042	3159	1932	3180	3285	5241	3512	2701	2560	2960	2177	2743	2519	1943	2570	3302	1542	2548	2357	3303	1676	2063	4638	2928	371	2337	3761	4126	1818	1902	1428	1584	3896	3115	4769	3691	3853	1308	3257	1928	1209	3839	3565	886	3408
740	1260	1314	1745	1036	691	1054	1175	888	1156	1685	1096	1884	938	1093	1006	1093	697	1209	1172	1387	556	909	1695	1448	1128	997	1619	887	37	875	1230	1197	1124	807	463	1084	2025	1155	935	1715	831	1229	1022	885	346	1056	1140	1242	1376
2345	2874	2322	6612	2976	2311	2644	3007	2486	4082	6163	4019	3871	2996	1282	4454	2885	2690	2615	3082	3494	1597	2944	4895	8363	2165	2245	6424	2557	432	4301	5393	3701	2485	2531	1866	2284	3610	1779	3159	3170	2571	2574	5456	3341	1267	4766	2706	1500	5572
3839	7024	9081	8616	6178	3759	3398	11865	3677	7250	10720	8020	7797	6247	5309	10666	10923	5204	9149	4958	8452	5120	7605	4931	8545	12159	6658	6949	5855	686	8389	14991	9141	5740	4197	4657	6121	7091	5852	7764	9511	9749	5611	5531	3941	1804	5713	8742	3869	9632
753	853	520	1302	853	543	575	238	695	1250	1631	1106	1237	749	348	738	417	862	941	810	1021	339	750	743	1231	491	481	1014	770	589	580	967	997	595	534	636	578	927	399	575	785	587	539	787	617	447	990	522	233	1032
4425	5880	4139	7359	7968	4220	4125	4965	3474	7121	9541	7836	4528	5326	2404	6044	5980	4545	4839	5999	9694	4211	5633	6365	6437	3612	7213	4969	6348	516	4540	7510	7942	6574	5572	4326	5018	4909	4579	4938	7165	6418	4526	6432	3651	2549	5720	6013	774	6837
5165	6265	5518	7715	6895	4607	4615	6183	3745	5613	8920	7461	5572	6747	3682	5747	6186	5626	6597	5780	9992	5623	6880	5127	10793	4679	7494	4756	6103	2118	5877	7700	9185	4881	5557	3851	5651	6765	5479	5993	5805	5295	5798	7620	3855	4274	4833	5102	1734	8984
3479	3798	3583	6010	3284	3552	3525	3216	3072	4576	7213	5311	5341	4719	1624	5017	4894	3749	3609	4286	6894	2622	3896	1223	6505	1673	5015	5206	3058	572	1995	4974	4655	2312	4289	2899	3399	6338	2825	2959	4396	3732	3948	4623	2847	1432	4449	3711	914	8682
1510	1903	1633	3696	1816	1685	1688	1949	1607	1851	3916	2218	2334	2142	1001	1655	1261	1596	1645	2456	2355	1182	1437	1192	3529	1358	1433	2861	1480	136	1646	2871	2965	1501	2098	835	1217	1861	1829	1634	2006	1688	1479	1995	1847	1140	2737	1446	561	2632
2901	4579	3567	5248	4464	2691	2426	3865	2950	5233	6880	4966	4409	3803	2006	4689	4334	3435	3581	4276	5245	1865	3408	5209	5894	2618	5404	5572	4101	507	4160	6417	5546	3408	2961	2353	3253	6504	2353	3283	8262	5394	2589	3323	2513	1376	7526	4727	2568	4885
2312	2822	2558	3279	3218	2070	1236	2698	1722	2239	4938	3468	1707	2522	1535	3439	3859	2062	2851	2278	3021	1643	3189	2361	3566	3257	2704	3190	2258	397	1598	3181	3796	2397	2262	1901	3045	2532	2198	2111	3992	3891	2138	2534	1732	1864	2475	3247	568	3721
2940	4228	4011	5749	4293	2980	2837	4710	2664	3357	7168	5050	3599	4202	2577	7217	5033	3110	4148	4863	4982	2876	4586	8909	6675	3344	4566	5959	3751	267	3579	5930	5772	3492	2750	2534	3216	3408	2507	3263	4720	8682	2620	4317	2016	1649	3777	5672	1648	5214
11320	13445	10398	19997	16059	9510	7765	15881	6851	7947	20487	14333	12567	14388	5471	15748	11811	12078	10961	10979	18566	9214	16355	12524	21344	9331	13234	10542	7558	895	12449	16649	11301	10903	10053	10304	11163	12538	9334	8578	12577	14840	13986	14752	9719	5623	14366	13890	3693	17280
7617	8577	3303	8480	8460	5391	4562	7348	5417	8616	10020	7071	5957	6708	2897	7930	4853	3486	2788	6878	10727	3842	7230	6100	5716	4424	4657	8362	4839	614	5403	7955	5260	5794	8789	3555	5421	8612	4508	4385	4911	6143	6006	6335	3199	2298	5435	6395	2926	7658
1545	2224	2403	2875	2051	1567	1118	2841	1434	1979	3955	2676	2761	2308	1014	2459	2200	1443	1513	2108	2567	1048	1936	1681	3886	2855	2491	2668	1933	168	1742	2346	2657	1611	1278	1064	1732	2697	1067	1682	2036	2048	1520	1776	989	586	2044	1559	925	2626
1123	1094	1540	2233	961	1052	1107	1885	1110	1111	2220	1666	1275	1302	781	1628	1496	1545	1084	1182	1447	701	1787	782	2870	1220	821	1748	1302	134	895	2411	1468	871	1623	1007	1669	1550	915	1167	1008	1462	663	1561	1042	471	1044	1572	290	2463
2274	2329	2294	4792	2738	1861	2396	2121	2535	2916	6031	3037	2482	2701	1226	2898	2258	2960	2298	2023	3654	1307	2285	931	5528	2062	1885	3434	1378	929	1328	3647	2445	1871	2152	1271	2796	4411	2366	2294	2576	2347	2629	3067	2010	1439	2627	2602	982	4626
4371	4230	18774	6258	7778	5321	7093	11113	5220	4959	7993	5965	5540	4679	3021	2008	5288	8808	4395	6511	5609	6472	5403	6471	7938	2689	3754	6257	3787	964	4335	6878	5723	3075	7620	3089	4313	4920	4157	7877	4206	4281	4897	4672	2952	5208	4112	3705	1820	6300
849	1266	943	1080	1277	957	1150	2375	732	1388	901	1330	566	1184	1623	1081	1054	870	1161	1619	1841	1127	1279	1695	1793	2525	1061	1239	1043	377	883	1230	1583	957	1731	1042	895	1342	935	2894	1153	1827	1422	755	644	756	1009	1311	1449	1218
3426	4511	2321	3400	4387	2398	4910	4283	3152	3917	4099	5279	2235	3627	1839	2528	3463	4694	5651	6715	5763	3319	3979	4096	3408	4513	3036	5288	3038	483	3092	2013	3623	2665	4325	3461	3580	3430	3584	8034	3618	3916	4410	3871	2219	2257	4841	2839	1737	5137
533	476	883	1009	714	663	660	704	687	873	676	672	663	497	366	382	301	1239	486	963	599	454	763	849	507	244	347	837	338	178	786	458	636	300	869	320	286	431	505	1096	323	351	305	424	439	664	692	355	753	975
8552	7806	5889	7883	12288	6762	10850	8330	6770	6922	9109	8921	4134	7253	4504	6743	9560	9382	8172	9704	12656	7811	9654	7993	7080	5010	6586	6841	6187	3534	3547	14992	6080	4669	6908	5505	9199	11025	8494	12758	6218	6952	10769	8087	4627	4979	8456	6087	3620	9209
8397	10910	25250	15015	13708	10087	13541	16684	11417	14105	15089	14757	11501	9706	4802	4776	11690	26169	9664	16531	12647	6193	10697	12619	17308	7384	5256	21005	7580	1611	8476	13397	14000	5151	12099	8565	9049	10868	5256	13601	10332	10571	11066	9890	6311	7222	10881	7674	8986	12164
1134	1778	1389	1920	2128	1557	1560	1621	1430	1797	1654	2118	966	1475	1042	879	1448	1721	2020	2858	2295	1215	1778	3986	1226	514	1601	2588	2432	165	1227	2069	1336	1172	1739	1031	1249	1374	1437	3188	1793	1295	2017	1501	1044	917	1435	1150	1232	1952
974	1236	6528	1987	2548	1206	2401	4862	1570	2283	1381	1773	1856	1335	1654	1187	1627	2322	1622	1948	1888	1126	1281	2684	2076	813	1097	2737	1538	99	3408	2282	2378	1229	2268	1300	1428	1485	1491	2881	1318	1346	1517	1773	1752	832	1364	901	869	2898
2806	2971	2287	5057	3984	2858	4043	2028	3240	3930	3593	3957	3345	2977	1870	2982	2795	3041	2278	3419	3987	2773	3739	4592	3264	1362	2618	2593	3976	239	3202	3733	3178	1984	2869	1200	4168	3933	5559	8191	2316	1403	4677	2776	4039	2197	2324	1364	1047	4601
1743	897	2304	2340	1753	1013	1543	1375	1405	2406	2851	2182	2657	1418	1096	1796	1673	2267	1739	2220	1939	1029	1441	3454	2023	1171	1844	1752	2327	207	2166	4093	2283	1063	1480	670	2714	2406	3038	2753	1299	1012	1566	1018	2171	682	1656	1351	890	2019
3580	3473	1992	5084	6460	3418	3934	4790	3262	5160	5216	3687	3941	3305	2749	5558	3821	5631	4658	4916	3773	4698	4101	11888	2946	2912	1697	3792	5413	180	5341	3554	4663	3644	3194	1985	4931	4302	4821	9585	6360	5232	3094	2450	5073	1477	2798	2277	1521	2881
1284	2041	924	2536	2628	1633	2289	3861	1403	1926	3118	3260	1126	1612	1645	1566	2346	1737	1422	1735	2186	1089	2163	2665	3961	1408	1079	2797	2757	2335	1785	1943	2280	1078	1915	1257	1631	2412	2469	2218	1191	1238	1681	1554	609	2995	1016	894	595	2583
3256	3009	3644	4941	5024	3611	2820	7185	2874	5690	5212	4469	2692	2720	5190	3812	8578	3890	5460	4741	3549	2544	3690	7813	5672	4154	4464	3904	8121	145	9908	4964	3500	2725	3571	1839	5255	6208	3715	5798	6713	3504	6679	2681	2426	1517	2736	2734	3192	5181
24499	24935	11999	17974	20424	13830	15615	14808	19423	19303	18615	15764	30749	16358	9966	12012	22433	13618	14990	17793	45058	24897	27188	22536	15135	13327	15381	10905	10362	3014	11130	8347	12554	15507	22337	12515	19615	11239	25038	20853	13050	15979	10474	21187	3159	15599	14308	6615	11126	13814
1270	1180	498	1287	2279	910	938	1700	945	719	867	1054	750	1169	567	409	771	1192	1904	1489	2200	520	1261	808	919	884	438	929	550	411	545	1116	688	642	434	864	1069	1326	690	821	997	772	1480	942	662	420	547	491	875	1741
5720	5205	2614	5221	8260	4317	2256	4484	5657	3917	6083	5236	3072	4698	2913	3852	4731	10883	5018	5928	6997	3695	5421	3511	5626	4580	3246	3570	4321	1513	4356	8823	5358	2725	8577	4054	5387	5805	6075	4618	3337	3899	5496	5208	3347	4532	4279	4332	1954	6198
4246	3672	1318	3332	6282	2962	2736	4417	3384	3491	3612	3200	2278	3022	2510	3927	4377	5571	4864	4208	6151	2887	4097	3059	5158	3401	3694	2333	3622	2488	4433	7349	4364	4101	7166	2926	3606	3892	5622	3934	3603	3263	2620	3977	4249	2924	2477	2967	1278	4491
2980	2250	4288	5485	3814	3183	3339	3359	2770	4065	4446	2723	2338	2448	3418	2988	4099	5685	2717	6082	2453	3944	3590	7738	3896	1626	4661	3859	4585	228	5466	4175	2368	2043	3488	1285	7564	3624	3279	8263	2487	3907	2960	2463	4270	1641	2575	2020	1418	3659
3981	3672	5622	7152	8552	3679	3634	5677	2654	6235	5951	4486	3084	3569	4403	4219	4511	4793	3899	6305	5750	5903	4231	13053	4515	4103	4127	5803	4603	413	8359	4956	3201	3865	4682	1583	5622	5333	6010	9765	2689	3585	4997	3840	2974	3332	2778	2309	3126	4485
5321	4520	4092	4522	9791	5203	5747	4205	3955	3857	6109	5085	4897	3574	3786	2377	6956	4749	6250	7699	6773	6356	5559	5951	4021	3351	3927	4266	5491	711	3760	4655	4639	3183	4915	2558	3616	3806	4556	10387	5487	3655	5315	2940	2531	2892	4703	3145	2013	4181
1717	2199	1138	1972	5132	1724	2358	1350	1715	1729	3165	2347	1710	1706	1511	1672	2461	1907	2685	4238	3582	6974	2162	1533	2178	1419	1217	1874	1504	400	1395	2114	2668	1745	1675	1096	1244	1567	1601	1584	3282	1533	1090	1742	1008	1200	1755	1006	560	2106
491	633	341	748	1328	563	681	726	640	720	725	585	1033	485	630	840	679	716	920	721	951	1868	609	508	769	436	366	483	429	195	417	574	666	414	675	412	580	585	562	717	1432	576	432	591	262	291	395	324	202	856
3775	6410	5354	4478	5300	4362	3677	3089	4594	3296	5078	6014	3160	3665	1393	3920	5668	3679	1967	6616	9718	2926	6260	2092	1917	2375	2936	4894	2837	602	1693	2817	4826	3868	5027	826	3494	4337	3507	3191	3013	4417	3030	3926	1983	3887	3612	2443	1080	2799
2049	2310	1192	3363	3797	2076	2335	1638	2805	3105	3257	3010	1901	2667	721	1816	2949	2347	1246	4572	3326	1140	2882	3258	3124	1000	2090	2999	1632	140	1264	2633	2603	1867	2739	1222	1916	2448	1994	2176	2247	2576	1582	2441	1781	1770	3600	1474	732	3596
13983	17430	7336	16042	15498	12639	12498	10214	14298	16079	21479	12895	13133	13127	8816	7922	12209	17818	17107	23945	23672	10898	14493	30906	11437	5741	14793	17659	11491	416	7554	10651	15622	8166	12661	6891	9850	17787	15019	13593	11647	9493	12881	11446	13655	6231	11882	10567	7876	24257
11003	8633	6595	10274	10547	9329	10005	12205	8517	8799	11564	12523	11501	8890	7069	6209	12398	14857	10966	14282	14974	6811	9396	6870	12102	10241	6076	9858	10072	3417	9544	13077	10289	5225	7782	5333	10058	10534	9878	14063	6356	7304	14384	6554	9159	5246	7088	6508	3362	13790
17673	20648	32346	25902	21794	15411	16138	18620	14562	30386	48926	20694	19085	19985	25091	28302	25410	18799	20316	24153	28236	19974	14430	46485	13489	12803	25304	20340	22350	1850	30453	52258	19358	24868	25349	9166	24048	19696	15829	25375	13220	18267	16802	12460	11514	8337	13501	14494	10822	30280
2403	2156	1257	5757	2757	1994	3457	1731	3642	4167	3967	3159	2704	2625	1916	1321	3178	4894	1175	3941	3377	2304	2732	5524	2927	922	1574	3445	2032	125	1873	2166	3253	1478	1577	1516	1564	3291	2307	3170	1239	1406	1697	2835	2108	1132	2153	1408	1124	5587
11884	10538	14730	15526	11273	8049	13926	8599	11421	14451	21854	14039	8493	11428	8443	15077	11299	18600	12316	10992	9248	11540	6652	16753	11751	3475	10967	12911	12834	603	15154	12494	11893	11541	14514	5306	11696	11811	6840	16494	6551	7636	7558	10130	6981	3773	5876	6078	4925	19894
4520	3594	5487	7531	4230	4259	4948	5744	4640	6160	8509	3728	5166	4425	6955	5019	10191	5156	3993	6694	4422	4580	3784	6708	4104	3363	3977	6329	10689	233	8168	10522	4436	4516	6165	1794	9956	4474	3941	6758	5975	4110	5820	5553	3587	2147	3772	4535	1849	9714
2686	1854	2415	2914	2597	2269	2352	1643	2051	2381	3475	2737	2303	2343	1281	901	2728	3609	2115	3367	3351	2671	2346	4622	2857	842	1441	2653	3090	265	1200	3619	3192	1063	1093	2031	1605	3079	1876	3416	1529	1677	1704	2044	1170	861	2602	2240	486	4581
5651	5539	4609	5409	5238	3744	4038	8595	3848	4560	6153	4628	4155	4641	4038	22750	6453	4951	6258	6428	6410	4200	5624	5231	3222	4782	3398	4516	6146	450	4655	3411	4727	4295	12351	2203	6210	5999	2871	7731	3742	5006	5469	4074	4397	2362	3220	2643	2333	6669
502	445	415	588	489	279	362	850	367	507	679	348	422	379	424	569	650	471	602	617	467	278	313	359	314	448	263	429	343	245	404	353	363	367	761	145	880	800	273	441	369	363	644	274	1417	203	247	242	138	616
2459	2466	1838	3220	2984	1939	2127	3087	2496	2867	2684	2197	1600	2117	1451	1719	3064	2821	2302	3078	3213	1165	1990	1793	2229	1949	1114	2690	1754	511	2063	1919	2568	1770	4438	1388	3313	3318	1361	2395	1265	1544	3224	1650	2103	1208	1936	1156	1294	2787
4655	3839	5206	4679	3825	3672	3061	2948	3391	5072	4925	4197	4510	5187	1496	1172	3699	3607	2644	7132	6162	2485	3887	7012	3331	1574	2177	5316	3742	305	2535	4416	4284	2457	2006	1341	3088	6964	3554	4151	2103	2250	3538	2029	2125	1607	4308	3975	1964	6483
17901	13964	10955	15870	14194	15368	24983	14276	15487	13618	25378	17034	16350	15469	16597	7600	25191	22579	17874	21758	21307	14485	21813	9580	23475	11604	7305	12921	11996	2270	5294	20193	17064	6410	21131	8382	14714	26097	15660	18253	13405	13629	35572	17311	10873	8677	16168	16377	4321	29850
2804	2703	2956	5208	2541	2884	4432	2804	3837	5583	6160	2975	3081	2782	3198	3184	4537	4625	2352	4182	2482	3468	2004	3813	2672	1394	2691	5332	4484	145	4002	6118	2850	3420	4167	1243	3918	3306	2236	3381	2117	2070	4819	3059	2082	1503	2253	1789	1131	7852
2464	2106	891	3173	2474	2542	3637	2070	2371	2528	4583	2608	1602	2182	2766	1422	2847	3872	1696	3744	2650	2473	2919	2810	3016	1256	1206	2415	2096	211	980	2673	3025	1175	2448	1342	1565	1975	3088	4086	1600	1868	3652	3165	1879	1164	2142	2106	673	5673
4829	3861	3228	5811	4220	3876	3748	4477	5177	6229	5478	3510	4999	4556	2423	8740	4569	4778	6783	6253	4606	2796	3867	2467	3264	1831	2557	5510	3430	859	3159	3979	4460	3809	7165	1398	6349	8356	1804	4630	3926	2538	6012	3544	11347	2450	3386	1811	1657	6953
6281	8996	6692	9993	7769	6264	6060	13709	6104	9078	9837	7039	6603	7160	3853	5365	12258	8038	11420	11479	9579	6590	6440	11126	5079	5200	4839	10671	5848	427	9314	7739	7956	8353	11281	3006	9612	10181	4408	8070	7286	8685	8348	7565	17080	2929	5048	5844	6464	11667
12981	12317	16070	13764	15028	10657	11028	16663	11157	15020	21822	13647	6769	9596	19647	10913	21188	14766	13404	20909	21980	11694	13750	23586	16141	11301	9589	15134	8784	1227	7205	12768	12809	6398	19262	9625	9581	16282	19791	22225	10603	12952	11304	14698	9457	5940	11810	12670	6675	19118
2771	2099	2624	3966	2828	2476	2939	2790	2165	3245	4073	2778	2133	2349	2504	835	4703	3483	2923	4461	3771	2112	2651	5203	2082	1693	1339	3519	3457	169	1117	3674	3519	1459	3626	1336	2561	3716	2649	3571	1769	2799	3127	2449	1586	1037	2095	2362	1292	4918
1340	1069	1083	1761	1100	1060	1588	1294	1228	1470	1734	1008	1339	993	563	782	1040	1517	553	1987	1289	830	791	1045	1031	548	744	1648	921	105	1519	1585	871	782	1363	351	999	1035	912	1400	1012	766	840	1301	978	647	875	655	462	1726
6950	5274	6296	7069	5569	5265	11238	13176	6434	7055	9560	4667	6309	4911	5897	6379	11810	8787	7624	7452	7508	4957	7256	3808	8620	7262	3417	6775	4473	2796	4940	3034	5655	3088	8942	3948	11709	4804	4761	8813	4095	3715	11476	8118	29515	4013	5120	1999	2101	13447
1396	1083	752	1946	1448	1187	1600	1786	1498	1955	1225	1235	1597	1326	951	1177	1475	1987	1203	2024	1605	856	1245	654	940	791	1159	1826	982	209	960	2842	1339	987	3124	371	1527	2361	940	1026	892	857	1452	1225	1002	562	757	737	553	2607
1717	1819	1025	1945	1792	1304	984	5983	1482	1691	1827	1428	1736	1341	1320	2266	1673	1836	2540	2040	1796	819	2167	1751	958	1981	1481	2030	1399	153	2213	3015	1284	1410	4246	794	2481	1644	884	1974	1662	1537	3635	1697	2112	602	1076	1091	848	3398
2029	2006	2228	2786	2815	2200	1710	2166	1798	2753	2766	2236	2121	1871	1072	686	2096	2886	2119	3047	1742	1330	1425	2717	1790	1043	839	2450	1428	108	2261	2730	2188	1388	2515	1088	2098	2226	1123	2560	1604	1644	1969	2185	1960	850	1393	1011	1178	3339
2488	2423	2821	2997	2303	2321	2757	4182	2013	2765	4853	3193	1818	2030	3804	1460	4398	2949	3213	3549	3274	2046	2488	4010	6551	2143	1529	2845	2306	212	3181	3561	2553	1188	3404	1430	2048	3020	2435	5218	1853	1897	8157	1962	1554	1303	2385	2351	1750	5484
2034	1147	1553	2848	1308	1159	1666	1772	1653	1824	2944	1605	1230	1331	1689	780	2294	3145	1596	2298	1909	1333	1636	2351	3864	918	960	1351	1224	47	2077	2233	1755	715	2559	829	1341	2575	1732	2186	1102	1540	6020	1398	1025	801	1395	2024	577	3230
5290	3340	3610	3993	3768	3650	4182	7502	3327	3557	5852	4725	3587	3537	2970	2931	6093	8413	6692	5572	6123	3432	4097	4844	5196	3225	2117	4187	1469	1276	2971	2872	2280	1844	3461	3893	5435	3370	2705	7024	2012	3046	4503	3530	4151	2338	1832	2199	2285	5315
1926	1793	2554	1523	1183	1272	1300	2249	965	1588	1777	1369	968	1404	1885	1695	2242	2294	1704	1837	2522	1078	1661	2577	1144	1315	1491	2007	1117	1567	989	1151	1042	3117	1625	1545	1833	2269	1401	3611	740	937	1316	666	1265	822	815	832	1112	1650
14735	11167	3895	11605	15477	9602	16548	7800	9566	9329	21200	11342	7142	9064	12300	9593	20453	21262	12548	8864	13059	10432	12632	11763	17503	10998	14135	9565	10457	6431	13385	8631	13696	5907	12172	8052	10259	11473	12654	20479	10788	11404	13472	13779	8129	11644	15206	9480	3108	15307
1748	1832	1918	1506	1497	1339	1316	4666	1077	1518	2485	1901	1091	1520	1524	2683	5198	1911	2563	2400	2895	1646	1855	4329	2741	1684	1609	2221	1150	173	3855	1324	926	3206	2143	1040	2192	1807	1407	4144	2164	2272	2048	1814	1627	1133	916	1798	895	2026
1273	1324	864	1521	1319	941	1536	1410	1087	1254	1681	1383	1273	1264	761	664	1219	1910	1227	1357	1745	849	1347	1537	1418	784	711	1244	755	477	1015	1281	1016	679	1458	625	1491	1570	922	2058	691	1064	1778	1013	1010	666	723	741	758	1397
2451	2083	1586	2383	5473	1608	1297	3465	1435	2184	3139	2510	1261	1691	3309	2405	4220	3833	2476	2893	2829	1371	2314	3320	1628	6939	1619	2585	2649	902	3573	1686	3055	1458	3251	1656	2729	2962	2805	5382	3357	3010	2327	1831	2107	1082	2021	1840	2660	2851
2622	2002	594	2469	3791	1985	2413	2204	1994	1545	3135	2649	1439	1897	3218	1947	6067	2261	2776	2322	2980	987	2350	3263	3019	2705	2037	3127	2052	2341	3290	2297	2212	1437	2269	995	2150	2758	2755	6375	2824	3396	2742	1820	2446	1336	2710	2566	757	2447
3207	2341	1834	3912	5254	1969	2781	1717	2696	2830	3543	2454	1943	2011	2129	1363	3108	4869	2612	4598	2897	1665	2424	5297	2419	1616	1686	4787	2150	783	2697	2269	3229	1642	3599	1533	2510	2346	2626	5069	2880	1799	1629	1936	3379	1590	2480	1447	2354	3297
14899	13287	11219	10785	10439	8665	9421	13838	9102	9849	13927	10661	6694	8782	11067	9462	15601	16200	13120	13788	17817	11020	12999	14508	9210	8046	8681	12562	7539	4555	7148	7247	18378	4964	8440	6584	11066	9268	8577	22018	9377	9249	8997	7180	8479	6147	5378	7813	5645	12243
2737	3237	3141	3128	2538	2655	2572	5754	2385	3133	3678	2959	2290	2610	2217	1464	3793	4018	4628	4465	4417	2824	3332	5886	3640	1965	2962	3941	1760	429	3463	1804	1384	1805	3415	1631	2386	3219	2234	9090	2279	2807	3859	3002	2574	967	1291	1961	2376	4244
15387	12102	9622	16500	12240	13387	17890	17022	14389	11574	18844	17429	11548	13094	9563	8287	20198	24197	19819	18306	24273	12476	16028	15771	17708	9356	14614	17290	11504	2876	9625	14543	11549	6856	16945	9319	15814	17619	12548	22253	15357	15294	17403	15070	13665	8335	8177	10987	3919	16857
5047	4969	2455	4013	6406	3731	5080	2978	4150	2900	8391	5737	2142	3406	2428	3820	3556	8589	3385	5583	5944	3207	4190	3183	7969	2653	2472	4483	4191	1888	2779	4674	5621	2080	2937	2778	3525	3098	3322	4913	2401	3955	7055	4339	2437	3694	4267	2508	948	7043
8968	6988	20213	6411	10513	6352	10470	8157	6275	5775	13415	10263	6456	5962	4928	5244	5108	7772	7670	10587	15719	8023	5680	6038	11027	8453	4534	8223	4850	3199	8182	6004	9814	3537	5110	3893	9361	7402	5003	13013	9280	5883	15000	5050	7905	8433	9688	6612	2511	9596
3530	3302	2717	7241	4549	3550	3285	9430	4030	4339	3433	4544	4807	4725	1749	2894	2267	2631	2980	6612	7721	3572	4381	2426	6059	2549	8054	4524	2637	334	4963	5221	3958	3670	3189	1438	3013	4969	1865	2829	3158	2886	5520	1792	2199	1552	2357	2269	2169	5721
4477	3332	3774	3102	4043	3121	3518	3433	2630	2396	2216	3775	2614	3014	1794	2384	4048	3382	4035	4547	4657	2517	3836	2425	5099	1690	1343	2283	2100	1514	1594	2923	3593	2366	3275	2177	3146	3312	1881	5232	2275	2828	4341	2298	7014	1199	3499	2150	1099	4209
6023	6303	5486	4622	5843	4016	4134	3364	4721	4533	3165	4957	3601	2797	4483	5087	4226	4512	6037	7789	5099	5726	4768	3120	4186	2195	2255	3794	4937	688	2040	5094	7302	2571	6306	2090	2672	2555	2563	7765	3996	2891	4707	3234	3171	2518	4033	3837	2069	4082
9912	6655	2789	7248	8517	8719	11884	3960	10381	9078	7174	11501	8311	8131	2980	6298	14895	11328	7047	14399	9432	5769	8317	4161	11771	2579	5283	13490	7921	1935	4504	10521	13855	3812	6895	6673	5167	6415	4715	4128	7477	7653	5682	8046	3799	4943	11851	8231	2042	12013
3427	2274	978	2553	2147	2525	3449	1524	2569	2001	1972	2616	2643	2233	857	1193	2530	2031	2051	4044	3041	2334	3450	1090	3465	889	1302	2595	1611	283	985	2881	2692	1311	2048	984	2065	2087	1616	1501	1841	2087	1621	1423	1370	1370	2554	3424	572	2246
1930	1847	343	1931	2183	1462	1985	801	1808	1663	1619	1941	1143	1520	981	1687	1391	1805	1112	2360	1913	1372	2478	807	3312	737	994	1638	947	332	1639	1608	2582	1595	2343	1140	730	1320	1178	1255	1663	1746	918	1807	921	886	1623	1269	548	2191
11739	11503	9113	14118	12438	8609	15751	6027	12422	13165	15783	9930	10427	10135	7442	5313	6954	15101	9065	16420	9690	9636	9667	13099	16782	3993	4739	11397	9573	1024	8327	10740	10422	5365	9519	5484	10389	10502	9719	16810	7286	4606	7655	8355	6739	7357	8110	6833	4270	14428
1740	1415	814	2324	1795	1235	1056	1404	1515	1227	1531	1697	1499	1611	584	1103	1101	1268	1361	1937	2278	1190	1879	1663	1277	950	794	1730	1561	222	1360	3309	1921	841	1147	930	1173	1449	1147	1600	879	1629	2136	1618	1166	1024	796	3160	454	2459
15414	16616	15385	15663	21826	16954	23373	28613	15094	14664	20597	21369	9806	16547	14758	7645	15770	18299	27863	26514	35953	16645	19470	17875	16266	14843	10024	13750	19862	10980	9847	21743	20060	12306	26951	15672	25289	17488	20325	22912	10326	10590	22870	12115	15959	9634	10718	14370	6207	18293
1559	1992	1323	2125	2173	1535	1322	1998	1681	2026	2656	2015	1000	1473	1314	1400	1653	2255	2213	2819	3024	1549	2524	1666	1117	1334	1473	1159	1916	553	989	2192	2233	1080	2381	1140	1992	2024	1756	2845	1030	1438	2890	1422	1194	1456	1311	1410	500	1633
978	885	491	606	1361	991	737	1582	596	679	989	1082	970	796	666	702	665	959	553	1127	1642	797	868	568	958	759	412	678	1166	1576	254	679	1509	599	680	324	427	625	920	1068	529	575	501	780	416	652	815	292	270	1445
4580	3504	4539	3838	4176	4591	2527	2875	4523	3725	4879	3671	2986	3371	1403	2417	4690	4831	2330	5669	5369	2860	3541	2607	4251	1462	1037	3422	2012	625	1329	3714	3506	1464	4027	1798	2181	3541	2802	3718	2062	1937	1925	4148	1520	2069	2581	1816	881	5600
2721	3006	3090	2887	3995	2889	3683	4148	2057	2385	2579	3099	2315	2438	3058	3188	6805	3815	2472	3799	4145	1507	2551	3089	4177	2635	1953	2907	2284	444	4501	2854	2914	2932	3028	1862	1740	3301	2913	4164	4576	2855	2734	4693	2093	1526	2784	1368	1522	6095
96	215	74	358	227	215	248	225	200	236	371	240	237	175	162	265	356	257	167	203	211	146	204	366	572	126	104	226	142	158	352	190	144	200	293	82	198	139	186	343	178	461	238	296	109	70	92	89	120	310
6441	8535	3042	4378	7541	5337	4853	2578	5214	3851	7625	5821	3004	3422	2824	5468	9127	5761	3866	5907	8109	4165	6385	4098	11812	3371	3039	4816	4253	1674	3225	4667	7920	3332	5719	2100	6047	4260	3435	6543	4594	6643	5981	5175	3140	2193	3572	3251	2013	4506
3862	4456	3130	6216	4592	4059	7551	6830	5450	3338	13714	6751	6445	4149	3525	2673	7201	7306	4238	5414	6973	4216	6282	6527	7319	4363	1837	6247	4246	1389	4274	5845	4635	2881	4876	2972	7862	4482	2400	8861	4448	5549	7612	3923	5441	18520	4368	1770	2311	4590
4830	5856	3778	5794	8815	5171	6975	5261	4229	3951	7091	8222	5607	4140	2600	3663	10643	7435	4110	7108	6137	3482	5099	7068	8809	3592	2139	5705	4824	2725	5161	6504	6714	3157	4557	4469	6066	4579	2679	7066	4002	5431	6553	5328	2604	3354	5858	2814	2279	5317
3434	3386	2130	2803	5078	2747	3081	4787	2177	2527	6083	4021	1886	2607	3432	3159	6242	4813	2630	3812	5814	2424	3105	4967	6655	3215	2007	3069	4053	2039	4895	3961	4159	2782	2762	2652	5923	3214	2006	6393	3059	2415	5187	3815	1480	1171	2070	1687	1819	3147
2296	3718	3467	3768	4275	2669	3454	6188	2718	2346	5556	4370	4563	3235	4140	3551	8931	5893	3609	5062	4788	3375	3804	5723	6265	3912	2148	3516	3860	750	4667	3854	3433	2561	4456	2155	3505	3798	2076	6265	4023	4593	6863	2535	1751	7730	1854	1877	1899	3171
19955	13733	12615	17904	19552	12387	20826	8027	13694	15064	23948	16450	7036	12785	20376	15747	17906	28866	12932	20724	15943	15657	15148	14568	31403	7672	9905	14496	19592	2830	12671	21421	18765	7393	15814	11840	12685	9948	10591	26847	14666	18344	13336	15697	6105	13037	18671	18527	5323	16800
6658	5694	5656	5156	7158	5366	6127	8223	4836	12819	8694	7384	4840	4340	7085	3688	7588	9638	6249	7317	9017	4018	6415	5003	8760	5497	2918	5835	5412	5467	4070	6952	6082	2988	5703	4230	9593	6204	8505	8118	4182	4991	9894	4023	4177	5675	9817	4428	1831	6300
5881	5985	3502	6307	8810	4045	6599	7595	4368	6323	8424	5612	2444	3938	4661	8670	3845	3044	7856	9471	3967	4502	4702	10044	9136	3818	3720	6687	7673	541	6257	6646	7060	2847	6955	3206	18346	4239	4547	5517	3943	5456	3275	4181	5504	2811	4520	4495	2126	8121
2800	4073	3030	3525	4619	2764	4189	3762	3251	3167	5083	3349	5642	3548	2280	2096	6383	4263	3669	4883	6283	3511	3355	5283	4481	2354	2290	3897	4031	404	4676	4530	4189	2856	4226	1603	4635	4462	2754	3947	3590	7194	6447	2889	2526	1193	2521	2193	1229	4933
7228	6182	7228	6059	9593	4943	4685	5784	4672	6502	8082	6533	8391	4844	2375	3636	5974	7883	8928	4823	8014	6031	7215	8822	10059	14090	3756	5083	3136	1443	7227	5722	8378	3922	10843	3541	6353	4262	6669	10123	6130	3502	13501	1795	6177	3663	3541	3419	3992	5067
17394	18954	22468	19823	20511	16633	15019	25915	12754	17171	21126	18106	17269	14528	12041	10945	26452	19965	21916	19246	27319	13432	16529	20312	23623	24291	10693	15574	14259	7270	12995	16804	19150	14141	16387	11819	25120	20273	9475	29088	9151	11359	28714	10258	12537	10236	14662	12691	8058	16264
699	1022	1587	1346	1388	958	928	2283	543	1046	895	1041	1005	846	1177	688	1198	1169	1352	723	1858	720	1071	950	1278	634	731	938	1001	504	990	1615	885	750	738	511	1351	1233	946	2198	819	1001	1674	903	991	665	506	688	505	993
3148	3462	2676	3115	5393	3116	2637	3586	2323	3666	3939	3799	2564	2628	3800	2151	4000	3178	3181	3990	2878	3215	3451	3693	2958	3933	2185	2385	3179	267	2692	3423	4462	2510	3146	2001	2398	2100	2731	5566	3531	2897	2754	2385	1458	1780	2257	2780	2217	2785
8633	8293	4295	7154	15373	7901	7289	4906	6049	8828	10156	8731	6167	7061	3599	3180	10866	12648	7269	10476	7939	6501	7530	10476	11937	4214	3079	6370	5115	608	7624	10352	10785	3982	5860	5283	4084	6734	7523	8778	6346	7441	5736	7307	4162	4510	6101	4012	2567	7456
3743	3987	2283	2871	8827	3702	2700	3571	2301	4256	4221	3713	1781	2942	3252	1677	4177	4264	1492	5427	4251	2952	3789	3826	4543	3328	3379	2663	4060	385	3596	4376	3791	2897	3344	2932	2309	2774	3434	4423	3986	3886	2349	3069	1879	2143	3591	2782	1884	2762
4293	5902	1307	3695	7636	3602	2830	2429	3375	4048	5055	5261	2944	3487	5093	2500	6420	4431	3611	4996	5259	1981	4844	4017	3187	2313	1893	3533	3234	1173	1964	3528	7070	3269	6222	4950	1808	3318	3968	3790	3602	3163	3099	3683	2330	2959	2665	1735	1996	7202
6275	4360	3262	3938	10053	6386	4300	10762	3404	5061	6650	5291	1919	4235	3982	2482	8664	7527	3470	6445	7863	3881	5250	5961	9374	6069	2804	3734	7185	908	6957	5290	5949	2509	5964	4161	6329	4494	5193	7502	4622	6341	4206	4821	3501	3954	4551	3939	1887	4663
4300	3688	7458	4087	5952	3145	3269	4727	2751	4720	7785	3241	3751	3407	3619	4194	3661	3807	3282	5317	5484	2746	3636	5444	3900	4600	3408	2959	3423	1204	5014	4731	4657	3231	3961	2752	8634	3901	2212	4380	3462	2926	3367	2697	4290	2151	5261	2819	1777	4117
3976	2734	4157	4077	4699	2782	3384	4453	2382	2753	4856	4510	2479	2328	4435	5431	3382	4752	2863	3754	4259	2089	3491	6303	4680	7780	1938	3030	9148	1270	6158	5329	5398	2926	5102	2707	8291	3193	2254	5017	2106	3037	5158	1940	2812	1481	2900	2103	2069	2705
1142	903	487	1238	1072	936	1029	1283	1122	1772	1839	827	1714	966	717	521	1265	1224	496	1451	1374	498	1252	1587	2005	761	559	1113	1609	369	974	794	1199	828	1576	590	1780	1373	616	978	571	832	1219	1285	883	992	1318	394	282	1135
3245	3475	3471	3104	4162	2458	2451	5059	2568	3675	7671	3622	1216	3124	4243	3806	4105	2723	2094	4027	4671	2511	4104	4625	3000	4080	2703	2626	7785	1074	2995	2408	3072	2891	3837	1742	2924	2078	1971	3727	1850	3316	2289	2010	2231	2269	2034	2151	2678	2231
7162	5096	3365	5338	7508	4910	6213	2988	4900	5032	3932	7034	2685	5272	1659	3254	7862	7411	4356	6986	6578	4737	6265	4505	5435	2593	3294	3686	2874	1280	3788	4627	6940	2276	3434	3804	3930	5521	3836	7242	3193	2775	7303	3739	5142	1686	3302	2461	1922	6199
21082	33976	10743	18338	29549	20409	19457	16506	21076	24934	16714	24594	22763	25923	7293	9701	24020	15468	12608	33661	36188	16280	25213	19618	21610	10417	14563	27445	10994	1446	17570	12120	18290	16578	20866	6747	9726	25888	20582	20219	16266	13653	18132	23449	7426	10375	13804	13538	9027	24762
2486	1846	1826	2467	2748	1496	1969	1673	1566	3016	1761	1957	894	2110	962	1210	5372	3162	1090	3391	1949	1550	2215	6175	3297	1236	1028	2280	1464	161	3082	1779	2487	924	1109	1783	1302	1489	1478	3205	1573	1022	1530	1552	1088	1246	2041	1048	1321	2948
2021	1415	629	1587	2361	1719	1902	1982	1795	1463	1542	1750	1325	1240	550	721	3678	1968	1053	1899	2140	781	1993	641	1604	1270	842	1473	966	358	1021	1500	1761	570	1267	946	1660	1322	1027	1359	1583	1052	2126	1343	1442	1041	1211	996	555	2132
6228	3347	5700	9785	5489	5652	7363	3762	5842	6933	5954	6911	5314	4849	2489	3453	9492	7616	5391	6617	6196	3865	6773	8010	7116	2389	4131	6130	2858	527	7208	6615	5497	2332	4442	2585	6105	5005	4784	8563	5195	3992	8549	6360	8125	4111	3683	3512	2193	7827
4115	3327	1657	5131	4449	2906	3467	5096	3706	4351	2922	3491	3689	2778	2957	2998	3331	6681	2488	4913	4276	2597	3535	4468	3780	1167	2339	4606	1884	677	1879	3866	3821	2205	2289	2028	2661	2445	2337	3767	2375	2966	4008	2700	2551	2185	2673	1749	1723	4134
1514	1687	1861	1989	2217	1239	1343	2268	1003	1789	2445	1620	1001	1406	2279	2408	2157	1382	1908	2297	2775	1322	1268	3841	1771	2543	1836	1525	765	445	3766	1513	1402	1654	1554	1085	2521	1995	1281	3144	1081	1406	2007	1403	2320	766	1412	1676	1444	2318
4244	3444	3545	6245	5099	3732	3570	6386	4449	3316	5719	6022	3219	3999	1567	3441	2861	4740	2050	4691	4414	2098	3097	6954	4353	1538	2442	4997	6391	303	5833	5692	6006	3218	4591	2183	3833	3204	2458	3929	2398	3981	6323	3612	3525	2054	4410	2658	1942	7232
2808	3953	1893	3702	5912	2209	2362	3769	2553	3064	5301	3703	2680	2381	2654	3367	2505	3166	3467	5677	4680	2434	2675	2226	3585	4404	2659	3884	2736	907	2640	3580	3796	2119	4303	1705	4200	2340	2848	3540	2927	2488	1916	1722	3193	1682	3548	1972	2826	4067
2039	1948	2109	3266	3067	2110	2146	2218	2040	2950	3849	2616	1715	1833	1605	2014	3407	3255	1513	3321	3084	1637	1787	5336	5611	1988	1780	2716	2151	487	2709	2581	2635	1573	2878	1433	2977	1828	1789	3268	2666	2097	2989	2442	3730	1277	2122	1711	2083	3190
8210	11009	8101	6856	12020	7165	5575	6666	7274	6247	8969	10614	5971	6773	3461	8276	9416	7169	5742	9204	12932	4549	8100	8435	14545	7804	8882	9731	7390	1027	7565	10690	6520	7292	15811	2655	16168	9269	6664	11072	14943	9377	16721	5024	11537	4631	9030	10328	2935	6298
9111	7586	6311	10453	10468	7170	9616	4856	6776	7814	11290	8496	7641	8223	3907	6376	9469	7761	7924	11132	10164	6523	8114	14463	12958	6108	9334	8213	5900	831	9367	11048	7643	8111	11809	3970	14767	7907	6935	10111	8144	7227	7779	5224	11998	3467	7111	5931	2879	11782
1689	1699	314	1740	2670	1632	2434	1112	1555	1887	2836	1637	1039	1677	1358	1337	2178	2147	1127	2654	2202	1173	1475	1998	2939	648	960	1796	723	490	2444	2966	2193	928	1892	668	1781	2300	1001	2197	1412	990	2513	1604	2259	1448	2083	677	1005	1351
866	1157	851	1103	1296	686	712	1354	732	1380	1648	844	534	660	1194	965	1448	1005	667	1274	1281	778	823	1221	1191	1051	553	1307	477	122	1895	1079	1353	647	1424	523	1456	1003	493	1492	786	575	1903	751	1161	489	781	575	1021	1052
5719	6617	5356	8006	13922	5984	6578	9175	4550	7664	12365	8859	4971	5467	12391	10428	10859	9590	7732	9304	11721	3096	4970	16425	8192	7407	8231	10897	4962	451	12272	11515	8694	6304	7047	3481	11574	8864	7425	9212	11938	5365	13399	4988	9490	3680	4589	7278	7912	9424
1027	1026	701	1412	1027	936	1235	1252	842	1613	1698	1403	949	902	725	560	1183	1202	1587	1670	1736	802	778	2540	1242	664	739	1307	606	71	1057	812	1781	747	1044	457	1508	1207	947	1527	985	873	1942	714	1864	715	978	747	357	1789
3011	1999	1834	2614	4229	1821	2156	1485	1881	2130	3348	2236	1543	1714	2377	1800	2088	3386	1554	3257	3713	1685	1973	3669	2023	1464	1181	2010	2128	481	1451	2540	3168	1674	2453	1504	1798	1974	1468	3401	1534	1297	1480	1145	1113	1251	1537	1256	702	2610
4045	2868	2923	3485	4412	3294	3407	2219	2457	2976	4969	5188	1599	2268	2149	5310	4806	4957	2788	3444	5125	1459	3420	3739	4765	975	3988	3570	5321	2497	4011	4524	5502	1793	3633	1687	4717	2051	2949	4200	5966	4537	2822	2724	5846	3626	5611	5265	1324	2660
2990	1838	1244	2416	2433	2369	3242	2440	2837	1991	4568	3100	1725	1880	1435	1150	3833	3878	941	2845	3564	1317	2369	1931	3493	1291	908	1982	1946	358	1295	1915	3198	838	2601	1227	3861	2161	1870	3087	1472	2011	2700	2659	1395	1695	1609	1488	867	3461
5459	4494	3310	5828	5801	3512	5345	5678	4767	4843	8913	4168	2854	4260	5651	5028	6580	7205	2311	7991	6438	7155	4439	8889	5309	2115	3062	4514	4794	438	5222	3503	4712	3152	6009	3344	4071	4217	5138	6710	3705	3225	5111	4665	2942	2911	3607	3308	3157	7260
2957	1731	1343	3123	2936	1851	2884	1134	2321	2387	3635	1919	949	2226	1552	2078	1594	3424	678	4075	2226	1907	2022	6467	3072	649	1468	2399	1729	108	2551	1584	2475	1497	2107	1256	1768	1358	1770	3131	1087	1616	1286	2545	1764	1501	1857	2026	675	3159
65381	45651	37045	41875	60545	44990	62189	34615	48585	39605	73274	63703	31295	39772	23939	56097	135086	89868	36895	84169	76541	32782	40282	65421	24449	19876	41683	52805	41354	5626	27331	47787	98888	31794	39457	26358	115846	49414	30522	45242	43393	48529	49435	35287	53748	23398	66364	67236	20386	52018
5127	4436	4066	3959	6971	3512	3823	4993	3029	3856	5739	5200	2726	3951	4054	3320	5704	4697	2917	7331	5812	3524	3017	8408	2160	2951	3459	4432	4008	255	3935	3569	7187	3755	2303	2592	4307	4771	3221	3613	2476	3611	2985	3258	1873	2489	3608	3353	2173	5086
4227	4841	5491	7619	4440	4394	4527	6393	4631	5452	8997	5090	5306	4084	3431	3932	7544	6998	3429	5521	10398	3251	3808	9880	4384	4334	3312	6356	4244	425	5258	3866	4244	4327	2709	1644	10302	8398	3194	5697	3606	3964	8781	3679	3553	1979	3189	5072	3041	5623
9549	8147	5447	6745	13081	6795	8376	6430	7043	6217	10829	10742	5701	6717	11056	8275	15153	10157	6402	12168	17052	7097	7436	12196	5377	10322	8794	7886	12016	1653	5162	5479	12961	6804	10857	5050	11590	7290	7261	9590	7651	9557	7943	7680	6270	4040	9756	9697	3587	10974
7205	6937	6849	9513	7604	6882	6485	11773	5630	8610	9436	7694	6583	6064	4778	5249	11927	8985	8473	8589	10351	5009	6531	8634	10878	8623	4063	6409	6247	2311	8617	8875	7385	5467	8686	4157	11852	9962	3666	13604	5034	5770	12595	6024	5256	4574	7533	5729	5598	6481
6714	6574	4970	5789	8294	4917	6110	6137	4235	6778	9493	5670	4275	4927	6059	5782	9105	6577	5592	8538	7971	6898	5818	12541	11966	8919	5030	4450	8584	2373	10430	6931	7718	3864	9690	4498	9099	6316	5714	8943	4466	6209	9434	4038	6687	4138	6459	7149	2813	6895
5949	2927	5949	2870	3477	2438	4056	3079	3081	2585	4292	4577	2549	3170	1909	1666	3515	4606	3870	5697	4816	2849	3507	3813	4272	3300	1930	2598	3145	3178	2954	3347	6161	1548	3525	2337	4936	3317	2405	3510	2295	1171	3181	2469	4059	1662	5443	3152	1912	4526
1147	931	456	1043	1458	826	851	524	692	839	986	803	422	748	765	437	1112	1059	651	1704	1177	772	923	850	697	422	435	770	808	390	576	1056	773	516	1036	461	954	921	496	1090	791	450	779	495	990	416	906	462	393	897
9383	6877	9557	5983	9256	4991	7466	9172	4909	5931	12106	8229	5281	5852	8255	8267	8152	7007	5777	10586	13952	6189	5654	9975	9725	16382	7304	5304	7718	1780	6178	5781	8378	5174	6034	4318	12973	5112	6434	10372	5771	4532	7613	5427	4164	4144	5232	6693	3474	5635
1576	825	1027	1761	1407	1107	939	2779	1231	2297	1409	889	1189	1099	1189	1410	885	1902	2661	1817	1349	748	1055	1859	2748	1221	1081	2025	1146	128	1665	1205	836	1068	2389	669	1292	2725	917	2291	1185	1214	3684	1499	1489	772	1118	901	527	1918
10802	8553	3398	6641	8495	7521	9358	5821	7044	5578	7070	5424	4070	5314	6236	8251	4757	6899	11506	8436	9422	5629	9024	5070	5741	3608	6562	6891	4818	2202	7011	6547	3976	5406	6859	3880	4627	11033	7083	7652	7531	10658	4812	9237	4634	5047	10765	5351	1450	11010
3907	2108	1910	3575	2491	2529	3707	3285	2497	4843	2462	1675	1459	1626	2980	3380	2424	3952	2509	4013	2232	2993	2920	1901	2615	1359	1646	2412	1553	484	2604	1968	1280	1422	1880	1269	2099	6558	2923	4144	1204	2297	4391	2684	2285	1013	3083	1926	648	2010
14089	15346	6568	14507	13996	10606	10858	10785	8350	16073	14532	9669	5938	11140	14346	16569	9995	16141	12736	19187	11775	11475	14361	19811	8623	6381	8709	13576	9526	756	17553	11389	10158	10877	10758	8935	7972	17716	14217	13970	8766	17314	11685	10354	7273	8199	5862	9989	4650	13751
4431	6870	3599	8346	5339	4798	7249	11227	5716	8939	8587	3714	7990	4868	5025	4762	6623	8166	9369	7943	8611	4115	5373	2303	12317	7241	3204	7514	4214	5110	3802	4491	2688	4422	4275	2540	4138	8477	5352	6181	3673	4065	7352	5604	5608	2817	5450	3114	2103	6247
871	986	805	1628	941	1124	1385	2810	1135	2049	1499	634	1072	797	1059	940	1119	1527	2318	1844	2012	1231	1421	1273	1679	1865	817	1560	927	436	1062	695	655	795	1059	608	1169	1488	789	2068	1087	1176	976	1879	2316	691	895	891	428	1394
10543	6516	7541	7617	10332	7246	8654	7785	6124	7353	12346	7494	4553	7651	8272	13290	15027	10218	17268	12632	14417	7592	10599	7967	10036	12316	6630	6440	4690	1314	5579	7063	7419	6802	8720	6013	8282	7321	8656	7588	7516	12562	5037	8449	4563	6210	5249	6946	1588	9094
5628	7318	4319	3663	5439	3582	3984	4328	3585	3819	5361	4422	3369	5885	3368	4049	6689	4433	3341	5224	12642	3648	5830	2245	3751	4402	3929	3420	2584	3248	3145	4096	3190	4193	4257	2208	3805	7484	4515	3424	3046	3868	3698	5574	1822	2101	3872	2540	1383	3559
20642	19276	17183	20495	25380	18963	19182	33428	17563	20882	28652	18218	19825	16300	15091	19514	27231	24795	22029	23616	31467	11511	20854	14044	33518	26640	11121	20561	14699	12226	13829	20737	12236	11748	19666	12172	20548	21496	14391	30316	14097	15085	21594	14955	13319	12282	22975	15177	8922	18321
4553	3979	2844	4811	4622	3618	3452	2762	5179	5552	4432	2344	4403	4169	1645	2756	2769	3759	3830	4810	6482	2643	4423	3022	2490	983	3952	4016	2392	299	3291	3653	2060	3592	5188	1090	4827	5004	3299	3201	4034	2736	8238	3185	5077	1561	4882	2781	1367	4490
2564	3415	3091	3768	5182	3709	4280	5764	3265	4916	5835	2447	2339	3428	5284	7996	4123	5862	7771	5887	6812	3336	3858	4447	2832	3594	3947	3769	4647	496	6098	3488	2708	2819	4626	2722	3777	4011	3872	4416	4761	5501	13703	3660	3857	2166	2256	3518	875	4301
3817	2472	2562	3760	3220	3154	4765	4060	3038	4145	5403	2123	3029	2539	3373	2357	3772	3924	3120	4808	4344	1659	2680	2308	3950	2926	2472	3484	2999	187	2110	3155	1873	1774	2733	1466	3365	3148	2374	2580	4574	2122	5207	3054	2641	1551	5236	2529	627	5265
2653	1396	2074	2440	3000	2311	3507	4402	2231	1945	2876	1373	1628	1858	1647	2443	3701	3668	2194	3608	3123	2065	2525	1709	2504	3065	1284	2057	1267	946	976	2611	1968	1342	2064	1391	2854	1540	1511	1902	1985	1271	3081	2002	2057	2541	1726	1662	542	2678
3597	3742	2485	4300	4704	2688	3549	5003	2889	4832	4832	2538	3001	3813	2285	4142	6562	5245	3339	6347	5377	3252	4410	3852	2702	1926	2163	3436	2392	751	2348	2297	2885	3087	3468	3131	1927	3757	3553	3991	2275	2478	4619	3733	2716	2131	2188	1681	1426	4412
1165	1619	728	2747	2065	1521	1963	3796	1964	2603	2664	1412	1309	1498	1592	3682	1745	2244	3006	2882	1930	1616	2311	1711	1941	1095	1207	1940	1114	466	1905	1265	1231	1147	1589	1223	817	1620	1527	2120	1706	1540	2228	1700	1712	1272	809	1296	1312	2296
3248	3113	1298	3372	4510	3329	5056	9471	2278	3882	3448	2154	3455	4951	2507	3517	3355	4874	3903	5819	5837	3574	4452	5313	6351	3745	2062	3548	2612	498	1788	1955	2712	2641	2232	3223	2344	5467	3313	6782	2208	3519	3447	3570	2776	1700	1841	2398	949	4215
2562	3743	2453	3196	4471	2817	3850	7080	2668	3519	5077	2121	3403	2771	3857	3755	5560	4082	4084	4463	4964	3423	3319	1994	6507	5964	1955	2548	2409	1308	1748	2512	2310	2205	3161	1962	3622	4532	2920	3748	1981	2620	3594	2790	3468	1805	1979	3000	819	3318
3996	5239	2433	4205	8731	4237	4912	7491	3938	3556	4774	5307	4148	4679	5762	2870	7014	3797	7435	9017	6538	3806	4581	4252	3794	2689	4042	4696	12198	1025	3689	3828	7148	2872	11866	3948	3977	4204	3303	3411	3284	3926	2917	2673	1619	3121	3964	2268	1246	4051
3690	3421	4199	3991	3579	4538	5094	4408	2380	3338	5401	4043	2875	3979	3121	1597	6176	2868	3128	8046	4136	4018	5577	3706	5912	3639	1867	3409	2557	2795	1786	3592	4052	2448	2232	2308	4708	4538	2487	9696	1182	2430	5520	3582	2240	2711	2293	2178	1631	3137
33984	35119	21951	26885	48276	21915	22627	31737	21805	22487	43284	17074	18973	22328	31184	21058	29312	24788	30414	36280	50833	30496	22295	21745	25681	17347	21265	18262	16654	9200	31747	42794	25395	25200	40369	16002	14932	21022	20572	40647	41207	20353	57952	30413	23855	19020	18685	15524	23772	18481
2070	1893	1252	2717	3981	1576	3386	1570	1868	2872	3640	2077	2379	1508	1360	1748	1685	1916	2053	3948	3660	2323	1825	2731	5036	1693	2743	2032	3090	389	3276	3810	2585	1703	4949	1225	2620	1969	2218	2618	3877	1405	2258	1887	4235	2562	2341	1275	1087	3688
2622	4916	2304	4052	3926	2408	3354	5189	3671	3739	4001	2997	5775	2352	3173	1852	2979	2789	2186	4266	3181	3360	3467	2575	3057	2061	1995	3324	2037	457	1550	1490	2140	2638	4891	1232	3027	2792	1850	5750	1603	1734	3655	2275	2209	542	1885	1774	3713	4220
6424	4734	2357	3923	6505	3603	3661	6397	4236	3921	5413	5614	3658	4630	1407	3472	3995	6779	2921	6986	8410	2413	3746	3129	4592	2446	3474	5510	3794	1027	2916	3559	5626	2737	3982	2661	3768	5204	1795	4109	3673	5493	6901	3531	2344	3018	3268	2709	1557	6142
6293	3782	3503	4987	6250	3560	5317	3778	4123	3858	6047	4271	5342	3932	1917	5544	2845	8265	4150	5618	6925	3662	5911	5157	4398	5286	2824	3142	5065	1065	3340	8435	5959	3134	4622	4675	5870	5901	2520	5331	4473	5955	10934	4036	3438	2553	5778	5897	1489	6397
2667	1512	1299	2494	1888	2241	3205	2026	2122	1577	4540	3099	3224	2414	654	2051	1150	3938	1915	2799	2689	2322	1844	2360	2991	1685	1858	2386	1418	544	1378	2811	2743	1140	1419	1203	2033	2788	1405	2993	1381	1463	4246	2588	1433	1525	2399	1547	401	3621
2991	3118	2281	3420	5045	3468	2898	2689	2323	2881	1952	3007	1928	2781	1195	1990	3195	2746	2260	4376	5295	2194	3983	2607	1799	3029	3102	2930	2354	799	1395	1701	2002	2269	3392	1703	3424	3579	2173	4857	2971	3727	2229	2128	1800	1616	3910	2434	598	3017
4714	6176	2334	6865	6454	4271	7283	5741	6278	6083	4822	7540	3640	5503	2367	4086	6070	5671	7726	8758	9118	6142	7834	5954	4563	5681	5119	8254	4727	1165	3466	3172	4378	4085	6149	4701	4421	6790	5301	9799	10602	9707	9256	5863	5107	3411	5498	6886	1984	7858
938	1500	484	1273	2238	1140	1339	1121	1125	1532	1239	1808	697	1316	681	721	1595	1093	949	2194	1368	929	1189	2265	1408	1126	1389	1873	1331	347	980	566	961	1211	1873	992	805	1086	1271	2503	1592	2153	1552	2475	925	732	1075	1402	726	1734
2500	2468	2211	2667	3353	2070	2740	2314	2199	2655	4561	3539	2791	2353	1111	1607	3419	3438	3187	3473	4205	2009	2547	1732	7899	4091	1304	2518	2435	2122	2336	2993	2893	1707	3153	1446	5052	2798	1538	3612	3565	1789	3039	2062	3540	2161	1689	1359	1167	3202
9449	8768	5724	7503	11319	7097	7808	7544	7690	7286	12551	12282	6739	6667	6555	9227	13481	8896	10394	13299	13210	6752	6842	6181	9793	9154	8369	8846	8441	1122	8224	6856	14127	5721	10248	5223	13484	7039	6698	8143	13375	7748	8075	7728	20215	4261	10251	6779	3516	13057
10463	8721	4611	8271	9656	5102	6210	3547	4910	6288	10819	9038	3642	6300	4215	4676	4930	10620	2990	8790	10335	6839	6528	8180	15847	3891	4278	6300	6375	3092	5825	6324	9229	5779	7606	4513	3123	5617	8726	7929	4505	2654	7361	3572	4275	5653	6205	3662	2610	8551
2635	2560	1817	1972	2610	1906	2434	2877	1490	2009	1825	2572	2043	1727	1519	1431	4459	2325	2514	2869	4577	1840	2491	1135	4018	2856	1391	2037	1625	1441	1437	2914	1957	1649	2654	1213	2030	2747	2077	2189	1784	1446	3711	1572	1330	1116	2501	1928	751	2064
1544	935	569	844	1119	927	1175	762	954	962	668	1378	1113	835	431	1366	1040	925	1135	1520	1888	491	1049	657	889	500	580	1256	601	407	663	1243	1366	713	1067	589	566	683	768	811	655	655	1101	820	681	466	960	770	656	992
3231	2212	978	2413	2763	1961	3959	1893	2548	1870	2065	3117	1870	2618	1033	1251	2016	2517	1766	4036	3568	2160	2840	1445	6574	1629	1215	3415	1808	1119	1763	3165	3771	1491	2493	1633	2049	2123	1984	1418	1645	1829	1431	2719	1623	1482	3092	1719	659	2691
1298	1998	549	1291	2747	1801	1424	3340	1281	2357	1910	935	1322	1386	1786	1427	1923	1998	1915	2937	2419	1639	1753	951	2888	2657	1216	1523	1315	357	950	1221	1100	1103	2586	1000	760	2137	1309	1647	1449	1151	1042	1533	867	810	1347	1223	584	1524
3372	3447	2245	2408	3543	2634	1764	2975	2061	1458	3335	2344	1398	1969	2090	2014	4130	2526	1821	2716	3475	1507	2950	1702	3521	2238	1555	1819	1628	1010	1855	2383	2254	2146	2435	1351	3390	2565	1942	5050	2031	3090	4405	1584	1569	780	1610	1232	1443	1841
1836	1963	530	1802	2385	1248	1092	2037	1104	1008	2437	1256	860	1286	1518	665	967	1793	1840	2180	1800	1346	1440	1006	1799	812	1046	1415	1214	530	1728	1412	1618	1165	966	1047	1474	1039	1061	2014	1312	1398	1157	1854	687	1375	1128	529	802	1429
2466	1841	459	2806	2149	1738	2387	1357	1961	2531	3705	1485	1053	1918	2462	3078	2085	3987	1855	2563	2555	1978	2736	1359	2166	820	929	1905	1508	219	1820	1333	2542	1055	2096	1719	1088	1841	2797	2242	1746	879	2115	2064	1036	1424	1160	1169	472	3190
5261	6183	5471	5322	7707	4659	4847	8507	3591	5429	8308	5909	3821	4412	4920	5070	6118	6289	6587	7580	8353	4287	5482	6851	6685	6419	3761	4827	5178	2472	5567	6145	4948	3409	4866	3452	7102	6880	4429	8320	4287	2957	8344	3307	3813	2930	3827	4014	2326	5169
989	989	1307	940	1356	727	916	782	637	889	1830	1184	684	621	1042	511	1109	1097	924	1268	1228	731	1122	1480	1020	679	572	714	1060	365	921	883	1421	584	868	626	1183	850	519	886	656	573	938	428	601	574	1154	752	495	965
15192	13971	12816	10723	17465	14171	17945	22552	11298	12198	17294	13995	11910	12769	10315	11876	16971	15205	16227	17065	22927	11470	13829	10620	17808	15201	8443	10594	10910	5467	8372	10459	12118	8759	15523	8901	20553	14549	13160	17128	8999	8424	17820	10985	9439	9697	10310	10760	4021	16324
1832	1700	693	2046	2616	1276	2436	1291	1654	2319	1871	1747	1273	1680	1211	967	3877	3919	1373	3395	1980	1206	1677	3371	870	646	616	1622	1081	558	1237	1024	4004	1038	1102	943	1041	2678	1158	2101	1063	1627	1631	1063	867	1744	1336	1588	734	1341
8132	5439	3739	7743	9942	5810	10210	11717	6164	6319	9042	8370	4250	4766	5828	4209	5786	11380	3215	7851	9831	6846	6148	4392	24714	4709	4775	4506	6288	1273	3999	7521	7224	4392	3999	5782	3571	4671	10096	11424	6425	5746	7369	6206	4543	6971	5801	4283	2623	7619
16913	19709	4295	7106	22660	9833	10847	7952	8772	6621	13369	12826	8426	10783	11775	7062	17033	11439	10510	12698	21160	10023	15567	5525	9247	15238	8500	9865	7624	8168	6160	19069	12915	9040	12524	6209	13715	18252	12535	18146	11101	9504	12249	7531	8863	6592	14192	8409	3524	11969
2843	2380	749	2719	4590	1857	2906	326	2473	1954	2745	2519	2161	2388	1455	1624	2932	3357	2133	2331	4491	1606	2643	2193	1996	1650	1868	1988	1185	1394	1797	3884	2420	1504	2634	1222	2430	3915	2633	5474	2173	1663	2550	1722	2697	1580	2411	1579	995	2458
49556	53581	30073	42844	69098	45766	48254	63256	33471	39027	62158	61836	43978	43774	28141	83983	59882	71281	68934	65227	66984	40985	39566	50268	52889	52981	27917	54668	44088	24105	45716	69021	62645	28265	50495	34893	49025	68709	40876	134596	42259	44567	63061	45017	39344	26049	39077	39491	24040	55925
7677	5728	14799	5229	9944	4810	7769	5111	4513	4067	8686	7028	3631	5153	2710	4424	4327	5357	6769	8683	14154	6267	5048	5660	8963	6178	3386	5026	3738	2136	3350	4751	6616	2474	3766	3899	6047	6377	4205	8669	3793	5965	10911	5215	7142	4402	8025	4700	2237	7488
955	937	830	809	598	732	731	414	750	854	1124	874	1145	1229	423	417	1036	1118	1770	1013	1890	589	1177	1198	927	692	1219	879	477	298	819	845	581	544	1003	381	1244	1178	655	2878	680	758	606	574	555	487	449	417	253	1061
2154	1815	1339	2795	2385	1558	1557	2072	2045	1652	2506	1781	1868	2011	1093	1454	4588	3013	1324	2762	2984	1041	1723	2744	2223	1482	1126	2730	1693	348	1514	2111	1766	1425	1130	1054	2174	2149	687	2693	1847	2709	1986	1667	753	499	1428	877	1585	1561
5215	4090	2287	4600	6710	4019	3850	4929	3352	4681	5425	3689	4919	3988	4132	3310	3803	5187	3038	6837	5292	3305	4056	4596	6176	3129	2155	4772	4604	345	2422	4452	4158	2040	4589	2760	7994	4094	3813	7441	3264	3196	4636	3406	3174	3035	4010	2413	1767	4801
3786	2775	2441	3420	4809	2989	4515	2404	2944	2732	5506	4144	1350	2684	4526	2843	3948	4456	3803	5167	6475	3335	3280	2871	3964	3638	2777	2831	2229	1970	3367	5267	4211	2328	2672	2048	5502	4092	2963	4182	3277	2732	4351	2676	3944	2317	3598	3350	944	3643
1204	1649	1268	1101	1733	1026	1287	998	882	1215	2263	1564	1171	788	1161	1193	2307	1574	1086	1357	2221	1056	1185	1531	1208	955	1161	924	1804	1252	1564	1381	1766	1058	1002	801	954	1240	1080	2231	1132	850	1810	932	766	1045	887	895	553	1792
791	644	736	987	633	462	777	619	537	862	1302	535	465	511	695	308	1179	768	629	1410	788	588	714	1545	1004	508	569	896	620	105	261	820	1065	391	680	475	1038	682	464	904	303	467	1698	547	470	355	554	488	334	1451
722	832	686	874	1803	592	636	1433	675	1216	876	751	802	839	808	728	1433	1130	1001	1244	1086	624	870	2238	1133	498	733	722	1410	48	1284	1557	1299	811	1084	588	1011	2682	1053	1011	1019	872	1423	697	550	453	584	649	332	1224
2103	2627	1602	3044	2020	2364	3758	1948	1905	2475	4600	3582	1895	2692	1725	1215	3376	2117	2049	4180	2522	1669	3030	1759	5353	1258	1019	2730	1914	646	1782	2745	3128	1387	1969	1418	1969	3986	2473	3184	959	1881	2620	2444	1420	1716	2166	1388	923	3111
1741	1217	1146	1364	2323	1083	1296	1302	1054	1169	2090	1316	853	1085	369	1280	1174	2337	1056	1957	2157	855	1340	1098	1355	944	866	1085	1106	296	990	1238	1827	934	962	1169	1444	1297	569	1549	1109	1144	3291	671	729	1413	1690	1051	365	2260
1747	1080	1468	1852	1742	1339	1712	1671	1198	1130	2046	1821	976	1076	562	1444	1322	2405	1334	2187	2009	1173	1615	1380	1032	961	681	1620	1577	362	1286	1947	2434	737	1070	1067	1740	1341	755	2672	828	1792	4698	957	942	833	1211	1222	1082	2478
6990	6122	4130	7717	6569	5880	6944	7146	6004	6874	8323	6606	4139	6004	4651	8257	7841	8791	8319	11625	5084	6223	4733	6240	4107	3568	3156	7688	5242	98	6321	5912	9031	4734	11240	3719	5448	4669	3867	6428	5012	4390	1499	6277	1406	2946	4744	2884	2453	14687
4374	3367	3465	6107	5517	2984	2960	6197	3390	3682	6645	4599	2926	3739	3005	5952	4341	4697	6656	5676	4021	3639	4966	4826	2499	4173	3716	4453	4255	174	4723	3123	5351	3229	4397	2470	3665	3254	2548	5354	3432	2733	4361	3384	3773	1732	3003	2242	1895	6419
2032	1683	1285	2602	2399	1721	1717	1497	2338	1471	2950	2376	1315	1994	1185	660	2365	3091	1992	2454	3706	1070	2177	2336	2301	1016	1231	2049	1608	260	781	2785	2056	1040	1762	1259	1380	2995	1339	1645	1199	1820	6212	1993	1203	857	2344	888	626	4066
8433	8104	3917	8185	11145	6785	9679	11970	7159	9446	11049	8808	5956	8388	10578	9247	7437	9114	5837	11483	8492	11688	9981	11793	6053	5331	4620	6915	13755	984	10243	6409	8675	4778	9162	4788	5593	8049	9696	16162	11625	7360	6328	5183	7057	3803	7232	5583	3100	9643
5160	4429	1533	4645	6436	3540	3777	3868	4508	5628	5104	4594	2651	3365	3111	4827	2966	6453	1950	5416	4676	3309	4401	5574	551	1587	1962	3963	5933	1097	3481	3485	5429	2025	4586	2280	1983	3497	3745	7895	4774	3797	2526	2507	3393	1519	3800	3090	1607	3944
12173	10343	8522	9409	12144	12473	13858	12666	11543	9182	15084	10555	7899	10430	6977	9183	19779	14518	15555	16578	16886	8352	11264	8546	8085	8739	6495	9150	10277	8087	6294	9581	12070	6822	12522	6921	15098	15095	8914	11113	7324	11385	25735	13165	8333	6495	8314	7374	2290	12939
3407	4662	2692	4982	5928	3476	3939	4241	3074	7446	3394	3356	3829	5185	3940	1983	3462	5105	2370	6679	6211	3047	4258	5795	3976	3587	3704	6020	3441	1766	2373	1604	2812	3050	4226	2525	2517	5989	2552	7750	5370	3941	4367	2538	2212	2339	2793	4229	3498	3441
2942	2502	2796	4531	3157	2187	3509	2289	2910	4847	2960	2939	1669	2159	1952	2186	4048	3433	1687	4156	2300	2911	2603	6175	4946	1470	1700	3637	1650	71	4818	2357	2599	1337	2150	1420	1646	1908	2709	4351	1908	1421	3181	2623	2556	1786	1914	1611	2196	3737
2931	3586	3288	4326	3764	2833	2617	4035	3372	5406	4751	2386	2654	3031	2596	3284	3745	2647	3554	5655	3756	3023	4222	5694	3799	3454	2507	3191	2710	187	2355	2235	2091	3197	3062	1565	2419	2960	2711	4322	2782	1912	4549	3121	2818	1274	2454	2468	1416	3179
4123	3461	2616	4487	5329	4304	3364	4588	3963	3725	5634	2792	2589	3201	3429	3299	5637	2995	3833	6417	5952	2026	4884	2663	3577	2855	2937	4879	2886	380	2067	3653	2796	2829	3490	1962	3949	4491	2785	3824	5107	3672	5334	4306	3993	1611	2969	3033	1318	5032
18845	23401	14014	25366	18770	19886	23265	18799	18451	16607	37331	23271	12739	18164	24870	30128	24146	21407	17548	26774	33031	31867	23870	27968	17504	27367	16501	27573	19721	1745	19301	18923	19174	12782	21375	10961	10075	17096	26118	29351	22340	27755	41191	25744	43545	10253	14053	24117	15695	39361
4932	7089	4119	5899	8488	5107	5945	11589	4650	6338	8433	4093	6880	5734	6240	8401	8987	6983	7949	9215	8680	5174	6805	4213	9789	8238	5441	5010	4905	1034	3091	4302	3459	5269	5249	3205	3177	6256	5142	7641	5681	5462	4671	5386	3717	3235	3561	3864	2060	5972
1397	1250	791	1635	1745	1379	1994	2040	1235	1608	1253	1696	1038	1053	1338	910	1193	1981	1493	2035	2153	1664	2198	1323	1965	1891	662	1253	915	580	876	710	2483	702	1621	1332	1723	1311	1162	3173	1372	1220	1651	1181	1074	1465	1340	1327	1064	1433
6243	4362	2743	4717	6298	4829	5903	4786	4927	3641	7299	5033	4060	4468	1657	4427	3587	9003	5346	8228	6759	3448	5874	3895	8664	2978	1866	5987	3942	1231	3433	5837	6738	1723	3528	3307	5020	4548	3262	5106	4723	4939	9430	4278	3650	3604	5987	3396	1957	7917
4614	3879	2559	7649	4071	4296	5518	3765	4898	8800	6126	2705	4819	4108	3726	5956	7526	6374	4073	6650	4033	2786	4265	8640	9678	3763	2865	7311	3781	447	8402	4841	2276	3382	3926	1928	6830	9794	3945	5506	3914	5487	5409	5309	4950	2996	12826	4010	2155	7833
1106	985	920	1712	1036	835	645	1297	1091	1237	1289	1044	876	939	605	809	1355	1284	1546	1507	1307	754	1188	811	839	503	923	1184	616	238	779	740	934	862	1463	374	1418	1238	528	1491	708	684	1746	728	2879	443	835	449	860	1372
10096	6392	8838	11383	9515	6639	9128	5495	7044	7119	16993	9503	4483	7522	6698	6112	12413	11380	3062	12553	9617	6155	6473	21150	14686	3470	5760	8848	8918	161	12163	9239	9334	5659	7873	3745	11437	7481	7456	9572	5946	6394	8334	6733	4009	4733	5165	7251	2960	9732
1691	1746	1394	3028	1898	1768	2595	1926	2016	2060	3253	2346	2206	1594	1243	1868	2147	2180	2409	1713	2158	1324	1922	1283	3161	1708	989	2273	1390	450	1960	2213	1472	1154	1857	1086	2616	2812	1173	3251	1349	1521	1900	1867	1950	972	1381	947	1089	2325
1551	2074	1697	2250	3659	1601	2263	1723	1862	2878	3229	2418	1507	1843	782	2406	2748	2293	1395	3033	2544	1175	2402	2272	3211	1235	1620	2374	1071	238	1652	3197	3751	1452	3167	1582	1838	1545	2076	2459	2598	1716	1662	1935	1578	1558	5066	1172	459	2730
1871	2163	1546	1881	2851	2002	2815	2335	1682	2293	4299	2744	1345	1796	2383	1557	3414	2815	2712	3634	4119	2274	1502	3088	2851	2990	1872	2311	2855	565	2714	2029	2910	1569	2540	1571	2086	1617	1503	4059	1760	1826	1604	2211	1315	1696	1503	1868	941	2182
3248	2101	1626	2173	2945	1563	1724	2072	1496	2434	2580	2893	1360	1734	2400	1697	2513	2322	1756	2072	3784	1303	1830	1435	3307	3020	1207	1456	1863	1589	2861	1751	2498	1590	2010	1805	1895	3175	1705	2790	1951	1938	2353	1755	1133	1536	1295	1497	1928	2489
4219	3879	3905	3108	5143	2874	2754	9003	2468	2740	2336	2524	3434	3242	3101	3124	4987	3356	4113	4330	7190	2902	3432	2411	3985	3848	2142	2107	1547	1547	4834	3199	3993	2758	3219	2683	2909	3571	2432	5448	1611	2167	9134	2160	4312	2767	2241	1525	2273	3030
2718	2215	954	3172	4396	3097	4448	2097	2844	2251	4991	3522	1883	3080	976	1992	4947	3701	1442	3433	4756	1231	2815	1752	3866	1504	1628	2426	1592	1149	1374	2620	3513	1519	2640	1689	2442	3296	1978	3031	2239	2577	2863	3261	2342	2213	4539	1414	595	3145
5200	6451	4412	5642	6307	4911	6826	4470	5094	5653	6953	6921	2630	4992	4196	7395	3779	5020	2265	7197	5082	5737	6290	4644	5344	4391	3220	3815	3368	927	2544	4961	6760	4154	8755	3644	5011	5188	7202	7585	2611	2395	5927	4654	3400	2322	1994	4134	1906	6687
17917	13826	13643	20864	15473	16197	23329	31475	16248	19678	29710	18512	21621	15577	9845	15180	25052	23113	34240	23212	22884	11952	16778	12148	23353	18521	8617	19335	12494	6815	15355	13117	16511	10588	22200	9393	39882	25667	10664	19149	14520	15745	36879	16707	43529	10337	14664	11168	5436	26830
4987	3628	2380	6335	4792	3692	6486	4497	5247	4777	8463	4372	5064	3876	3226	1979	5232	7424	4328	5180	3867	3531	4908	2663	4718	2160	2488	5381	3149	1043	3778	10195	5401	2400	10455	2395	5162	5394	3084	5584	3241	2977	3902	4264	5564	3279	2951	1612	1523	9777
3588	2681	1953	4648	2779	1972	3483	3222	2924	5063	4021	3191	3863	3485	1744	2245	3016	5479	4091	5599	3558	2681	2610	4310	3279	2111	1459	5290	2590	601	3188	2796	3440	2517	3980	2009	2623	3504	2835	2755	2259	3055	2289	2870	1990	2261	2748	2218	1800	5418
5944	4015	3469	7521	5144	5181	7744	10870	7133	9881	8463	5919	6327	4340	4509	12481	5998	7786	10315	7049	4483	4307	5704	5600	4178	4550	5476	5704	4295	366	5769	4569	6313	3369	8986	2193	8626	4683	4134	6118	5404	4308	8547	5010	3632	2663	4508	4242	1990	9473
8116	4180	5229	9953	9089	6896	6566	6090	5837	5817	9699	8931	4006	6231	5319	8433	16807	11914	6510	10424	5710	7227	6452	12284	4565	4130	4281	7691	4489	2341	4878	4086	7371	4084	3561	4914	7115	8787	4360	9293	5871	7731	6651	6249	3432	4870	3564	6088	3467	7189
4423	3898	2472	6648	4522	3641	6611	3577	4744	4621	4639	5708	4484	4738	1899	2827	5495	5208	5358	5676	5157	3286	4532	5452	4745	3390	3946	6365	3451	334	5832	6332	6486	3950	4896	2589	4223	3642	5442	3665	4772	4868	5531	5353	2647	2095	4927	5102	2101	7695
1984	1617	1509	3077	1789	1299	2438	1546	2054	2636	3300	2158	1254	1410	990	1906	1263	2972	2171	2480	2691	1359	2315	3629	4967	742	1155	3036	1666	242	3225	2394	2137	1150	1371	1314	1226	1959	1415	2943	1467	1338	4214	1573	1153	1658	1380	1644	1000	3492
2165	1893	1954	2749	2381	1936	2187	1905	2140	2310	3421	2169	1107	2098	798	2604	1147	2916	1780	2893	2165	1432	2125	4907	4303	836	1219	2732	1634	173	2077	2978	2071	1758	1311	1211	1541	1834	1512	2945	1529	1705	4550	1404	1158	1158	2257	1667	1181	3908
4507	2920	2044	4322	4297	3293	4195	3767	4292	3626	4838	3248	4204	3404	2336	2393	3000	6415	3888	5279	4823	2593	3674	2744	4210	2458	1647	3783	2663	687	1654	3998	5009	1477	4879	1761	2903	4273	3468	4302	2869	2543	2348	3287	2866	2707	4644	2990	1757	5919
4408	2891	2411	4667	3861	3309	4076	3558	3044	4693	3118	1952	2075	3141	4205	4608	3574	4916	4788	7340	4036	3326	3235	4818	5588	5178	2986	4030	3115	512	4092	3011	1751	2303	4716	1870	2614	9869	3269	5090	2712	3347	6195	3043	3398	2342	2718	2307	1169	4789
319	252	110	219	290	150	204	357	217	236	378	271	155	267	125	233	180	318	253	241	412	186	198	240	282	171	68	149	178	373	321	102	279	169	266	221	230	191	188	355	129	73	528	154	194	99	59	138	131	389
27385	24940	33439	33323	45674	23063	33628	36088	29857	36601	39183	39052	46735	23498	18568	18988	39593	28825	35098	46111	58479	23614	21533	23385	24757	19654	31526	33208	34789	1777	23644	70289	33279	18742	29093	13476	29343	27163	34436	25234	40181	23447	44981	23002	20099	21609	41245	22307	10171	41819
625	408	915	863	741	458	377	902	461	682	994	562	554	487	572	571	612	940	396	690	556	261	532	821	717	307	487	744	942	92	1014	1654	650	237	616	250	1002	501	582	716	1045	300	376	264	773	333	879	418	250	721
2463	1622	1346	1714	1892	862	2132	1970	1652	1672	2885	1948	1294	1634	1064	1273	2342	2375	2533	3042	2624	1842	2220	1628	1941	1516	810	1407	1704	525	1260	1996	2453	1037	1651	1320	2841	1662	1425	1979	1841	1730	3275	1223	966	1219	1544	1060	324	2069
4324	3144	6363	5572	3811	3175	2882	3071	3435	4414	4850	3733	4898	3620	2827	1906	4937	4404	3480	5869	4976	3657	3795	10159	3630	1320	2741	5143	3245	108	2729	6074	4925	3059	5039	1405	2646	4966	4172	4922	3364	2864	3030	3358	3301	1461	3755	3356	1344	4968
9261	10515	7189	9091	12270	8729	4501	11993	7797	14120	6707	8208	15103	12207	5405	4762	10327	7905	4456	9994	23316	5952	12004	11869	6997	5846	9574	8722	7769	817	7720	7354	9101	11346	13989	3062	6480	14317	7662	8956	8217	12094	10445	6396	5459	3443	7090	8212	3336	9671
7169	6615	3723	4530	8969	5937	7603	6557	4323	6409	7609	6609	4346	5193	7009	3730	8750	7735	7612	7772	7820	5331	5777	5516	8510	6171	3824	4153	5106	1423	6435	4560	5570	4043	5858	3798	5648	5979	6526	11497	5633	5590	7991	4346	1633	4632	3991	4557	3218	5742
8139	4945	4145	4564	4660	5202	7816	2562	4934	3256	6637	6147	3923	5623	3329	1891	3694	9995	11248	10321	9357	5387	7182	6160	5966	3544	4786	6348	3372	3064	3330	4162	3859	1776	6402	3637	4942	4085	5383	12811	4024	5149	8458	6103	8766	9222	3699	3260	1775	7639
1320	1368	719	1012	1849	1140	642	1171	753	1137	1208	918	693	925	792	796	1459	1379	874	1606	1380	747	1307	1166	976	987	671	801	755	428	691	1243	890	740	1101	799	977	1223	886	1164	1425	1116	1180	890	730	604	1548	636	633	724
3174	4217	2128	3482	6248	3110	4413	3012	3152	3730	3683	3955	1858	2814	3921	3174	2459	3266	3075	4898	5786	3337	3728	3941	4915	2431	3178	4018	3642	1058	4923	5800	3798	3162	4367	3666	2412	3536	4468	6988	4234	2718	3803	3340	2069	2507	4523	2371	1800	4753
1781	941	965	2639	1479	1381	2034	1755	1828	2329	1667	1615	1126	1350	581	1126	1212	2708	1596	2546	1022	1232	1179	1585	1374	578	852	2351	918	205	1088	1396	1835	906	2064	565	1277	1805	1125	1342	829	801	1550	1003	2259	920	1143	964	464	3199
8170	3975	10411	8163	6595	6541	10003	8031	7590	7732	10851	4469	7845	5152	6940	7727	7096	9390	5648	9453	10371	5517	6499	5711	12143	6080	4768	7398	5285	950	3657	8336	3508	4882	7768	3490	7874	5102	6069	5597	6110	3950	13946	5260	5232	3733	5350	4921	1184	9499
5824	4765	5262	7455	6663	5065	6227	4489	5637	9079	5214	7183	4921	4582	1926	2819	7697	7256	5330	7845	5608	3738	4536	9638	12010	2523	2494	6903	2663	681	6800	5042	7896	2702	4685	3851	5103	4083	5301	7880	4554	2889	10148	6248	6300	4319	4089	2863	1821	9800
2089	1354	808	1632	1895	1946	1631	1327	1171	1070	1775	1518	1498	1299	1257	1326	2428	1864	827	2414	1405	1094	1785	2685	2016	704	586	1419	1200	362	816	1187	1587	923	806	1119	867	1500	1319	2547	1159	1655	1066	1648	824	742	1412	667	738	2706
5995	2913	3345	3648	4924	3026	5237	4281	2918	2855	5328	3732	2048	3214	3023	4115	6956	5064	5810	4849	8177	2763	3819	2559	5861	3450	2193	2921	3295	2674	3774	3314	3060	2030	3808	2513	6244	4785	2315	4559	5939	4317	5656	3145	4360	4582	3403	3099	1456	5533
8869	5810	3768	6029	9067	7380	7812	7767	5441	5448	9447	8929	3887	6191	5175	7492	13952	9948	10864	11850	15232	5590	6535	11591	6701	5963	5638	8043	8557	1353	9876	7942	9933	4108	6648	5425	10395	7907	5176	7380	12916	9606	13348	6665	7694	4909	6414	6698	1821	8098
3835	2589	1283	2547	4184	2431	3348	2489	2026	2648	4824	2996	1152	2212	3178	1961	4078	4015	4456	4154	6493	2637	2833	4317	2965	2036	1718	2572	3129	1149	3285	3594	4745	1444	3199	2369	3565	2381	1676	3658	3572	2707	2759	2198	2424	3366	2347	1865	1107	3436
1288	1269	1353	2044	1736	1181	1349	1610	1161	1911	1977	2043	1703	1467	1053	1304	1961	1820	1169	1718	1644	737	1036	3181	1784	896	1000	1653	1309	511	1787	1202	1454	1342	868	723	1815	2801	1028	2361	811	1279	2034	1446	994	664	1042	1263	1322	1501
1824	2477	1478	2551	2878	1500	1841	2810	1955	2406	3266	2524	1426	2345	1365	4303	7044	3223	2092	2903	5843	1749	2129	3242	3098	2736	861	1661	2993	454	3059	2700	4607	1501	2989	1935	1577	2679	1800	4083	1518	2113	1935	2684	1808	1233	1218	1671	1472	2910
2029	1852	949	2200	2662	1486	1545	2278	2182	1674	2087	1463	1431	1705	1078	1558	1767	4307	2512	2387	3015	1033	2081	1576	1913	1235	1330	1154	1656	596	2210	2963	1767	1497	3693	1768	1902	2135	2157	1749	1899	1228	1964	2128	1819	1571	1742	1684	552	3181
1722	2195	1695	3379	2599	1668	1637	3814	2647	2606	2783	1678	1722	1751	1862	3211	2004	3876	2984	2096	3298	1398	2170	3731	2549	1831	3164	1742	2491	271	5068	4682	1215	2137	5795	1819	2236	2208	3188	2690	2040	2249	2426	2580	2551	1846	1211	1548	1649	4073
915	906	351	1664	1234	791	948	668	1185	1033	1372	1055	642	1118	706	778	716	1264	1304	1365	1045	984	1026	1105	780	450	758	1280	1041	134	890	1230	496	869	945	592	637	1358	897	639	479	995	1175	649	703	539	1040	587	413	1119
5284	2721	6413	7847	3557	4279	5572	4107	5631	6215	8005	4968	4291	4012	3097	4585	4569	6347	3557	6575	3261	4095	3943	7598	3604	2862	4363	5355	3161	161	5155	6053	3433	3746	7310	1269	10840	4343	3552	7869	1588	4093	6022	3735	4182	2866	3893	2591	1544	10700
14498	7634	8582	11679	8377	7365	13231	11286	8265	8064	15567	9896	7005	8456	6413	7467	12271	18772	10316	14618	17006	8756	10215	14492	20111	10430	7822	9377	4929	4345	7501	7775	6631	3088	7633	6053	5816	9711	8806	38303	7514	6145	14044	7191	10948	10672	5756	4428	4365	10483
4577	3264	3096	4421	5828	5625	2359	8410	3605	4583	5079	4409	3094	3821	3834	2558	6570	6012	2192	7005	4954	4179	4553	2923	6556	1891	2478	3478	3258	548	4556	3242	3621	1830	4680	2691	5907	5698	2386	7178	4345	2128	6083	2212	2132	5114	3766	8138	1163	5342
736	1073	777	938	1561	803	934	1048	746	1068	825	817	526	886	503	916	905	801	715	1448	1653	963	1100	1479	857	1512	763	1120	754	867	902	438	541	644	1279	725	773	1659	875	2063	1402	1064	1199	706	631	396	890	831	535	930
7918	7538	5162	5767	9385	5261	3625	9765	4516	4073	7228	3928	4968	6697	5917	10451	9968	4752	4867	6058	13444	4032	6224	3645	7748	5299	5139	3713	2110	5527	3664	5776	6069	4542	6423	3500	11907	7873	5392	6008	3782	7616	10802	6675	5685	2002	3593	4054	2774	4976
1985	4321	1940	2861	7749	2479	2660	3054	2394	4148	5076	3495	1644	2526	2317	4992	4575	2421	2042	4566	5110	1534	3679	3627	3191	2353	3010	3207	2133	382	2729	3276	5548	2311	2705	3107	2100	2326	4155	3801	4549	3223	2399	3061	1735	2027	1063	1822	1159	4601
880	910	583	843	776	506	511	816	631	976	1191	827	669	808	619	633	1078	770	734	1109	1414	490	885	731	943	744	392	709	455	318	669	684	441	570	875	449	1171	1316	513	767	404	443	711	365	607	390	478	491	440	833
3674	3212	2956	2757	4676	2251	3093	4951	2137	2664	3698	4059	1869	2727	2325	2477	4260	4226	3264	3213	4724	2320	3117	3676	4843	2498	2256	2928	2378	2486	2578	2959	3369	2100	2618	2548	3407	4832	1586	5988	3069	5326	3059	2748	1622	1304	2548	2768	1524	3066
2181	2350	997	1347	2489	1582	2663	4963	1621	1869	4372	2624	1593	1190	2080	1577	2194	2482	2271	2840	2875	1603	1614	3106	4913	1866	1392	2396	1581	967	1967	2257	3058	1594	3789	1536	2448	1258	1868	3244	2471	694	7074	2061	2851	1351	1072	1293	1411	2909
1670	1305	1338	1580	2416	1062	1289	3511	1074	1761	1850	1549	1199	1402	1359	1231	1798	1666	2179	1925	2413	1528	1463	2258	1810	1461	1119	948	2362	195	1181	1792	1376	1106	1728	918	1925	2801	1569	2230	1778	1482	2303	1113	633	831	1313	994	423	1565
7701	9966	8856	10572	9689	6041	5403	17494	7580	8188	9395	5229	7654	7366	3775	5344	8731	6135	7176	9097	12021	7232	7137	5576	13452	9788	7423	7949	3916	693	5476	5859	3746	8614	7294	2539	6333	6664	8248	7174	4991	4049	6595	6288	5211	3151	5023	6124	3973	8802
2705	4021	2037	2090	5343	2082	1348	3285	1867	2461	3013	2219	2010	2960	1370	1453	1608	3261	2041	3529	5801	3294	2156	2075	1386	2932	2499	2937	2759	821	2136	1632	3187	2978	2461	1448	1994	4281	2098	3973	2484	3495	4493	2065	2100	1521	2060	2294	778	4170
3508	2386	2345	2664	2270	1940	3381	4392	1734	1870	3612	2888	1442	1965	1203	1732	2063	3087	2513	2377	3576	3103	2222	1790	2919	4171	1343	1761	2351	1671	2068	703	3315	1568	2373	1620	2330	1618	2315	3554	1905	1991	3530	1710	1840	2549	2298	2334	653	3909
3703	2818	3253	3618	3832	3282	2354	3649	3307	3737	4747	3505	5056	2980	2229	2933	4110	4317	2135	5256	4578	2073	3984	1804	5843	2735	1243	2642	1609	933	1783	3461	4123	1563	4071	2158	2649	3882	1725	4437	1451	1684	1568	3517	2302	2149	2390	1502	1113	5608
818	487	403	623	745	489	725	543	487	767	680	670	393	528	345	509	373	591	429	638	648	363	679	712	1099	178	260	563	783	233	850	530	381	285	567	397	435	468	302	781	413	359	618	401	351	337	989	482	190	708
43407	41573	32068	37666	33389	44272	36730	75061	30578	62755	35933	40769	28909	41356	20093	17298	39943	62938	45852	49675	50395	50395	46620	32060	44490	34597	16670	29816	28437	7095	35151	27116	34709	23378	68067	26108	53962	33908	25934	46779	18801	42628	52764	22974	21011	25783	26756	28037	13382	33599
14541	11945	15914	15555	20090	15677	19661	17036	10689	13563	24525	19692	8840	12249	12214	13297	13506	17111	18077	19162	24479	16611	11660	27667	19631	15326	15236	12303	15277	680	22563	23096	15576	11171	14477	9329	26603	17043	17848	21810	19123	20679	37141	15565	18703	11924	11417	16806	4311	20909
2951	1705	1979	2541	2072	2151	2915	3465	1898	2308	3524	2778	1337	1608	2742	2606	4394	2995	2605	3571	4695	1490	2175	4200	1472	1899	1774	2230	1980	219	2575	2746	2256	1195	3430	1287	4485	2501	1909	5353	2274	1654	5401	1957	3312	1338	1670	1821	1523	1993
2155	1653	1797	1989	2789	1702	1674	2149	1432	1752	2185	1831	962	2269	999	1626	1690	2086	957	2920	3503	1577	1498	2324	1353	1384	1592	1817	1661	198	1514	1506	2214	1147	1706	1047	2357	2925	1300	2148	1573	1963	1955	1433	814	1127	1098	1787	639	2182
4871	4690	3824	3430	5618	3222	3073	3915	2987	3287	4353	4338	3210	3302	3754	4120	9027	4806	2762	5615	5377	3076	3787	4744	3153	3468	2750	3269	3095	783	4517	3332	3938	3232	4965	2289	6686	4834	2436	5929	2471	4033	5436	3227	2605	1932	3696	4044	2339	3599
16231	11306	4035	9843	16633	9836	10410	8063	10173	8340	14652	10928	6134	8782	10570	8021	13497	12047	6808	13280	14560	8106	10993	11114	14813	4138	5467	9056	9515	1455	7018	23885	14205	4682	10300	4021	13289	8175	8486	11621	13478	13474	6447	13124	3958	7068	12467	8203	3906	10371
5876	7128	2820	6006	9716	3538	2726	3317	3542	4392	5696	4482	3185	5777	3516	3332	7247	5676	3257	6170	6508	4289	6400	8390	5371	3030	2192	4623	4049	1166	4957	3393	6438	4153	4569	3405	3149	7021	2918	7495	2999	4400	4436	3533	1420	1800	1943	2699	2475	4531
4466	3589	3478	2735	5162	3000	3866	3959	2582	1866	4991	4141	1989	2789	3487	2513	7134	5178	3622	4523	6420	2815	3280	4638	6381	4419	1870	2805	3386	699	3308	3992	5622	2438	3234	2570	6582	2978	2796	6685	3734	5236	5793	3050	2451	1248	2610	1888	1727	3168
2459	2506	1612	1717	4172	1394	1750	2249	1268	841	1890	2215	1010	1676	1247	1294	1858	1588	1510	2260	4007	1417	1942	1368	1388	2023	808	1443	853	1220	993	1975	1120	1541	750	972	1827	1558	1433	2008	735	1390	922	1487	902	715	992	722	1350	2821
21939	23743	11384	17387	42022	15771	20983	16057	15734	15526	44230	23011	11374	18034	25768	17083	46903	20556	31924	25517	35807	23808	20496	20580	18352	27962	22363	22452	22295	10225	21227	28258	17568	15100	18140	10156	19240	20358	25438	19818	30399	24395	19385	15058	15401	11343	18753	18164	9572	19327
4000	3562	2523	5168	8552	3595	4809	5122	3157	4210	7005	4932	2878	3822	6129	3894	16580	6224	5667	6618	4592	2890	4901	9622	6254	6211	3881	6562	5430	599	7580	3367	4430	3109	4903	2657	4501	5913	5105	11851	6402	5191	4365	3622	5830	3074	4120	4625	4033	5771
7772	7915	3891	8279	12877	5880	6667	4820	7836	8702	12054	7248	7896	9424	5348	4935	7468	11727	5847	8986	9830	3948	5956	16912	6274	5410	6267	12289	9614	1891	10909	8100	7490	7946	8916	3219	8112	10646	6199	12359	6778	7237	4618	5753	6788	3081	7667	5463	4478	9524
8516	7673	7361	8547	10234	7643	7807	10476	5750	8309	11702	9873	8292	7084	5781	7019	15365	9419	10654	11490	14882	6755	9302	7535	10320	10986	4839	7379	5741	6100	5941	9477	9803	5985	8167	6823	12380	11425	5753	9469	5533	6624	12701	6850	5256	5284	7664	5704	3606	8087
5061	4246	3804	5305	6397	3923	5368	3890	4033	4766	6367	5221	4574	4649	2742	3299	5813	6034	3719	6085	7938	3120	4399	3730	6206	2757	2467	4146	5152	2729	3768	4765	5978	2784	4567	2644	6436	5369	3309	4689	4177	4141	3786	3803	3416	2761	4123	3770	1758	5569
4059	3591	1547	4327	4729	3117	5345	1735	2657	3370	4182	2974	1584	3284	2995	2698	3283	5043	1972	5734	4616	2621	2763	6990	3379	1345	1745	4881	3824	611	1663	2540	4269	2299	5218	1373	2966	3314	2939	5163	1203	2132	2076	2496	2761	2288	1887	1763	1951	4667
3495	2941	3301	3731	3803	2645	3004	5477	2394	2895	3356	3291	2267	2686	4392	3243	5898	4872	3076	4914	4738	1801	2498	7113	2931	2723	1841	4370	3634	422	3586	3034	3845	2276	10118	1694	5676	3309	2551	3754	2625	3889	4010	2526	2348	2014	2042	3288	2603	4642
3706	3986	3097	4907	5059	3326	4952	3162	3156	4402	6545	3809	3331	3198	1541	3186	2004	6062	1878	5093	3779	2566	3128	6426	6991	3162	2410	5134	3507	333	3812	3445	3407	3439	2179	1695	2483	3646	2012	4656	2471	4215	6070	3249	1851	2021	3241	2873	2976	6167
4726	4494	2784	5473	5622	2929	3586	4028	3043	3825	6497	4170	2446	4289	1528	4724	3489	6379	2840	5437	5765	3113	4054	7649	5780	2955	2431	4551	4020	775	3193	3893	4002	3035	2458	2602	3186	4878	2572	6174	3787	4950	8790	3174	2197	2808	3056	3082	1487	6584
4261	3815	2596	3055	5369	2900	3587	2758	2708	2873	5469	3882	1965	2761	1756	4008	2516	4912	3123	4739	4849	2322	2895	4676	6078	1901	2120	3290	3372	406	3492	3454	4260	2365	2388	2170	2725	2913	1820	4767	2581	3803	6868	2837	1578	2015	2501	2255	1413	5028
2578	1959	1177	3915	2368	2004	2401	1581	2667	3316	2800	2100	2130	3088	689	1507	1479	4418	1438	3781	2145	1590	2392	5666	3076	763	933	3719	2467	126	2652	3385	3088	1719	1371	1084	1692	3479	1207	2636	1322	1339	3038	1501	1581	1680	2377	1726	1288	4999
2015	1959	1275	1762	2541	1508	1341	4321	1218	1202	2726	1886	754	1384	826	876	1219	2306	1373	2282	2700	1473	1305	2056	2303	2680	606	1542	1657	777	883	2415	2739	1302	1318	1703	1519	2020	1001	717	1125	2249	3363	1357	1050	1738	1032	1686	715	3223
6710	7219	5962	6483	10040	6041	5604	12290	4916	6430	11906	7266	7264	5931	3484	9199	5993	9597	6323	7930	8682	5023	8658	10272	8145	12272	5536	6931	8320	343	10473	14392	7612	6642	4764	4764	7705	11495	4458	8881	4646	7664	19554	5472	4373	4440	5441	6245	3276	9375
3143	2413	5774	3608	3215	2185	2479	1835	2591	3546	4691	3303	2224	2212	1285	2048	1968	3118	3136	4274	4622	2544	2061	7029	3122	1966	2007	4204	2874	226	3187	2537	3252	1572	1821	1698	1965	3085	1926	4433	4841	2814	4857	2184	2859	2596	2804	2525	1300	5501
5072	4620	12002	7528	5251	4538	5132	3284	5831	4809	7801	7119	3058	3792	1565	17151	2721	3108	4673	6775	12269	3731	3316	8716	5012	4076	2636	8358	4343	612	5012	3497	5931	3056	4169	2453	3535	3349	2695	4952	3912	4737	7950	4706	6477	3498	3029	4222	1914	8200
4902	4042	3710	3573	4965	3321	2997	1731	3255	3455	4219	4322	2516	3519	1174	2194	3978	5215	4291	3098	5310	2609	4094	3599	5106	2201	2384	3166	3096	1113	2594	5329	5613	2434	2934	2649	4803	3468	3174	5054	2349	3549	4375	1820	1909	1920	3247	3548	1791	3648
2492	2099	2740	3153	2716	1967	2742	1369	2152	1751	2518	1800	3402	2430	1532	1034	1907	3581	1619	1458	3528	1063	2195	1629	4353	703	1196	968	1615	902	1724	3344	1804	1367	938	1319	2023	2350	1458	2116	1216	1405	2010	2100	1357	1420	2142	1230	520	1842
1023	1013	645	1558	1585	1077	1460	842	1161	1093	1732	1485	1372	1315	698	716	1377	1270	1499	2053	1405	1051	1643	1351	1508	455	870	974	594	614	867	1892	1636	742	1237	826	958	999	1094	919	1594	790	989	1300	789	1148	681	495	159	1393
2043	1726	2091	1730	2736	1593	2110	4470	1482	2584	2800	1112	1012	1814	1909	1555	2763	2318	1823	2909	3614	1586	1941	1636	1412	1549	1081	1322	826	300	1218	1511	1361	1392	1691	1403	2036	1779	1881	1955	1619	1187	2753	1863	1015	1420	813	1199	528	2212
14387	8893	6116	8780	14012	10188	10128	6349	9197	6924	11403	11397	4920	8487	4604	5799	14043	11121	12773	20019	15864	7888	10109	9606	10914	9859	5420	7988	10683	3912	5987	10339	16671	4694	11844	7086	12815	7226	9018	8851	13488	3804	14799	6813	11962	8507	6865	6703	3765	9424
2059	2515	1680	1750	1818	997	1336	1626	985	1531	2612	1865	1172	1464	1641	1355	1734	2394	997	2109	2817	1096	1176	1949	2812	2529	979	1346	1893	3565	1859	2175	1643	789	1058	662	1342	2097	1624	2032	1133	393	2336	499	1460	826	1019	808	688	1511
14728	14518	10536	9179	20717	9338	12226	17834	9248	9509	17323	16152	8578	9279	14849	10725	22003	12867	9852	16153	25752	10082	9355	11849	8672	12117	10796	10855	14135	6377	10621	11792	20246	9243	14848	6964	15126	10367	11362	13632	10556	9196	10379	6974	9769	7941	13988	10603	3647	12525
3252	3878	3358	4311	5322	3650	4586	4230	3252	4080	5282	3493	3215	3940	3969	3873	10147	4002	4221	5206	6355	2698	3422	6028	6940	4833	4248	4580	6336	325	7405	5671	4448	3458	10139	2780	9122	4924	3112	4589	7615	3276	6169	3292	7278	1684	3484	3410	1234	6119
5290	5200	4507	6732	9548	4821	5325	4981	4354	6210	8382	4499	3996	4780	4778	9690	5599	6610	9674	11470	6890	5162	5711	13720	9574	5311	6616	5169	4260	914	8021	3806	7663	4306	7624	4199	8434	4665	6933	9454	4566	5259	6867	4738	10486	2688	4777	4404	4250	7441
7978	10564	3182	7826	8836	7200	7274	9361	8272	6588	8902	7892	9852	6441	4257	7291	7069	6722	8269	10605	10406	6113	7848	8297	13549	5513	6107	11955	7273	477	9303	10705	5525	6720	6986	3165	5585	5860	6523	5832	9396	8505	9203	7684	4721	4172	6373	8512	3275	9502
2859	2165	2098	2246	2696	2463	2194	1956	1786	1853	3479	2339	1193	2181	1824	1305	1825	2605	1283	4337	4263	1639	2080	2967	2301	1139	1459	2262	1838	339	1442	1752	2200	1542	2496	1057	3778	1970	1378	2870	1589	1831	2895	1327	2096	1095	2020	1882	825	2024
1284	1095	938	1123	1452	855	1014	1405	865	896	1643	1230	632	921	1329	844	1452	1081	1029	1124	1945	967	1249	705	1007	1401	841	784	1464	329	1022	630	1124	710	1427	704	1406	1106	891	1586	1462	834	1072	736	453	586	679	906	558	1331
1505	1274	1936	1388	2334	1251	642	2653	930	1315	2397	1663	1150	934	1775	1762	1579	1765	1342	1782	3017	1071	1349	1794	1068	2066	1355	986	1395	459	1787	1422	2472	1188	1394	1282	2591	1120	1324	2899	919	1193	1448	682	1035	975	1098	939	525	1865
4625	3155	3087	3340	5129	2513	3238	1967	2626	3617	4720	3366	2574	3379	2033	2913	4592	4294	2056	5206	5395	3081	3276	4076	3932	2212	2149	2289	3635	409	1974	2572	3001	2152	2997	2144	2494	2748	2522	4261	1853	2165	2767	2460	1292	1814	2511	1728	1346	2376
999	1239	311	1340	1788	882	1292	1377	1242	996	1561	1684	1483	956	1188	1417	1325	878	769	1390	1196	2771	1258	729	2053	608	595	971	559	238	889	767	1282	729	1131	589	650	1107	2641	872	1002	747	992	832	590	674	668	502	338	922
1985	2391	1720	3370	3821	2615	2441	3210	2334	3260	3965	2949	4712	2782	3881	2592	3991	2802	4145	4780	3057	2375	3079	3301	2774	1766	1844	2737	1796	98	2904	2646	3698	1848	3114	1739	3259	2387	1962	3077	3239	2171	2147	2668	2181	1513	1486	1131	576	3268
9294	13961	17144	13489	12558	10934	12849	33156	10990	11923	15962	14220	10283	13423	9823	8949	9892	12165	25158	15732	26425	10869	12020	13475	13386	22708	7127	10973	13797	5440	9630	11978	13754	10400	12027	7927	22113	17242	11485	21474	7848	10572	24758	11092	10922	4961	8091	12285	5590	11731
4535	2790	2837	3164	4867	2758	3731	7592	2338	3529	4727	4129	1810	2741	3553	3437	3550	4521	3389	4648	5022	3105	2869	5874	7087	1671	2529	3361	3217	1116	4134	4903	4348	2423	3197	2361	2642	4847	2942	7193	2004	3954	2840	3300	1984	1281	3605	2029	989	3235
2018	2854	2008	2093	3481	1972	2057	2765	1487	1527	2246	1909	3057	1820	1589	2241	3036	1650	1646	2031	4650	1648	2301	1230	2956	2231	1413	1570	1133	1122	1572	1684	1191	1520	2283	822	1795	2487	2245	3232	1891	1679	3317	1178	1476	468	2086	1780	1083	1540
2389	1614	2395	1933	2841	1662	1926	2323	1514	1786	3648	2416	980	1747	2194	1649	4613	3622	2234	2693	2661	1428	2118	2029	4218	1762	1432	1764	2376	561	1805	2347	1773	1358	2676	1241	2660	2036	1126	4195	2208	2505	3818	1406	1353	838	1985	1986	873	2076
3700	3824	2777	3365	5193	2410	3454	2153	2728	4230	4473	3649	1999	2558	2733	2776	2867	2856	2854	5195	3673	2466	3258	6034	8808	2092	2536	3112	3611	1040	4689	2112	2590	1949	2775	2019	2438	2695	2173	7462	2445	2317	3044	2458	1597	1743	2601	2582	4305	3061
1348	1600	968	2072	1795	1070	1042	1256	1477	2222	1865	1290	1339	1285	882	784	1181	1426	1025	1221	2264	557	1604	2146	2679	482	1046	1973	1556	318	2705	1371	835	1005	2296	674	1215	1808	664	2327	1876	1054	1507	881	872	1248	993	1223	1292	905
2613	2297	2248	4018	3726	2972	3821	2494	4201	3141	5017	3612	4376	3024	1896	2410	7559	8339	2374	4093	4295	1735	3408	3834	6431	1772	1368	4224	3527	608	3375	4855	3263	1324	3841	1852	4272	3894	2357	4567	2559	3347	2706	3295	2394	1779	2902	1993	1314	5152
888	853	579	1023	1748	781	940	1536	788	725	1247	887	1155	1105	874	762	1903	1339	847	1483	1670	853	1049	1948	2099	814	573	940	961	325	1125	1119	1031	562	1151	1064	832	1090	813	1968	1319	1046	1304	919	640	506	835	357	504	1141
1349	1819	727	2062	2381	1535	2451	1049	1909	1784	1768	2487	1293	1581	901	837	1331	2360	1121	2864	1985	1491	2010	1516	1261	516	1007	2137	1556	777	906	1434	1799	934	1853	1367	1244	1677	1760	2281	1400	1092	1867	1734	777	1055	1445	1266	753	2410
10430	18223	10153	14854	27031	12155	18126	15003	10373	14350	28852	17778	8327	12143	6944	13576	23557	12056	7892	21758	15005	8575	17096	17375	23438	10645	9756	13574	9146	1649	11205	13759	16728	12519	9656	8406	11497	10029	16190	11797	10819	13469	8687	18061	6366	10432	23115	10159	5859	13859
7183	9963	5555	10997	15492	7690	12558	1677	8579	9931	16308	13663	9286	10825	6744	11127	12565	10262	12906	14305	11934	12527	10691	11923	20206	8682	4352	8721	10953	1727	11644	15032	14369	5682	10067	6415	9760	8730	7436	8512	22065	5070	6515	10459	5256	9955	8645	7054	2249	7495
5882	7060	3967	9846	14428	6607	7771	5292	8235	9219	13216	8758	11193	7132	12246	7210	10049	6922	5592	11978	10804	5728	8259	8844	8782	3450	5201	9705	6590	772	7343	12764	11172	4839	14842	4747	6582	7182	7712	5036	14009	7355	5272	8204	4732	4639	5552	3252	1967	9257
3308	4086	3355	6350	7046	3863	7089	2640	4442	4618	8766	6745	5125	3991	5657	3677	5984	4923	5432	7442	5199	6694	4540	6699	8794	1872	4011	5952	2652	128	5370	7431	5793	3396	7814	3184	3987	3356	5558	3213	4351	3052	2986	4948	4094	3096	4181	2331	1505	8841
7250	9268	4794	6816	11893	7188	6953	5551	6107	5904	7021	7253	5930	6642	7884	10421	11790	6676	10976	10514	9203	7245	10309	5553	5959	5373	5002	5936	4221	1209	6794	7795	7162	5531	8396	4634	6690	6090	6778	6057	4374	7978	5231	6334	3901	3890	4681	4648	2916	4722
3658	4919	3383	3773	5468	3333	2553	7890	3210	3966	4246	3427	4098	3758	2174	2912	6058	3150	4384	5112	7398	3442	4625	4111	3948	2867	2867	4124	3653	1066	2550	3048	2389	2326	2566	1774	6878	5116	3407	4648	5173	5182	3845	2907	2304	2015	2379	2868	1753	5018
4573	4676	4149	7940	5067	3665	3444	5473	5855	5178	5098	4079	6903	4893	1679	3514	4728	11179	2781	5230	6176	2850	5037	6917	4667	2327	4102	5925	3723	606	7760	7045	3906	6207	5799	3431	3486	4872	5922	3752	3377	3707	3265	6827	2540	3282	3298	5079	1346	9697
1845	2146	1408	2763	2035	1080	2580	1981	3225	1999	2461	2004	1516	1306	826	2312	1976	3532	2107	1943	3271	1268	1681	2416	1743	2029	1775	1672	1579	537	1849	4676	1834	1818	2565	1610	1892	1546	1745	1289	1822	1188	1360	2454	1496	1935	1262	2180	730	3230
3953	2480	1206	3227	3662	3056	2482	3417	2792	2003	2793	3925	3323	2976	1492	2061	3463	5385	7291	3436	3774	1255	2692	3262	3400	1436	2504	2160	2704	1237	1913	3852	3353	1033	1772	1732	2776	3397	2163	3383	2545	3040	3808	3638	2991	2721	2281	1554	1166	5929
5303	3485	2380	5331	4850	2973	4140	5023	4415	5128	4893	2461	2923	3527	2662	1499	5422	6573	3690	5110	4930	2701	3953	2521	5348	1830	2337	3272	1223	966	3354	6008	4261	2581	2954	2097	7870	5483	2465	5194	1566	1902	4765	2617	4312	3294	2025	1602	1432	4746
1102	575	510	1151	985	645	1053	941	875	856	1434	822	968	718	636	631	1089	1459	686	1029	1088	223	770	557	898	613	422	821	535	646	716	1272	848	488	965	410	1484	1386	553	904	715	763	1243	617	982	528	975	1309	530	893
4706	5352	4599	4856	4322	5179	3590	10012	4565	5752	6779	4768	4374	2977	4784	8041	5351	3718	3280	7555	3993	3740	3152	4188	2830	4348	6614	7105	3784	394	5443	3659	3777	6202	6124	863	5533	3566	3409	5117	5318	4491	4507	3565	11462	1714	3253	3775	3878	6748
4373	2737	1755	4377	3642	3474	4753	1862	3976	3936	4765	3677	2565	3495	2782	1551	2823	5128	2547	5774	4033	2840	3708	3000	4724	1519	1294	3678	2753	240	911	2597	4083	1405	4399	1851	1499	5178	3775	4404	2625	3048	5381	3845	1771	1802	3833	2620	817	7131
5186	5060	5481	6651	5515	6258	3125	7435	5659	7063	6522	6421	4685	5157	4566	6285	14250	6257	3585	8650	8607	3229	3966	10053	5900	2171	5606	7667	6259	178	8950	4607	5312	5077	10572	3054	8787	5932	3377	9759	7375	4560	6112	3541	3597	1867	5646	14164	2705	12394
3738	3483	2015	6429	3533	2992	2935	4137	5778	4829	7490	4268	6089	5902	4003	4985	3528	5071	3837	5328	6988	3122	3881	9854	2958	1737	5734	5691	3435	116	6036	5586	3515	4590	4880	1784	5314	7333	4029	1417	5159	5063	4585	4660	2983	2885	2386	3818	1680	5465
914	672	964	1072	1025	666	1638	1964	817	1133	1311	851	802	803	788	724	1264	1300	1535	1440	1012	516	722	1550	1005	902	704	1104	928	288	945	712	988	775	1323	492	957	1213	627	1305	844	569	1745	629	3042	453	666	472	375	1842
1306	1135	1217	2303	1090	1209	2004	1407	1407	2066	1556	805	1112	1315	1383	1693	834	1583	1933	2263	1388	1284	1252	1426	871	644	924	1120	993	84	1435	1234	761	970	1306	506	912	1330	1299	1277	949	1125	1090	1482	1156	664	642	1020	500	2077
2256	2276	1006	1440	1659	1282	2198	1403	1650	2373	4156	1413	1587	1481	971	968	2341	1489	1269	2375	2748	1768	1654	1376	2806	1329	926	1381	1148	235	2292	1143	1576	1006	1630	792	644	1523	874	1513	1068	840	2093	1976	982	980	1382	991	394	2367
1223	1201	790	2597	1907	1497	2138	2856	1821	1986	2398	1009	1405	1908	1476	2005	2766	2638	1498	2132	1710	905	2013	1867	2286	711	1217	1885	1037	324	1168	1911	1115	1310	1300	879	1039	2119	1480	1811	1230	1200	1780	1679	1044	1376	1013	1193	588	2062
3088	2027	1538	3043	3344	2189	3115	1572	2871	2569	3621	1962	1844	2461	1723	1347	3151	3284	2302	3337	3749	1565	2971	1440	2259	1070	1357	2732	895	435	1031	1682	1326	1627	2153	1205	2410	2395	1652	2347	1445	1400	2348	2550	1251	1456	1550	1409	490	3123
7816	5252	4508	6420	8649	5047	6850	10387	5200	5606	9442	7615	5036	5496	4818	4605	8097	8044	4937	8375	9522	5339	6023	8075	10553	4924	2134	5326	5133	1170	5116	16362	7800	3558	5337	4295	10890	5792	5906	8072	8195	4608	5196	5564	2737	5766	5573	4316	2554	8535
7997	5016	3852	6969	8856	5147	5655	8190	5904	4733	9435	6330	3716	4962	7527	5041	12191	7642	5848	7873	13306	5453	7268	4883	7242	9191	6520	5088	5509	1459	5683	6699	7755	3269	6824	4438	9202	8134	6426	6470	7877	5150	8112	5274	6883	3875	6470	5937	2277	6620
2404	1777	1458	1844	2137	1109	1438	1636	1351	1360	2007	1392	892	1569	1292	1359	2376	2134	1503	2538	4178	1110	1632	1358	1505	1780	1050	1213	728	1237	1251	1009	1602	1222	1824	861	2480	2371	1513	1954	1257	985	2351	1195	1771	796	1374	931	578	1482
3487	2692	1350	3069	3849	2500	4032	2150	2744	2101	5343	3217	2053	1832	2272	1927	4521	3644	2008	3189	4029	2253	2805	1541	6053	1456	1322	2055	2758	828	1462	2594	2834	1401	3390	1362	4781	2158	2327	4713	2711	2354	3290	2166	2113	2923	1872	2203	789	2351
3156	1955	1634	3076	2068	1961	2390	4846	1949	2319	3751	2599	2466	1859	2472	2787	3747	2773	2101	3165	3592	1616	2164	2256	2010	2329	1896	2354	1896	654	2109	2040	1664	1532	2005	804	4248	3815	1484	4501	1774	1951	4460	2024	1731	1192	1150	1742	1532	2485
1720	1334	701	2196	1869	1106	2262	1072	1710	1501	2537	2039	1685	1177	1172	697	1509	1909	1610	2414	1997	1076	1156	1776	1354	719	1120	1588	1245	406	1193	1208	2016	1065	4723	696	2763	1604	1199	1744	1090	882	1678	1590	818	1250	1330	1103	617	2063
855	651	382	727	960	626	78	2034	576	690	854	698	681	489	559	328	988	746	495	915	645	382	618	595	996	1022	215	560	318	534	638	474	792	444	916	384	1637	841	491	1152	426	781	454	506	627	452	687	265	305	575
4710	4426	4314	3051	5444	3224	4551	6004	3319	4057	5419	5632	3114	3267	4490	2809	8525	5315	2396	5539	7155	3657	3744	3547	4649	2556	2498	2902	4368	3195	2059	2130	6458	2656	3990	3461	2743	3595	4643	4401	2795	3999	4283	3963	3303	5094	7335	1850	2340	4427
12473	6927	5903	12662	11088	7292	14425	5885	8488	9529	18908	9214	4441	7770	9987	8168	10921	12985	4259	15020	13007	11287	8972	16749	17164	3364	6995	7787	10044	1074	7964	7034	10195	4648	14528	6047	8198	7038	8642	19561	5754	5480	8741	9726	6021	7481	6343	5821	3364	16284
11605	10398	5272	12864	9055	7926	9474	3737	12306	9649	10776	9582	4843	9423	5391	10293	7994	8779	2597	12636	9374	9634	11018	15070	8279	1965	5754	11669	5323	516	6590	5329	7131	6576	9728	3031	4140	7441	6362	12826	4326	6806	4171	8204	4694	4115	7193	7068	5497	6831
1265	1286	504	1538	1561	735	1134	783	960	913	1164	1375	687	1100	509	960	1304	1542	1028	1511	1666	725	1264	2108	1104	716	1202	1072	717	243	964	965	1316	542	594	684	847	974	905	1582	609	937	1552	883	1209	747	477	546	377	1193
4404	3011	4280	2468	5207	3221	2883	3299	2519	4041	3180	4758	1721	2838	1612	2370	4407	3829	2067	4243	5985	2916	3210	2387	3881	3304	1712	2599	1476	2239	2570	2848	4890	1714	1903	2164	4850	2502	3161	4046	3340	2626	3831	2578	3115	2226	3255	1134	1303	3003
3662	3268	4252	2197	4629	2425	2236	3299	2055	3009	5315	2950	2674	3043	1020	2934	3297	4178	3127	4512	6982	2151	3525	3590	3063	2783	3106	2221	11030	1562	2843	3811	4284	2386	2823	2513	4608	3757	1985	2715	2556	3353	4734	2986	2629	1494	2490	1989	915	3056
7516	6288	6167	6138	11595	6354	7529	9499	4843	6032	10599	8480	7670	5712	5886	7255	11503	11074	5466	7979	16413	7490	8462	5891	6322	10198	3424	4929	10120	3026	4325	6863	11342	3652	7115	10096	8559	4146	5184	6612	3340	5312	5638	5873	5491	4272	6144	3447	2187	8642
4070	3326	5180	5843	5848	3236	5795	3427	3815	5932	9912	6290	4043	4172	3397	2899	5676	8087	4459	6933	6198	4088	4541	9222	6103	3666	2776	4878	9204	618	4385	4821	5548	2723	4426	3415	5051	4336	2224	4282	2051	1538	4390	3277	3254	3640	5096	1832	2547	4344
806	1075	762	1100	1421	915	1208	2213	1038	971	1438	1221	1010	948	820	489	1927	1271	1387	2058	1602	889	1021	915	1355	992	510	1032	776	498	580	1278	1351	587	1062	723	2374	1422	1057	1919	510	776	1682	1110	1142	547	883	732	388	1222
3952	3062	1127	2472	5267	2889	2336	2169	2143	2888	4168	3898	1990	2474	3065	1712	2696	4354	1710	3410	3547	1701	3285	2654	3524	1061	1527	2435	2838	1926	2355	3076	2592	1924	3309	2463	1224	2922	3904	2981	1996	2752	2749	1956	1055	2845	1905	1842	1327	2587
1256	1131	786	1497	1434	1102	937	910	1238	1524	1803	1645	1627	1063	395	726	971	2079	1816	1245	1200	1173	1215	2878	1766	876	535	1048	1074	203	720	1292	1444	764	912	659	1810	879	628	2118	719	1018	1768	511	907	577	925	733	370	988
1889	1778	5204	2258	2371	1171	1479	3061	1304	2626	1986	1287	2547	2008	2119	1166	2812	2654	2214	1541	2600	1844	1567	3761	3505	1531	1518	1647	1457	413	1972	2429	1591	1618	1443	1057	2980	2947	1326	2510	3023	1789	3913	810	1989	912	2286	1564	1064	2026
3649	5390	7679	5450	7608	4468	2637	8502	2483	5312	4510	5399	3085	5106	6099	6593	10086	4172	7272	4394	8421	3682	5731	4919	3602	5406	4536	3566	5321	3965	3423	7345	5135	4031	3585	3225	5899	5440	4455	7073	2725	4978	6627	3292	4155	2336	2738	4175	2595	4462
1823	1825	1018	2731	3658	1447	1617	2462	1577	2114	3035	2126	1758	1545	1773	759	2213	2409	2734	2000	2408	1067	1737	4758	2124	1606	1465	2615	1316	317	2265	2850	1531	1548	2027	793	2188	2745	1624	1255	2093	1559	2469	1006	2424	923	1349	1062	956	2098
5079	3625	5896	5916	2494	3720	4397	6303	3483	7642	4422	2499	2785	3587	4341	4248	5754	6163	9073	6655	4838	6065	5511	9595	5732	4521	2969	5068	3246	309	7567	3884	2401	6761	9156	2749	8353	5267	4157	8758	3500	6766	6459	3677	5322	2021	4430	3984	2296	5117
2167	1970	2107	2667	1429	1729	2415	4192	1527	1984	2987	2772	2231	1717	1780	1747	2050	3201	2616	2262	2947	1557	2434	2549	3508	3272	1126	3157	1121	3780	2131	1592	1496	969	1399	1323	1664	1994	1638	5375	790	1427	2083	1372	1826	2266	826	1014	2357	2195
27519	21094	21748	24372	33997	19109	34261	50941	19529	25527	32527	29302	30383	19242	21840	17742	31767	34582	39515	35458	27411	21847	28446	22144	43176	24372	14129	24219	46638	3075	25061	44301	27030	15496	30059	17408	41612	24451	20926	27484	28756	23832	47209	25913	12555	25094	23883	25827	4018	30650
6753	4278	3206	5103	7373	3820	5346	5020	3965	3730	4926	5105	3454	3771	2690	2495	5417	5157	6180	7505	6157	3977	5578	6747	5578	4206	3131	3822	7625	1032	2553	4142	5371	2969	5253	2153	6885	4638	4059	4928	4790	3878	9711	2727	2737	3119	3462	4416	703	4230
13835	9425	9130	11026	17311	12452	14245	20754	9449	10791	16301	14366	12204	10804	8175	8824	12363	18544	13726	15840	17624	10548	14749	10020	16438	12887	6270	9645	13198	4322	8645	12264	16563	6233	15600	9968	16505	16341	11886	20230	8615	11693	19525	12313	7301	11205	10107	10359	3393	13827
3000	1627	1371	2212	3180	2529	1856	2236	1425	1722	2007	2484	1608	1535	828	3092	1801	3546	1865	2404	3040	1422	1847	1413	3898	2895	837	2183	2074	1597	2638	1092	2447	1169	1436	1651	1498	1743	948	2932	1188	5139	2556	1883	1437	1806	1841	1814	1476	2779
17694	19124	16395	12892	23456	13931	14767	13145	14289	14412	23419	18606	9819	14420	11557	25466	17145	23240	15363	22307	33289	13678	16043	21013	14293	11510	22175	17460	19687	6609	23138	17939	16214	14947	17478	11007	13462	17580	17038	20584	17641	19851	25061	12806	48500	9841	18261	21595	5082	24337
3574	1918	4369	3997	2340	2126	3096	2775	2169	2826	2400	1574	1956	2488	870	1844	2826	4647	2112	4070	4015	1792	2367	4800	2460	1945	1343	3670	1748	1084	2889	3509	2387	2258	1790	1454	1984	3552	1402	2952	1490	3614	4041	2320	7663	1487	2223	2104	1428	5044
1661	1398	1008	1991	2014	1241	2203	1512	1352	2171	2225	1442	1032	1419	668	2539	1738	2659	1481	2212	2166	1749	1695	2388	2522	1260	890	2182	1452	155	1297	1862	1383	1106	972	745	1157	1759	973	2264	2379	1402	3123	1599	1663	1117	1333	1671	1263	2766
6648	5789	3086	7095	7024	5325	6174	4784	6717	5656	9283	5737	6657	5419	2066	5773	4414	9819	5578	8753	7549	3643	5215	6318	10520	2191	3273	6928	4564	405	4966	8179	5450	3623	5707	3543	3480	5558	3674	7134	6187	5262	25793	7444	4110	3702	6028	3899	1521	12075
2080	1559	3775	1422	1812	1311	1256	2554	935	1424	1106	1645	1349	1287	1807	1250	2040	1143	1926	2244	2294	1242	1680	1041	2501	1675	1491	1433	1202	421	1295	1823	1020	1358	1678	752	1724	1518	928	1473	1297	1097	777	1128	775	514	1574	1283	1099	991
5211	4478	8112	6216	4838	4063	5021	3222	4613	3456	2908	4660	3131	4472	3791	5357	4259	4264	3914	7314	4585	3044	4408	4522	5707	1888	1835	4798	3445	374	5329	4735	5746	2773	6498	2651	3320	2523	2659	5337	2582	4274	3702	6242	2164	2956	3166	2098	2419	5971
7034	5350	9660	9297	9056	7654	5037	7343	6707	9480	11735	6701	6678	7259	5043	6917	8072	9842	3542	8945	11753	6676	6231	12773	14267	3843	2469	7503	5270	481	4337	9904	7761	4179	6038	3375	3733	8315	4836	10646	3562	6080	4526	9443	3467	3258	4866	2605	2828	9823
10029	7030	8966	9613	12088	10973	8068	13658	8606	10323	16458	9624	9523	6526	6824	6402	12146	13975	9750	11648	17753	5248	9699	6219	22340	10934	2960	8654	7111	6633	5538	11612	9391	4011	9136	5571	8908	10102	6311	11633	5468	6159	6425	8477	5778	6137	7613	4000	3461	12610
5345	5607	3843	6650	7328	5929	5453	6663	4878	6429	12883	8712	5455	5799	4856	11663	6461	5298	2220	8154	7250	4080	6153	10844	5774	5423	5673	6613	7118	491	10470	2368	5402	6419	8957	2800	10485	4860	3173	8774	7880	7332	4579	2686	2197	1505	3687	4874	2974	9110
30912	58221	46841	46782	63348	36116	59455	40156	54680	31735	78007	53801	37551	43173	56630	39457	83417	56488	41242	63156	75717	35909	41021	42363	90800	24402	73866	38345	48083	1354	43152	38408	40934	52280	72166	29283	47896	40517	51539	78239	69900	48230	33223	36478	22134	11498	35331	35040	29486	41416
1864	1330	1182	1870	3937	1313	1751	2974	1174	1935	1716	1347	987	1250	1265	689	853	1055	1778	2801	849	1490	1551	1957	1699	1091	737	1733	917	232	1103	1440	1999	650	1662	1317	3610	1217	1821	2367	1031	1233	1112	1567	867	858	1600	889	510	1969
3304	1993	1917	2587	2660	1934	2409	3278	1640	1865	4094	2767	1721	2375	1769	1686	2975	3045	1508	4234	4005	1269	2559	2456	2890	1525	1485	1527	1951	1143	643	1628	3469	1654	4055	1805	1987	2566	1549	2636	1577	3526	4383	1045	909	2130	1418	1267	764	2240
1440	1759	876	1650	3145	1887	1511	2022	1606	1940	1461	1807	1168	1580	700	736	1006	2042	2362	2698	2976	1660	2435	2303	1388	1472	1344	2189	1550	332	750	1112	1512	1320	1986	978	2026	1738	1597	2883	1567	1471	2325	1034	1428	956	1243	1526	861	2159
7223	3965	3510	5335	4871	2522	3179	6052	5205	4683	5862	3396	2503	4092	2457	5985	3564	7057	2501	7555	6572	2849	5134	5412	3732	1556	2511	4569	1306	655	3640	3803	4867	1965	3393	3015	7643	3500	3001	3223	4641	4788	3696	2533	2667	1947	3539	2906	1662	9782
1638	1409	726	1194	1971	1331	1552	1517	1331	1005	1049	1874	1693	1254	499	767	1477	1513	1517	2258	2268	901	1713	622	1874	1101	893	1562	1889	870	753	1695	2404	950	1403	787	1173	1508	645	843	1498	1596	1887	1154	794	612	1239	1080	462	1533
5865	5374	3521	5316	5647	4556	5505	5472	4000	4762	4750	6631	3332	4121	2952	7135	7238	5518	4856	5885	7331	3653	5829	3728	4352	4904	2548	7178	4163	3304	5116	6307	7391	3625	4538	3290	4462	5633	2659	3958	2944	4652	6898	3975	2976	3066	4868	5117	3246	5516
1455	1570	1039	1158	2694	1349	1642	1313	1055	1428	2072	1417	1233	920	1300	805	2446	1947	2230	1847	1680	1165	1648	1848	2125	605	969	1029	2595	423	2617	2397	1550	1608	3865	1220	1454	1393	1838	1188	2727	1606	1856	1133	835	524	1430	1269	385	1678
12280	12735	12706	16371	14152	13960	16365	17873	10606	12986	16290	19781	9925	12897	8890	13772	10931	14225	14003	13229	17207	11221	14977	12014	20263	12378	5161	12523	10148	5248	10775	13670	17635	9473	12165	11024	16220	13823	11678	20266	5172	8884	16185	12083	8972	8247	12443	10479	5859	16204
2055	1789	1020	1366	3363	1991	1895	2398	1179	1552	2212	1762	1490	1441	1325	817	2291	2017	2358	2513	2224	1216	1867	1585	1750	1397	916	1170	2037	461	856	2111	1736	1099	1902	939	1896	1484	1570	1897	1811	1519	1839	1534	1202	1268	1600	1085	388	1203
863	925	371	832	1185	844	841	1029	608	1000	1239	1161	855	715	1402	646	1697	983	682	915	855	531	887	893	1040	457	436	680	956	680	1001	898	868	544	897	676	520	553	632	948	783	726	619	523	206	806	586	494	522	725
60663	39235	36854	28853	56483	46698	50024	62069	32519	33806	47352	56083	32336	38049	20875	31359	42796	69733	53356	85699	58612	36339	34336	39675	45081	49326	18932	40062	37597	26424	29473	43079	63505	19759	49020	34651	57790	51707	36543	55367	30213	32698	71135	27176	29479	19192	33787	27602	18708	44839
2155	2387	3307	2548	2498	1842	3204	3766	2205	2989	3383	1514	2851	2181	2012	2231	1808	2319	3083	2504	4161	1323	1683	1975	4281	2263	1723	2902	1594	330	2663	2585	1308	1979	2318	896	2369	3154	1494	2169	2268	1251	2439	1578	1632	1179	1322	1331	893	2956
5102	3977	1710	4967	5016	4463	5966	7513	4408	3644	3685	4604	4038	3603	2209	2423	7989	3936	5208	6529	5416	3123	5166	2747	7687	2378	2591	6419	2647	907	4285	3945	4265	2990	5907	2412	4676	3848	2292	3370	3132	3619	6358	4215	3688	1654	4559	4017	2078	5056
2671	2847	706	2154	3090	1913	1604	3530	2220	2181	1359	2112	2281	1932	959	1297	2490	2054	1627	3172	3335	1769	2506	1413	2523	953	1753	2185	1660	463	2067	2837	2113	1683	2977	1362	1471	2159	1788	1641	1200	1314	1985	2292	963	656	1403	1434	1125	2410
1481	1740	2612	2802	1339	1415	1469	2982	1213	2393	1437	1881	1979	1649	1017	1503	2171	1542	2393	2489	3368	920	1694	2082	3547	2021	904	2562	1787	208	2048	1781	1842	1380	2153	982	1022	2489	917	1615	1701	1562	2809	1315	955	910	949	1530	2097	1790
5210	6900	25585	6628	7822	4807	5141	21319	6053	5516	6528	5847	6393	7093	7509	7736	9897	7755	4554	11148	8547	5271	9000	6948	6689	5099	5047	8364	5459	697	6838	6057	7435	4553	12893	4842	4716	5911	5021	8560	13372	11633	7373	5509	3048	6819	6729	7243	4938	5866
563	774	556	612	996	577	391	1150	373	466	765	640	496	644	193	625	460	488	411	664	1019	499	949	611	867	1217	359	742	302	293	317	288	593	563	396	362	329	724	311	900	385	595	1032	348	454	434	425	374	264	908
932	806	602	853	1252	737	791	655	681	906	1268	992	584	649	847	618	940	1080	558	1240	1107	426	811	856	1295	666	564	632	939	232	692	976	917	608	761	651	922	694	658	1143	614	543	666	673	382	589	623	517	330	931
1970	1208	756	1869	2313	1308	1642	845	1527	1110	2146	1707	1536	1250	838	1347	904	1915	1075	2374	2181	1108	1723	1508	1861	1041	873	1239	876	513	900	1437	1584	828	2117	897	1638	1212	1402	1778	511	1038	718	993	887	735	1168	824	299	1522
890	934	360	901	1372	794	721	672	646	932	1215	1079	358	660	609	343	542	1125	262	1016	1174	616	945	1074	1245	509	339	563	967	195	820	848	1363	477	839	645	498	754	678	1104	551	666	666	706	349	694	696	504	472	974
6494	7720	13039	6602	9212	4692	5303	4462	5326	6295	9590	7470	3920	4467	3304	3940	6795	5185	6551	8417	13026	5823	6364	6260	4246	8709	3685	6177	4715	1390	5191	4924	7953	3438	4405	4170	4335	6118	4921	8649	3193	4446	8813	4929	7732	3160	5005	4396	2677	9720
3652	2876	2113	3176	4002	2457	3762	6834	2929	2453	4341	2839	3228	2541	2336	1854	4399	5419	3918	4612	4155	1464	3090	2079	4057	3220	1952	3182	5549	1090	2078	3254	3498	1344	2478	1797	6875	4794	2757	3026	4283	3671	6583	3046	3158	2330	3739	4211	1271	3475
9275	6762	9256	6432	7399	6178	8996	3301	6601	5900	10257	9814	4374	6507	4708	3086	10274	9775	4700	6372	7238	7442	6392	4844	9793	1954	4772	6591	5921	1483	4868	8835	10179	3712	4494	3576	5269	5095	4374	5733	4047	5136	6292	6429	3810	4199	8497	7043	2252	8701
2401	1588	1327	1591	3604	1659	1538	3588	1165	1809	1951	1744	1286	1494	1438	1278	3568	2798	2974	2637	3144	1153	1729	1637	1766	2231	916	1269	2477	149	1830	2508	1708	996	2225	1564	2731	3399	1261	2112	1554	2674	2636	1515	912	1194	1613	1611	546	1788
1304	1219	444	1079	1644	981	972	2166	911	810	1618	1756	839	1209	1202	801	963	836	1503	1397	2272	644	782	1141	447	664	990	1016	1472	205	1195	920	1423	869	1177	627	1911	1669	954	1311	712	1106	1253	1033	448	665	705	402	356	1290
3539	5668	2639	4856	5653	3278	3940	4219	3889	6364	5048	2695	4768	6246	2343	4043	3020	4640	3624	6154	10320	4821	5115	3943	2361	2273	4079	3679	3615	1169	3327	3005	2895	5591	4361	1711	3880	6765	3203	4779	2764	4040	11652	3156	3882	2226	2463	3104	1367	3826
3934	4692	4469	5130	5694	3790	6279	6119	4561	3331	6932	5508	5399	4087	6099	3298	7297	6589	3915	6898	7410	4768	6243	5902	7883	3587	2552	4220	4491	2147	5067	4007	5576	2615	3350	2140	6029	3809	3388	10722	3389	2949	11936	3854	5112	1548	2712	2926	2541	4192
989	1296	714	1376	1092	996	1181	1132	584	1361	1626	1264	675	862	1051	597	1011	727	1188	1378	1158	905	1132	1474	1639	623	602	946	901	557	501	834	1157	951	858	737	739	1067	874	2707	478	735	1782	903	711	540	713	501	271	1161
723	1035	654	1134	1450	1002	1084	1159	942	802	1350	1248	1020	987	905	781	1608	1270	830	1454	1395	803	1091	1719	1796	862	507	1247	1277	128	808	1294	1387	629	898	572	1133	769	556	2364	857	1024	1103	858	477	737	745	487	477	936
6424	4626	4763	7344	7464	3772	5024	5513	4999	5648	10100	4153	4832	4599	4029	5161	7085	7502	12478	6033	9652	4564	5887	9766	5698	6045	5070	4840	5016	1700	8237	6446	3895	3279	6009	2974	8515	7663	5024	4677	7420	3657	8625	4688	8539	3398	4003	6972	2135	6653
2448	2279	1264	2490	3163	2146	1614	1781	1633	1862	2043	2334	1462	2101	1326	2421	1709	2147	2161	3082	2856	2015	2403	2517	3107	3351	2017	1624	2715	619	2497	1675	2276	1657	1502	1336	2945	2865	1671	2489	1457	1626	2425	1723	3049	1063	1995	1640	1035	2489
5848	5027	2850	6137	6745	3918	6934	2139	4263	7739	4311	2417	2941	3782	3437	5816	3519	5374	4292	8334	6574	5333	4986	6170	5662	4935	4883	4785	5888	1426	3530	4689	3173	4280	8864	3112	3014	7022	5370	3974	3004	4415	7269	3123	5928	2166	4084	3755	1201	8183
509	860	227	1301	756	563	736	1162	780	911	1252	410	883	636	775	830	687	961	550	1010	976	383	935	932	1492	589	465	1123	373	243	536	632	386	521	771	355	447	838	537	566	524	407	696	743	967	284	386	181	325	774
1133	1186	871	863	1687	685	563	1455	575	1104	1303	1099	1246	1042	604	888	737	1150	680	1471	1883	538	877	904	1001	1001	729	732	714	537	500	1219	791	805	654	520	1263	1682	372	1193	616	778	1115	552	454	479	692	395	962	845
6399	5862	3678	4567	6221	3498	2275	6913	4076	3910	4259	3881	3898	4874	3361	4321	2881	6649	3288	5851	7256	2666	5154	3402	2405	2868	5055	4788	2461	1131	3620	4262	5102	4357	3379	2543	4138	3386	2183	3127	3070	2046	2748	2870	2307	845	4852	5404	5060	6092
2598	3846	2389	3635	6132	2819	3021	4729	3238	3003	4024	4468	4786	3325	3068	5571	3725	3499	5655	5266	7297	2277	3673	2409	6426	2855	2050	3276	2684	1302	2910	3916	3728	2427	4297	2222	6360	5130	1828	2549	6954	3389	3076	1836	1747	1629	2214	1758	1304	2924
2248	2525	2533	1661	2791	1567	1774	4575	1546	2434	3154	1352	1307	1822	2137	2538	4651	2079	1711	2934	4584	1455	1835	2184	2435	2808	1688	1827	1564	382	2713	1753	1456	1556	2431	1272	2084	2591	1407	1933	2891	1420	3344	1339	1494	995	3769	1150	749	2254
11857	6626	11008	13023	9854	8608	11409	12856	9498	10556	17541	7170	9024	8885	7413	12546	15249	17974	8141	12909	19961	7792	10204	5873	12297	12227	6002	8566	8288	6539	5306	7046	6995	4876	7546	6237	8330	10473	7694	12777	5664	5548	15292	7694	8842	6754	8669	5701	1584	9668
2886	4420	4632	6072	3547	3786	4952	5452	3090	5545	6959	4655	4231	4877	5647	2869	4201	2307	4281	7258	4459	4108	4345	7932	7083	3293	2980	6935	3738	1601	5353	4714	3768	4354	5940	2162	4364	10153	5353	8484	1848	3996	7068	3414	3482	3223	3226	2848	3130	7765
7737	6303	7248	12008	8053	5701	10503	6278	7813	9451	18654	5556	5557	6201	7814	7281	11264	13060	6509	10641	10406	5865	6654	6849	21223	5948	3789	8635	9315	1133	6342	8876	6100	4647	9681	6111	6230	6775	6902	7163	4718	3533	5270	7768	6814	6208	4022	3925	1237	13803
6346	7016	8452	9328	8165	5374	8053	11763	6443	11554	8649	3941	7341	6356	8801	18265	13937	7086	10011	10619	9719	7437	7422	12197	7719	24016	8698	8201	7334	1550	11339	7059	4712	6122	10847	4019	18835	21176	6648	9125	5743	11629	8343	6353	7799	3756	9170	7589	3194	11123
2464	1933	2226	3852	2648	2052	2846	2907	2410	4429	2865	1687	2642	2421	3529	2945	4066	3116	3243	3824	3078	2262	2536	4262	4601	3876	1946	3884	2322	371	4640	1911	1539	2707	2197	1079	2881	6223	2944	2754	1851	2642	2572	2461	2626	1412	3007	2173	1138	4386
3012	3391	4140	4432	2824	2530	2508	3053	3076	3911	2170	1765	4025	2163	1198	2128	1849	2788	3222	3694	3932	2238	2774	2439	3125	1371	1516	3650	1190	793	1662	2466	1556	1811	2904	819	2035	3055	1991	3601	2278	1518	1461	2052	1720	1254	2059	2373	1690	2161
3028	1966	3117	3323	3926	2822	2500	2934	2397	2811	3543	3300	1960	2147	3158	2061	3922	3945	2647	4216	2684	1068	2778	5452	3144	1543	2463	2867	2139	787	3429	2668	3996	1653	2849	2278	2681	2819	2573	2853	7865	2875	3961	1817	2329	1718	2453	5784	2471	3371
1933	1807	1064	1843	2301	1419	2398	884	1518	2221	2595	2137	1488	1535	1305	1122	2229	2722	1197	1995	1696	1219	1817	1515	2546	945	1111	1593	1282	868	1579	1648	2172	886	1666	1328	1202	1849	1057	1671	726	1125	2006	1545	897	1048	2009	1747	929	2771
6975	3989	3852	8529	6365	4712	7400	2952	6908	6160	8794	5180	4576	5518	2038	6966	4002	11077	3602	9944	4993	6296	6865	8635	8260	1541	3034	7282	5608	283	4446	5390	5224	2626	2696	2899	3140	3572	4178	7612	3647	4207	11068	7078	3557	4571	4786	3295	2441	11696
913	1009	821	1133	1126	849	773	1746	821	1024	1166	1094	645	781	477	1122	843	1096	1230	1499	1366	841	779	1427	793	844	1305	1204	1093	185	1101	724	833	895	750	476	1239	955	788	1536	932	949	2628	919	744	524	878	978	826	1721
7023	5025	6214	8561	7348	5626	7476	6772	5082	8517	7829	5113	7607	5660	2673	2763	6179	8988	9053	9168	7440	4905	4642	8060	5968	3428	3043	7878	4757	862	6597	5918	6476	4355	6636	3367	7262	7008	5454	6850	5037	5970	6771	5741	4307	4044	5434	4060	2617	8041
7483	5422	6578	5701	9286	4517	6728	9746	4292	6519	5796	7542	4534	4594	3813	3844	4710	7976	8507	10162	8063	3161	4709	8222	7512	5538	2068	7454	3788	2449	7597	9051	10017	3384	9881	4105	10256	9308	3567	6958	3014	4058	9384	3164	5164	3770	4713	4231	4368	5606
5689	3519	1802	4782	6190	2711	3325	1708	4388	4685	3298	2774	2846	4609	2776	3487	3808	4348	2715	7623	5060	2730	5083	1307	3437	1650	2253	3445	4673	223	1346	2373	6110	1641	2577	2351	2595	4134	3114	3297	3940	1975	2656	2918	1868	2133	3019	2121	1648	7213
1465	1410	1241	1626	1087	920	1071	2424	1093	1333	1691	1330	1244	1453	674	1911	1778	2629	1505	1839	2352	671	1306	2603	1636	967	841	1529	800	658	1450	1132	939	1899	1149	851	1507	2105	1063	2276	1066	1142	1599	1044	1330	826	560	995	1083	1499
702	549	883	1030	422	460	760	1316	623	886	937	592	731	595	600	379	581	998	1109	1135	802	659	753	2134	807	478	506	1148	337	25	513	556	374	425	974	276	911	585	628	1401	505	450	915	483	674	336	311	521	517	915
7448	6597	6641	4097	6322	4797	5738	12521	4017	5170	7916	6937	5052	5284	5522	4151	10083	8606	7946	7439	13275	4376	5094	7113	5959	6985	7829	6649	4249	1672	7131	6329	4959	3891	7900	3620	8769	7053	6234	8521	5162	6354	7074	4411	5457	3995	3173	4627	2773	5794
18494	24376	29517	21123	26555	20456	19604	19466	18738	26135	44316	22726	22257	17362	16212	18071	46617	18523	33417	26388	32817	21566	23691	15725	28757	25515	17762	22276	32083	1015	19363	20090	16646	19164	33163	8941	25298	18718	15492	16374	18801	10480	17042	22133	14116	11427	24253	11420	9047	24771
3852	3924	6299	4776	5164	3046	4301	2263	3724	5296	8533	4161	4321	3320	3173	2299	7142	4755	6476	6020	6322	3250	3435	7314	6145	3956	3032	5677	9779	261	3592	4764	4470	2843	6695	2101	5481	4736	3308	3683	3583	1368	3803	2661	3349	2431	4269	1871	1630	4655
4953	6769	7753	6899	5586	5593	5591	12235	4062	6961	9543	7101	9125	5073	9250	6922	8157	6018	6894	5342	11280	3116	6512	6742	8803	12376	3928	5077	5831	2980	9081	7143	4564	5360	7685	3977	9523	9112	4733	14728	3882	5469	9166	4765	3442	2856	3840	5320	4309	5805
3385	2758	6218	3983	3244	2192	3793	2040	2643	4996	4016	2580	3025	2454	2291	1232	2313	3870	3433	2359	4647	1751	2318	5325	7655	1064	1753	3915	2302	651	3855	5331	3312	2308	2072	1397	4055	4199	2508	4158	1725	1946	4507	2413	3242	2039	2571	2014	1871	3693
1705	1342	1295	1271	2054	1550	550	3442	891	1637	1932	1292	894	1037	1080	1281	2155	1818	863	2031	2669	883	1297	1303	2721	1209	1016	1400	1197	283	1159	1007	1436	834	1914	1021	3130	2166	974	1796	1306	1428	2890	636	862	711	1107	1993	425	2248
562	374	469	727	444	508	294	895	459	843	700	639	668	459	221	459	637	719	387	599	630	313	476	900	816	238	362	650	534	55	725	455	551	372	508	240	607	578	340	772	364	397	695	219	694	150	338	764	134	908
5506	6866	4434	10389	8261	5355	2928	7135	6053	7150	8538	6176	4429	5207	3366	7250	8035	6517	3371	6093	6757	2261	4930	4497	9985	2948	2463	6981	3277	1066	3622	4539	3873	3478	5224	3616	7125	5735	3257	6219	4817	3232	5614	2864	3610	3195	4410	8344	3860	7404
3268	3441	2934	4358	4652	4238	1758	4024	3067	5452	5176	4296	2546	3307	2812	3521	5636	6404	2011	5816	4829	2571	3341	7148	2876	1537	4127	3940	5049	356	3829	3048	4837	2975	3974	2549	4576	3287	2582	5134	3538	2156	4304	1868	2419	1591	3586	4161	1528	6546
1991	2763	1877	2421	2212	1567	1248	1917	1599	2662	2689	1114	1347	1614	1727	2063	1691	1774	1463	2013	2486	2057	2875	1958	2316	1561	941	1814	1128	369	2123	820	1126	1676	1874	897	1304	1890	1284	2195	1124	1705	1301	1362	962	1073	881	1214	970	1635
1517	1764	1274	1658	1655	1240	1912	3342	1162	967	1558	1364	1040	1643	850	1184	2393	2054	1639	1318	2394	1382	1609	803	2939	1795	914	1227	1230	530	1109	1314	1000	732	1956	830	1652	2271	671	1372	743	1206	1609	1563	1514	623	1341	1013	482	1927
5921	3602	1259	4232	4401	3753	6865	2991	3377	3589	4070	2256	1782	2786	3843	5779	2248	5459	3519	5306	4103	3000	5166	3069	3638	1693	2348	2837	2744	2118	2390	2946	3296	1684	3213	2396	2561	4003	2820	4642	2145	1265	2644	2350	2950	1659	9678	2805	912	3895
4888	5105	4783	6171	5772	4884	5034	8418	3906	6941	7667	2816	2783	4291	5606	5900	6075	4178	4038	8481	5776	5940	4650	5674	7632	6898	4217	4999	4974	417	3499	3587	2481	3459	6034	2213	4011	5365	4706	5419	3771	4091	2981	5240	3696	1896	2097	2945	1874	4619
2813	1801	916	2074	2924	1840	1858	1658	1781	1185	2240	1782	1707	1835	883	1197	1526	2102	1912	3086	6149	1143	1643	1140	2765	1559	1310	1323	1222	766	1207	1329	2703	1115	1653	1293	3167	1981	1142	2203	1199	1190	3178	1678	1217	1184	2148	1107	874	2823
1104	722	1350	843	1399	816	800	1013	592	763	1156	1080	918	779	867	1568	1520	933	895	1214	1930	675	789	1359	1093	1688	1064	798	924	157	902	698	978	682	884	497	1348	766	707	1507	753	1087	850	401	394	515	644	1033	311	847
3854	2900	3726	4328	5062	2991	4197	3560	3341	4056	6049	4745	4035	2723	2587	2738	4105	4310	3244	4284	5443	2443	3010	3778	7204	1709	1958	3285	4017	618	2522	3358	4462	2483	3892	2363	5915	2603	2232	5634	3866	2215	3737	3325	2222	2983	2703	2323	1363	4921
5222	4568	3657	3619	7341	2766	2764	3238	2947	4745	4226	4804	3444	3455	4447	3731	4358	4684	2629	5402	8437	3088	3333	3181	3719	5281	3633	2973	4422	3171	4240	3557	3872	3534	4607	2579	5247	5518	3311	6304	6183	2710	4768	1861	2023	1821	4301	3039	3577	4285
4800	4007	3448	3401	6478	3380	3539	3959	3248	2520	5049	4853	2975	3284	2355	3351	4755	4976	2820	5491	6606	2024	2762	3326	3785	2458	2534	3198	4581	796	2858	2571	5167	3006	3572	1831	6154	3486	2306	5337	4550	3323	3480	2406	2612	1831	2688	3682	1486	3556
196	309	333	260	296	215	144	1021	226	302	444	345	173	267	127	209	228	298	382	309	633	96	393	469	269	554	205	219	286	425	234	288	359	226	383	153	411	274	157	519	222	340	438	185	293	160	124	209	129	346
19629	23201	15089	11589	29164	16428	11930	15184	12666	12993	15085	15281	12873	19866	9224	14851	20593	9849	6896	21794	34134	11857	15198	11219	8823	12696	15956	12969	11878	4646	12341	11269	13703	18787	20182	5503	22265	18242	10023	14727	13539	13711	17109	16001	8236	6892	13125	16079	4813	14344
1297	1569	998	1790	1935	1242	1578	941	1290	2090	2303	1403	757	1262	1288	1273	2415	1679	473	2494	1633	1036	1173	3228	1700	413	892	1515	1307	51	1671	975	1535	1241	1609	594	1222	932	828	2230	994	270	1323	1513	844	645	982	1038	1339	1641
5126	3925	2749	5842	5677	3836	3086	5447	3436	3657	6001	6489	2103	3751	3499	4698	4949	6508	7565	6377	7517	3788	4943	8453	4600	4317	4001	4847	5279	691	5883	6293	6216	3688	3339	2628	6865	4891	3359	5715	7583	6520	8620	3462	5161	2180	3859	3492	2087	5022
4174	3249	2901	2395	4100	2538	2897	2831	2298	2482	5052	3765	2777	2775	1267	2655	3910	3505	2268	3692	5507	2738	3773	1448	3765	2953	1422	1947	8967	1524	1994	2932	2998	1887	3890	2538	4562	3189	1792	3052	2084	2053	4020	1959	1963	2440	2522	1673	1091	3008
3427	3179	3612	2736	3901	2348	2392	4711	1609	3211	2093	3731	1597	2269	2216	2994	3743	3132	3395	3661	4851	2952	2896	3711	2702	3580	1998	2011	1379	868	3308	3078	3584	1660	2133	2784	3176	2639	2919	5989	2844	2673	3844	2149	2226	1238	2185	1731	2222	2547
4761	3862	3645	3519	6589	3545	4246	4860	3421	5004	3146	6009	2169	3686	2472	4972	8457	5589	3447	5073	5563	3119	3915	4595	6131	3625	2916	3794	2276	2222	5199	4312	5232	2159	3107	3765	3189	3853	4453	5730	4026	3038	4898	3725	3233	2526	3181	2257	1719	3994
3326	2767	2225	3106	3534	2228	2656	3887	2455	2733	4048	2789	4666	3712	2044	1892	3835	2659	1660	3758	4775	2183	3374	3426	4324	2780	1691	2395	3254	350	4087	2001	1944	2178	3168	1562	3801	4001	2280	4213	3603	3043	3165	2215	2203	2064	3960	1448	1326	2340
2716	2180	1710	2026	3183	1459	2493	1652	1856	1995	2977	2509	1967	1925	1300	1648	4041	2909	2692	3463	4761	1677	1842	2396	4706	2988	1858	1683	2367	819	1815	3111	4065	1255	2962	1467	3846	2407	1703	2858	3067	1773	3147	2604	3680	1566	2315	1508	672	2887
5984	4352	2601	5175	5925	4179	3931	3978	4491	5389	3917	4311	3816	4057	1925	5043	3998	4745	4075	5272	6437	4196	6245	9722	4143	2531	2976	4567	2397	1271	3113	5362	4762	1972	3404	2516	3092	3194	3187	5433	7450	3913	4196	6109	3775	3801	3718	4722	1643	4267
1335	1671	1225	1970	1491	1354	1606	1314	1294	1855	1478	1669	941	1325	848	1098	1326	1549	1121	2187	1165	1427	1666	2971	2478	926	755	1840	807	228	1891	1059	1482	889	990	955	928	1161	1005	2628	1411	911	1100	1273	1214	1132	963	651	465	1663
2021	2016	2634	2102	2186	1518	1391	3060	1572	2600	3671	1157	1884	1695	1633	1554	3311	2558	3937	2623	3797	1741	2035	2245	3705	2839	1569	1466	1729	538	2155	1644	1300	2038	1895	1342	1658	2105	1491	2798	1607	1907	4314	2140	1417	767	814	1149	740	2332
1112	1044	676	978	1135	784	704	1137	651	1206	1376	676	621	687	1009	1096	996	1164	804	1305	1400	561	950	913	1814	1010	410	832	595	1273	601	709	690	556	662	662	513	1247	800	1141	479	325	818	540	676	438	486	425	516	937
2301	1676	4121	3017	2812	1666	2132	2647	1672	3526	4393	1697	2199	1369	2319	1855	2576	2290	1844	2985	3044	1706	1683	4579	3502	2160	2225	2386	1029	153	4101	3105	1561	1859	2526	930	3121	2322	1746	1835	2062	1736	5329	1659	2262	810	2153	1464	1446	2112
1899	1561	1415	1837	2079	1165	2092	2153	1299	1590	2449	999	1186	1384	1379	1548	2905	2597	1590	1778	2294	1642	1647	1024	2664	1185	775	1048	1244	698	1486	1443	1023	852	1424	894	1358	1715	1594	1621	1272	933	2099	1686	924	916	1489	907	301	1907
6896	5088	1311	7133	6417	4741	7022	4520	6125	6833	5623	6104	3813	5074	2050	3496	7958	7450	4365	7165	6809	3931	5611	8698	10013	2683	3259	5529	2580	370	5298	5323	5613	2699	4081	3076	4067	5367	3812	8667	5088	2466	7449	5462	6077	3764	3708	2270	2255	6509
1764	956	1154	1459	1937	1151	1647	1645	997	1308	893	1460	781	1149	567	1019	1230	1822	1210	1880	1947	872	1697	1493	1955	1302	677	1104	718	453	1245	798	1631	693	927	1060	1162	1246	1309	1508	1192	944	1828	1029	1079	871	984	1072	685	1549
719	622	410	857	680	587	664	1014	704	922	549	858	486	610	388	382	951	625	454	1024	778	491	590	1138	455	418	359	1091	365	36	366	581	925	300	465	324	816	745	376	587	769	657	1055	450	475	263	442	411	380	1128
13495	13279	7574	9109	14186	9374	11774	9852	9665	7541	6960	11189	6448	11154	3615	6349	16991	12391	9365	12353	17253	7908	15206	4032	12740	6919	4466	7572	4990	4129	4674	6513	9867	4470	8547	5032	8690	13663	9713	9875	7494	6984	14762	6955	8080	7280	8039	6628	3181	10862
8619	12393	7976	9979	9785	7399	7345	7604	7965	12310	12560	8914	5182	9228	3852	5630	5129	4606	7553	10298	11355	7301	10843	10309	6739	6417	11690	5908	9735	4339	4859	8046	10498	7850	8612	5255	10109	6825	5468	10894	10527	6312	6543	5571	6307	4415	6964	9889	1659	9193
2182	1672	1364	2497	3090	1779	1538	998	1385	2235	2954	1640	777	1063	2219	980	1789	2203	1643	2781	2064	2251	2595	3172	2667	822	1854	1568	1283	338	1876	2148	2376	1347	3452	1855	1562	1367	1317	3267	2295	1793	1083	1540	1117	962	1659	1346	936	2282
1573	1371	700	1981	2895	1084	1474	1449	1293	1809	2736	1282	1216	1075	1437	823	1161	1618	2120	1991	1957	1158	1700	3407	1509	1579	1512	2344	1748	326	2100	1729	1754	1029	1629	600	1513	2072	1621	875	2379	1420	2000	1061	1650	907	1586	1480	769	2071
5704	6479	2235	7139	8815	4451	4602	6475	3672	4483	5936	5355	3595	3910	5950	21425	6224	8212	4060	7357	7175	2725	4360	4943	5789	4752	2389	6127	4814	2732	4122	4447	5721	2885	4226	3358	5060	6486	3259	33829	5035	3462	3950	4089	2837	2995	3709	4408	4885	5878
4726	4180	12925	4895	6901	4183	4939	3034	3707	3043	5435	5543	2565	3612	1567	2602	3739	3578	3168	6524	10847	4049	3452	3140	5396	3768	2974	4462	2928	895	2566	3140	5887	2366	2822	2577	3213	4430	2606	5626	5658	4897	6099	3573	5853	2512	5832	3380	1992	5787
48317	40412	34738	34807	60783	40440	48244	52707	32670	31259	56382	61622	30366	37461	22045	33228	39756	65151	39437	58864	56305	35982	37032	31363	48849	46657	22565	35354	41630	9100	28599	23933	54835	23228	39564	32809	43058	36301	35268	45510	24419	34688	48694	33974	27941	31637	32585	30299	13427	45103
3725	3156	957	2755	3510	4021	2593	2185	2692	2590	1869	3314	2476	2326	1944	7442	4295	3134	2169	3759	4042	2722	3193	2285	1680	1806	1061	2573	1439	1360	1930	2259	2405	1849	2000	1384	1525	1883	1886	2744	1232	1158	1937	2494	1202	1218	2583	1629	1386	2188
1150	1764	942	2536	2775	1467	2008	1387	1880	2672	1513	1599	2098	1756	1724	1420	2821	2917	1244	2046	2386	1406	1857	2758	3102	595	1657	2602	1894	245	2729	2142	1590	1612	2321	1056	1147	1723	1594	4821	2272	1742	2328	1451	1297	1626	1314	1623	831	2334
617	874	410	1575	1515	1064	716	1047	962	1787	829	1208	1718	1125	811	854	2264	2330	1014	1360	1288	665	1079	1488	2346	724	770	2450	841	362	1701	1278	1054	801	972	679	849	1169	605	2171	1185	1262	1266	1132	631	1027	902	692	805	809
649	568	677	912	1000	437	523	1165	650	986	816	539	476	589	214	628	830	889	539	1140	809	301	637	1011	623	466	470	626	410	46	400	427	810	465	557	347	651	820	540	528	621	677	584	553	743	297	1088	431	325	700
1795	1224	1165	2289	1567	1013	1685	1009	1352	1767	1244	1276	1205	1486	681	1232	1530	1731	1869	2587	2037	1405	1315	2056	2686	688	951	2079	1102	34	1226	2306	1911	1085	2134	625	1164	1615	1145	1233	1035	1591	1311	1342	920	498	1213	1150	835	2442
7421	6161	9288	8646	7998	5582	6058	3932	4722	5328	4076	6729	4182	7055	6979	14295	6671	5691	6996	7543	8412	5332	8469	7230	8926	4435	3721	5025	4360	3327	6064	7116	10263	5899	8468	3813	3910	5910	3623	11048	3483	5944	5006	5208	3745	3195	8534	4222	3938	6572
1551	1275	843	984	2134	1135	1695	1154	1033	877	1795	1532	909	1141	841	2045	1841	1722	749	1718	1844	792	1150	717	1560	994	667	956	958	491	670	1289	1735	698	1197	757	1228	1101	1126	989	951	808	1021	1105	722	860	2452	944	498	1557
3377	1816	2522	2977	2202	2153	4116	4723	2230	2923	4560	3264	2379	2365	2210	4432	6680	5456	2897	3475	3553	2002	3384	3626	4077	2991	1749	3256	1953	805	2943	2040	1523	4093	3235	2197	4504	2137	2401	6383	2628	2283	2658	2129	3221	2302	1454	2177	1553	3490
2942	2894	1641	3395	4505	2272	1637	2296	2176	1828	2016	3616	2076	2083	1175	1625	2457	1859	2960	3435	6250	1345	2829	3632	1954	1731	1831	2797	1642	1823	1147	1953	3517	1786	2149	1847	1872	2808	1716	3119	2044	2138	4042	3145	3536	1518	1633	1392	811	4795
9204	7803	6109	8256	9884	5956	16740	3543	9706	8358	16758	11169	5901	5756	2808	6821	7106	20957	5244	12754	8575	5896	4606	8406	12729	2652	4131	14061	8235	988	7308	9931	16188	4788	7792	6935	4997	4973	4591	7436	5130	5842	10451	8941	7593	10913	13597	4937	4583	23227
3690	3685	2784	4183	4474	2815	4246	3535	2898	3741	6946	3705	3840	3427	1569	3219	3355	4109	2407	5093	4236	3305	3190	8426	4610	2572	2635	5660	3355	140	3892	3626	3189	3128	2668	1382	2524	2432	1959	5326	2019	4297	6544	2751	2357	2869	2676	2810	1887	5717
8203	7018	2988	4986	10174	6056	3721	4950	5093	2960	5447	8541	4272	5052	3023	5596	6741	7577	9134	9480	9801	3676	5939	4772	3775	4394	3190	4505	7738	3343	1869	5456	7332	2811	4798	4809	5261	3203	5424	5480	5846	5691	7292	4751	4577	4871	3306	3866	1164	8640
1078	701	397	1669	1083	853	1510	1584	1184	1454	1230	1025	733	787	849	707	1164	1483	1148	1741	764	891	971	1017	646	372	578	1322	165	103	499	1819	1175	456	2765	355	821	966	675	1259	650	551	949	632	1089	494	519	591	347	1656
5523	4804	7137	5935	5073	4112	4437	18448	5234	5814	5639	6375	7636	4620	4810	3008	9054	6148	7824	6250	6611	3872	5416	2437	3515	8160	4120	5838	4727	1735	5232	9257	4776	4098	10656	1998	13643	8507	2921	5879	6123	6297	8262	5548	7238	2673	3328	3682	2770	8193
2402	1910	2570	2842	1627	1757	2292	1193	3075	2497	1531	1657	1792	1357	1101	945	1915	1606	1715	2560	2278	1093	2033	1010	2446	758	1016	2569	1020	208	1675	1781	1593	1230	2113	366	2652	1407	1136	2214	2176	1164	777	1442	1102	766	1622	1468	758	1894
1173	600	534	944	1016	790	958	808	822	775	1321	767	589	697	590	348	1333	1749	860	1312	1575	544	1024	896	1601	433	426	823	754	69	540	1200	1016	414	1256	520	617	1304	865	904	915	952	2535	743	646	385	1012	699	301	1631
5158	4678	2222	5108	6013	3525	2942	5455	3724	2925	2942	4991	4117	4560	2053	2336	2989	5547	7525	6260	5068	2500	3185	5268	3142	3092	2490	4265	3137	1090	2430	3430	4948	2199	2590	2966	2750	3537	3191	5052	1960	2394	5671	4250	3843	2844	1977	1485	1441	7000
14959	11087	9970	20108	19220	17771	13894	25692	14741	19039	19567	16990	19815	14274	10146	11841	19492	24717	12961	20999	18088	8869	16050	12392	19839	11629	9543	17026	13717	2569	12645	12089	14580	9073	15114	8374	18280	15999	9648	19011	11921	12657	21597	9157	9029	7850	10235	21533	8470	26423
5936	5406	5971	5800	4862	4961	5448	9595	4276	6239	8791	6358	3520	4816	6462	9139	8560	8260	9337	8037	7266	4257	4929	13264	9276	3973	5255	7383	4017	301	6675	4646	3655	9533	7308	3535	7477	4092	6403	13379	5655	4441	5744	5997	6089	3363	3118	4601	4175	7492
3946	6490	3356	4926	7343	5243	4509	9056	3805	7294	4038	6250	4983	4994	6131	3559	4432	5353	7631	6214	10027	5624	5729	3563	10485	7646	4492	4854	3266	6324	5348	8177	5619	3237	5047	4224	4312	7110	4100	7614	4903	5433	5509	4542	3230	4018	7216	4912	3446	6068
1151	1364	689	1863	1911	850	1899	2509	1331	1234	1416	1095	969	1354	761	1331	939	2284	1988	1509	2183	915	1497	2228	1756	2282	1205	948	1294	103	1314	3165	1090	1237	3001	639	1699	1569	1754	1548	919	788	1515	1189	1396	890	809	1161	491	1739
5818	4707	5100	4702	9275	5183	5265	4463	3869	4364	8010	6676	2596	4382	4970	4670	9287	6539	4044	6389	13378	4655	4541	5331	5323	8420	3921	3558	5464	1289	3840	5058	10380	3934	5741	4030	8637	4117	4809	5876	2138	3615	3986	2902	2979	3692	2866	3952	974	7016
1542	1459	1533	1587	2393	922	1204	2004	856	2185	1769	1652	1876	1158	1260	3085	1689	1903	1494	1428	1586	1169	964	2074	1224	2456	1562	1743	1507	1612	1368	1166	1527	1242	1482	637	1493	1612	1345	2821	1121	1164	1413	855	1632	963	1478	916	896	1778
3592	4312	3413	3332	4302	2738	4374	2865	2702	3664	3601	2818	2778	4240	1918	2294	1873	4124	1243	6820	5675	2473	3767	2129	2043	1857	2000	3076	2134	926	849	2284	4700	2052	3332	1223	2527	4904	3406	4011	1213	1628	3390	2330	1979	1954	1452	1575	561	3036
46321	38562	19196	25842	32547	19969	33428	16710	27843	20281	42818	44442	14182	22605	18150	22090	50150	35480	24831	40112	40938	26834	31392	17922	19461	17600	17582	34331	24691	12449	11314	17430	33701	18592	18970	12169	39559	30060	26783	40231	16899	28073	23241	21018	13764	20502	32070	22029	11177	22644
2430	2122	3663	4964	3116	2318	2983	3574	2667	4403	5290	2823	2991	2253	2502	2984	5680	3824	2137	3564	4168	2999	2159	7459	3299	1802	1880	4459	2788	354	5329	3130	2137	2460	1743	1176	4777	4692	2399	5073	1879	2068	3436	2535	2651	1943	1857	1903	2463	3932
1872	2532	1373	2550	2091	2316	2276	2052	1341	2919	3847	2493	1195	2296	2078	887	3951	1490	1659	3372	1758	2214	2269	2295	2552	874	1062	2091	2304	353	3280	1605	2135	1390	2073	1695	1258	2298	1853	4926	912	2001	2077	2745	1005	1693	1524	898	1116	2299
473	844	656	800	819	407	353	879	581	642	473	533	623	581	438	778	640	1231	1156	558	918	325	572	772	526	657	736	588	478	220	1194	1317	523	730	1105	484	710	766	800	601	569	637	587	458	504	393	464	561	416	824
2884	2273	1261	3501	3404	1749	3289	2150	2654	3412	4849	2833	2102	2176	2689	2921	1966	3984	2011	3235	4386	1545	2703	3254	3888	1333	1477	1932	4617	1159	4071	2489	2896	1462	4639	1308	2114	3686	1933	3128	3231	2097	5794	1625	4168	2396	2970	4639	1490	3095
4240	3868	3489	3282	4881	2881	3271	4385	2283	3007	5255	4332	2488	2802	4179	5270	4814	4782	1700	4319	6507	3193	3141	4067	2971	3383	3611	2516	3126	1838	3108	2416	4846	2938	3470	2309	5361	4720	2846	5975	3268	4447	4096	2525	2060	2554	2260	4854	2430	4232
1895	3259	1805	2392	3109	1567	1609	1640	2265	1811	2685	1781	2056	1422	1140	1464	1249	1309	1068	2405	2154	997	2002	1598	2714	742	1610	2439	608	80	901	726	2182	1229	1688	708	1562	1366	2366	1593	1056	1068	1209	958	1010	1023	1838	751	856	1796
4191	3370	4534	5040	6225	4477	4860	3992	4002	13585	6455	2530	4882	3441	5838	2184	3879	5747	5861	8010	5031	6242	3622	11270	7003	2170	5222	6854	2864	386	5881	5112	3089	2639	5443	1785	4367	4588	5193	8498	3899	4491	6524	3625	3806	2437	2817	2758	2863	6126
546	878	543	1660	1633	875	1259	966	935	1134	1400	1160	1015	1115	998	1105	655	1262	1172	1523	1066	885	1335	1022	1463	700	843	1095	497	494	985	2002	935	671	683	1028	543	941	706	815	805	1252	620	835	437	907	747	529	317	1062
21408	24023	32037	22554	25750	17687	22740	22207	15226	22329	36943	23908	15141	19407	19717	26018	32811	27627	17854	25543	34140	22086	21251	32165	33773	35253	13885	13509	15277	5007	16842	16039	24998	14434	14503	18299	26131	21966	15508	23986	11776	18673	35251	14728	13715	13295	21254	14224	10174	22861
19292	19035	14572	15104	20064	15722	23137	16825	13038	14031	23021	20540	16177	16980	15575	8846	20354	19816	14823	22001	32387	15510	16862	9533	23232	17775	13016	13497	18221	7130	14037	18315	14614	10853	14628	9062	29529	15796	18537	14641	12932	12643	20132	18904	8843	11048	11731	12515	6285	18558
1470	1057	1529	1831	780	798	1018	1373	1115	1373	972	987	830	1138	474	645	1031	2264	1387	1682	1514	895	1152	2009	1271	861	759	1394	764	301	879	946	653	589	895	576	678	1296	948	4405	993	794	1464	811	1475	911	640	583	1021	1148
1472	1560	1098	2271	1982	1351	1080	1897	1441	1500	1663	1808	2333	1599	1125	1164	1324	1011	2202	2643	2570	884	1359	4054	1583	1423	1110	1804	1534	240	1205	1285	2439	847	1157	842	1033	1576	1145	2180	1124	941	1941	1541	1769	917	621	983	1329	2661
3286	4334	1578	3516	5965	4124	3176	3504	2995	4021	4664	4615	2955	3031	2875	1367	4813	4303	4904	4174	3839	2786	3591	3387	5403	3286	1621	3387	3437	791	3436	4454	3350	2643	4321	2291	2817	3086	4529	4392	4705	4516	3073	3782	1608	2252	2335	2576	1174	4964
1821	1640	872	1953	2175	1740	1331	2526	1289	2387	2528	1284	1154	1186	1902	1441	898	1906	629	1726	2249	1196	1652	2117	2934	2415	1763	1332	1119	899	2150	1600	1974	1349	1915	1221	1146	1658	2283	2795	1367	1554	1792	754	1115	1073	1341	1151	369	1907
4327	2402	3332	2951	2387	2505	2809	6019	2213	2318	4001	3035	1554	1901	2880	2192	4173	4166	3060	3945	4587	2923	2739	3992	3380	4572	2035	2467	1371	2848	2165	2074	1877	1595	2890	1635	4758	2612	3071	5659	1399	2507	3155	1341	4008	1652	1582	2349	1531	2456
3769	3359	2397	2868	3753	2650	4083	1595	2204	5380	4228	4068	1468	1982	2681	2642	2440	3606	2501	4922	3572	3815	3675	1956	3236	1858	1892	3192	2303	1443	1367	2932	3954	1247	1935	2001	2378	1819	1564	4031	2233	3211	1966	2006	1734	2335	2675	2811	1064	3028
7522	5835	5090	8311	7032	4632	5788	4845	6255	8957	9316	6148	5443	5583	3636	4314	6563	6542	4147	8522	4962	5596	6148	12970	10669	3904	3769	6107	5066	269	8048	4376	5232	4921	5171	3376	7369	5796	4141	8058	3393	5813	4375	6514	4624	3488	9722	2806	3011	8067
572	592	435	958	906	512	842	507	541	1124	665	619	666	610	632	416	647	1054	603	946	901	582	635	1096	955	285	667	770	971	52	1973	1298	839	508	645	328	1115	812	440	914	413	472	884	377	340	435	551	774	256	1071
1868	1792	591	1589	1842	1021	1127	4095	1183	1596	1194	1431	1189	1244	1109	1358	1670	1546	1869	2307	2143	854	1347	2293	1983	1267	919	2433	1261	324	1964	1786	2129	1192	1983	762	1445	1333	822	1292	1479	972	1481	1026	757	509	1177	1286	1047	1295
4006	2572	2183	3737	4023	3791	2798	2936	3148	3260	3607	3257	2951	3258	2330	1856	3100	5195	3388	3682	3294	2486	3794	3981	4074	1868	2365	2387	2627	258	3275	2663	2529	2263	2910	1999	3647	2910	2322	4216	2393	3295	3820	2236	1725	1519	2606	2467	1085	2983
4321	3122	1578	4508	3619	3495	3959	3777	3086	3786	4158	2222	2333	3319	2839	3650	3261	5060	5154	6307	5601	2480	3948	1452	2837	1859	1937	3580	2092	671	2380	2536	2374	1654	2742	1991	2369	3252	2605	3899	2864	1802	5636	3973	3398	1941	2078	2332	628	3137
2373	2541	1330	3192	2590	1802	2624	3838	2667	2840	3419	2906	2346	2206	1430	2307	1995	4136	2739	3470	2942	1831	2095	6242	3825	1177	1614	3174	2141	1048	2831	2254	2713	1914	3419	1618	2416	1711	1854	2959	2759	1824	3321	2202	3567	874	2287	2241	2252	3981
6289	3637	3437	7076	6582	4940	7372	2589	5763	6562	5131	5164	3241	4643	1100	2552	7452	8343	3738	6989	4415	4323	5772	6366	8510	1170	2576	6223	2140	340	3780	4183	5789	1897	3107	2896	3050	4209	4390	6178	3325	2723	5111	4184	5331	3314	4357	2051	1265	6560
19417	9099	7321	14429	14586	11070	9903	8693	12622	12038	9533	9936	8256	12683	4684	16229	25486	16840	9624	14032	14557	8808	17972	18271	13499	5150	7401	10694	4261	774	13026	10669	9921	5945	9295	9505	9344	8943	8848	12888	10226	12541	14985	14034	16491	8051	13794	5586	5785	11557
4002	5144	2406	3625	3808	3274	5047	4303	3662	4490	5851	4049	4087	5374	4165	3737	3062	3478	2232	5816	6403	3157	4158	2362	2195	1856	3698	4179	2829	397	2105	3825	3062	2982	5137	1449	4194	7220	2324	3605	2974	3330	3976	2893	1865	1608	2664	2730	1889	5417
7749	4214	7851	9251	6947	6884	9249	7224	8621	9349	10404	6832	11090	7123	3971	4559	8156	11618	9305	8907	8897	4454	7371	7214	12910	4830	5561	7704	6684	1248	7299	10211	8069	3063	8324	2796	9651	13495	6740	8501	4949	6514	10881	6693	8466	4348	5707	4129	972	12487
624	623	248	1024	979	785	538	703	741	983	924	811	536	729	434	723	900	933	459	842	752	590	690	672	1188	244	413	775	655	79	958	521	772	457	1168	405	663	793	353	979	567	404	847	456	419	225	452	982	124	1674
6256	5444	6049	7306	8040	7132	3990	11481	5748	7788	8812	8077	5176	5704	5846	5368	8420	7780	4382	10429	10169	5725	6559	6315	8734	3749	5706	7053	6645	314	6436	4831	7400	4461	11627	3211	9343	8078	4423	9298	6807	4840	10888	3486	3994	2183	4665	13800	3871	10335
1401	1857	1120	1702	1918	1231	1129	3214	1348	1734	2044	1797	1109	1441	1281	1316	1388	1765	1344	2149	2221	1053	1308	2858	858	1265	1253	1359	1540	212	1623	1704	2196	1535	2238	624	648	1231	815	1771	1105	1285	1507	1126	888	719	1222	1177	1265	1112
4622	3713	6120	6774	4800	5040	2908	7127	3988	8172	7377	4380	5757	4370	3344	3541	5969	4546	3208	8078	7610	4378	4549	12851	5433	2780	5154	7412	5184	155	6870	3837	5376	4206	6216	1315	7767	6170	2833	5590	3643	3673	3882	1847	2558	1683	2531	11381	2199	10265
2823	2089	1663	2190	3864	1962	2088	1192	1679	2657	2663	2038	1674	1728	1200	1101	4277	3417	1850	2932	2947	1766	1589	4732	2085	796	1915	1888	2001	137	2892	2407	3197	1439	3234	1273	2188	2058	2425	2233	2702	2744	1646	1376	1632	1164	1750	2515	939	3037
829	1452	489	1035	2048	777	865	901	859	1238	1623	1274	777	1063	780	1239	1401	1016	1396	1327	1912	1985	1165	1326	1693	894	645	999	1025	181	1367	1219	1261	812	1240	706	670	1091	703	1218	2080	744	705	604	530	571	723	665	461	946
2040	2983	2278	2448	3577	2227	2285	4074	2152	2211	3984	3040	1516	2528	2303	1365	2158	2510	3896	4062	4367	1705	2477	2538	2802	1747	1208	2123	2776	706	1912	2509	2483	1709	2262	1795	2245	2183	1720	4085	1365	1790	2622	2020	2213	1711	1629	1332	879	2480
82137	47768	28782	68325	62848	43583	37465	83760	36367	53067	51263	45055	42516	48238	41605	59300	49186	54673	30173	59466	55965	57505	88414	58840	53020	35903	20308	27310	18453	7673	28362	41219	35081	37495	55267	37079	33145	34323	39599	48415	19663	67241	57190	40414	31837	53172	65811	26630	28321	58227
1471	1224	1681	1081	2060	1160	1091	1429	949	1170	1692	1255	559	955	830	1386	2025	1675	2080	1717	2430	763	1402	806	1081	2092	861	1043	2192	342	928	1223	1700	859	1487	882	2014	1052	822	941	1147	2033	1672	1297	911	702	1155	763	192	1389
6518	7284	7104	7999	10233	5250	7143	5773	6007	6837	11228	6392	4077	5173	6256	38913	6749	9444	9643	8533	7361	6115	7135	9673	10291	3612	7159	7999	8929	866	9521	6722	8287	5580	7538	4858	7476	4260	4039	12051	4827	9832	11392	6400	5406	7999	5749	7821	2967	9566
1020	790	1597	1464	1088	932	458	1461	863	1307	1346	930	962	728	629	1039	2083	1306	608	1377	1513	685	768	2821	1557	575	419	1061	492	11	799	1532	988	751	783	344	574	1106	592	1667	661	717	671	808	533	390	667	593	620	1468
16616	18747	9268	14824	16401	20626	8631	10198	14775	11225	18703	17550	7920	10027	6407	14672	12404	11232	7759	20773	18757	17321	16508	12510	12220	4906	7110	14375	6541	1115	6025	17135	13635	6974	11054	3835	5965	11229	11045	21084	10801	11648	5049	14034	6733	5123	15799	8559	5076	18808
7138	5610	7868	6943	6517	6200	3822	5257	5514	6753	10311	6216	5443	5562	4540	8199	10422	6544	3858	6746	15691	4988	6343	7305	11224	5990	3091	4461	6428	886	4007	7936	6989	3533	7550	4781	4373	6712	4976	11085	4509	4035	4529	9492	3911	3624	4331	2589	1930	12751
12800	10222	5558	12700	11345	11621	10218	14925	10540	10801	21431	9588	14057	11854	7848	14937	13374	13812	5933	9490	10385	9079	13050	10256	9612	7312	4285	5665	4654	1442	5150	4543	9293	7422	5989	6127	7691	9347	7419	13879	4923	11577	7795	11237	6015	5725	6879	6328	4780	16310
2245	2166	1358	2988	2961	1911	1907	2553	1837	2365	1846	2393	1555	1843	1172	1862	2262	2282	2802	2911	2618	1715	2508	2051	1907	2285	1296	3133	1481	574	2192	2759	2200	1912	2454	1152	1331	1761	2213	1718	3055	1857	3033	1988	1148	1828	1631	2353	1479	3115
1888	2637	2643	3805	2938	2391	1262	3524	2322	4898	3673	2306	2329	2081	2230	2711	2145	2458	1055	3728	3865	2392	2365	4354	2350	1319	2216	2879	2964	70	2994	1666	2291	2026	4698	1071	1447	2618	1306	2998	2004	1823	3270	1232	1541	725	1833	3479	1462	3639
2241	3174	1290	2600	3303	1893	1192	3488	2028	2059	2074	2330	3612	2785	1270	2306	1899	1452	3138	3642	3952	1199	2286	3206	1758	2640	2023	2284	1241	181	2496	1735	2277	1456	1686	949	2161	2257	1393	2935	1311	1590	3233	1435	2777	1232	1041	1291	1401	4116
7239	5980	3774	7963	9547	7828	6683	8721	6188	7819	10451	6630	6044	6870	6371	3466	11017	9967	8515	9105	8069	6489	7811	7553	5820	9313	4719	7344	6654	406	5342	7625	7688	4006	7123	2855	4595	5377	5119	10377	7108	11874	6806	5036	5563	4390	4870	4548	2973	7504
6481	3573	3071	5378	5995	4247	9600	3464	5895	6317	4604	4898	3231	3706	1568	2267	6511	6496	4008	4889	5289	4586	5857	3614	5682	1915	2144	3993	1882	563	2933	3939	4665	1533	4418	2420	3321	3440	5031	5982	2441	2300	5600	4935	4883	3458	2923	1781	1330	6672
1205	1139	1023	982	1469	816	839	2875	655	1221	1626	719	801	1053	1222	1795	1231	1202	943	1417	1893	511	1035	1697	1925	1897	1133	1087	1066	924	1285	708	749	961	1390	661	816	1107	944	1354	734	848	565	928	974	548	575	882	635	1178
713	525	484	702	589	332	353	721	346	437	562	448	240	574	129	464	341	421	725	809	766	417	383	1224	419	275	385	548	414	108	236	369	505	446	332	337	519	759	276	832	398	656	795	443	326	262	404	420	182	496
6571	4537	2510	5139	4328	5410	3263	8366	3879	5577	4392	5085	2639	3979	3617	1304	4700	7044	1733	8361	6025	4085	4192	6508	7093	4071	1860	4542	2976	703	2541	2740	3806	3146	3767	2194	2835	3901	2772	5904	1847	3960	5653	3328	2332	2017	4060	2000	2654	4117
4077	6654	2965	5669	6572	4152	8097	5447	5699	4524	9591	6503	9273	3995	4486	3517	11027	7443	5456	6239	5700	5712	5210	8202	13494	4804	4349	5723	4607	1950	5021	6904	4917	4509	6589	1999	10611	4789	3822	9586	5106	4883	9425	5473	3040	2160	3446	2445	3712	7628
3809	3092	3124	4423	3434	2780	4221	5015	3348	4564	5799	3358	2907	2443	3447	2903	5497	4457	3352	6311	5426	3501	2291	6923	2580	1935	2023	4484	3130	115	2771	2721	3216	2518	2922	1426	6147	4010	2726	4808	4149	3987	5677	2306	2688	1727	2228	3048	1920	4981
1713	1679	1838	2870	2664	1394	2132	1206	2033	2965	1723	1860	1005	1677	698	963	1931	2427	1153	2960	1731	1269	1685	4596	2596	746	822	2065	970	52	1767	1395	1711	963	1126	744	1328	1186	1210	1503	1012	860	1059	1445	1330	672	1290	1001	864	1890
1737	1746	968	1857	1879	1557	1068	2058	1388	1383	1464	1387	1253	1361	940	1292	1304	2038	2730	2538	1907	1017	1353	3025	1205	1389	891	1746	1325	131	1010	1179	1771	926	994	734	1597	1070	1098	2343	1284	1056	1866	1509	1560	815	901	1110	729	2263
3789	2863	2343	4372	4484	3052	4471	3274	3583	4078	3014	4843	2442	3193	1338	1976	8602	5433	988	3638	6585	2314	4791	2788	7573	2633	2001	3675	2098	1125	2940	4489	3634	1482	2409	2676	3055	4130	2944	4834	3680	2731	6916	4283	3210	3808	2342	2230	1936	4095
4991	3837	2581	3024	3908	2820	3898	4904	3156	2832	6017	3304	2825	3568	1813	1695	1805	4592	4433	4862	3955	2913	3956	1974	4601	873	1633	3072	2390	962	1858	5149	4163	1778	3696	2157	6546	3836	2049	5482	2393	4137	2909	3059	2393	2086	3890	2848	1329	3422
2990	2087	4826	2619	3123	2149	2872	2026	1957	3176	6044	2864	3170	2036	1714	1712	2650	2796	3097	3240	4378	1435	1875	3328	5199	3392	1869	2911	1434	490	2546	2470	2815	1376	2342	1812	4531	1839	1784	2191	1544	2595	2850	2747	3738	2097	2867	1344	1140	3223
13275	10542	10994	16737	12322	10527	11416	9315	10490	16774	11571	10411	16809	10540	7960	5012	9646	18802	16283	12499	10212	9278	10962	12241	14119	7517	4974	12409	8287	2756	10744	10393	11911	8656	13467	4165	11120	10534	12659	16272	6381	10605	12734	7409	6199	7508	9199	8061	5519	12866
4088	3674	2255	3906	5692	4801	3225	3368	3574	3383	3619	4497	1706	3471	3808	4903	6880	4807	2459	6324	4741	1540	3825	10003	5333	2050	1690	4504	2404	300	1260	2970	5074	2628	3230	2676	2025	3166	2709	5643	2368	3000	2039	3538	2145	1989	4285	1767	2691	6389
8851	7251	5252	10156	9478	10065	9171	4860	7666	6265	8200	7269	4418	6738	7112	8620	8961	9424	5858	13599	8196	3747	7511	16841	16517	3465	3199	7402	3926	375	3685	6515	8074	5637	5762	3608	5221	5859	5090	14625	4496	5906	6021	9335	5524	2125	7863	3508	3206	11147
859	1306	943	1398	2245	1078	1066	2342	976	1331	1883	1459	1002	1485	1689	1896	1927	1476	1295	2143	2009	1183	1724	1502	1902	1741	1318	1147	993	152	1476	1953	2206	760	1366	940	1704	1289	900	991	948	1137	981	579	771	663	719	752	661	1422
1788	1709	954	1215	3368	1103	1647	1837	1038	1517	2634	1662	858	1056	1967	749	2278	1738	1821	2165	2565	1083	1441	1539	1244	1792	1502	1832	2120	850	1124	2183	1699	986	2787	880	1659	1976	1963	1106	1791	954	2465	617	1596	1139	1803	1560	675	1719
1427	1954	1284	2932	4023	2568	4390	2215	2323	2762	4222	3288	2801	2322	4545	2856	1914	2506	2218	4069	2318	1877	2669	2878	4377	1427	1387	3066	2578	174	1797	3245	3444	1287	3218	2149	1885	1499	1866	1799	5086	1504	1152	2352	1404	1998	4110	1175	658	3297
5391	3092	1677	5703	4739	3085	5155	2099	4161	5613	6026	3330	2565	3904	3730	5337	4015	5800	1846	4784	4420	3603	3452	3714	4118	2018	2571	5115	2134	994	4186	7012	3648	2334	3592	1736	3546	3335	3943	4960	2474	3488	2806	5501	1852	2888	3584	1730	1486	9430
1638	1601	1321	2507	3473	1798	3285	2700	2273	2148	3759	2573	3171	1916	2784	1844	3097	3021	2624	3385	2658	2172	2526	1935	4421	1508	956	2041	1656	215	1825	4144	2248	1089	2922	1155	2387	2148	1810	1809	5000	1860	1153	1975	1495	1667	2102	1013	767	2325
1788	2817	1454	4650	4184	2442	2670	1653	2843	3399	4201	3204	3443	2443	2853	3263	3748	4039	1584	3932	3403	1437	3224	2884	4133	1774	1819	3900	1767	739	3641	4596	2406	1909	2456	1810	2184	3231	1921	2175	4480	1921	1958	2552	1895	1788	2272	1343	1204	3470
2868	3517	1590	6448	4139	3516	5113	4482	5122	6554	3997	3777	5057	3015	1833	3115	2037	3134	4828	3781	4894	2468	4590	4098	2841	2206	3591	7172	3332	326	4507	3121	1744	2868	9028	1465	4654	4618	2964	6217	4446	3023	9439	4220	4729	1937	3284	3673	2801	6443
2838	2277	2212	2566	3267	1948	3194	1813	2056	2602	3431	2474	1577	1902	2298	4359	1535	3031	2291	2605	3200	1433	2145	2202	5015	1369	1565	1975	2695	1472	2952	2193	1787	1112	1782	1688	2426	2033	1572	5951	1130	1984	2297	2084	1432	1499	2759	2057	1013	2975
597	1126	830	1111	1318	804	721	1581	1074	1889	1900	662	1170	1021	675	1300	1101	858	1196	1594	1583	868	1083	965	2338	1430	816	818	1053	251	878	645	579	909	1250	463	845	1701	915	1368	558	882	1031	1207	1035	458	485	672	426	1220
4319	3484	3160	5326	6821	4334	3410	2167	3933	4438	5271	4389	2483	3400	1542	1634	3383	5753	3386	5198	4790	3774	4106	5179	7901	1676	3370	3936	3511	329	3984	4183	5430	2643	5101	2004	4554	3748	3524	5065	4394	3130	2461	2955	3826	2093	3001	3361	1422	5050
4723	8010	4416	6393	8815	4594	8367	3725	5171	5486	9595	6801	5627	5523	5344	4204	5507	5648	6813	8365	8240	20145	7425	5210	14884	3703	3789	6104	3711	1144	5399	6607	7240	3817	4445	4228	4634	4832	4317	3611	5209	4895	3136	6299	2812	4637	5109	3020	1945	5901
1026	851	913	1391	949	861	1147	605	876	1403	770	751	1085	670	1096	359	646	933	1309	1017	1179	551	817	491	1018	252	319	1103	506	102	305	867	782	647	937	480	532	830	598	754	816	566	480	662	400	316	1062	740	357	1810
5231	3810	2683	6845	5128	4301	7173	3006	5632	6784	7300	6007	3072	4590	1412	3885	3504	9902	2888	6662	5448	4578	5287	5760	10481	1853	2001	6762	3264	3156	4328	6126	5005	2726	4302	1728	4142	4143	2306	5595	2974	3751	10694	3957	8373	4360	7045	4952	1850	6566
2026	1502	1138	1815	1493	1415	1613	2938	1622	1645	1169	1727	1216	1324	963	948	1629	3301	1882	1897	2747	957	1295	1917	2722	1520	1036	2317	425	1053	1154	1619	910	742	1617	732	1062	1978	1510	4210	1298	1207	2839	1452	1469	1055	739	750	711	2200
5105	3314	3221	4032	4378	3879	4408	2385	3857	4896	5599	3845	1859	2957	2776	3367	5761	5796	4876	5608	5702	4066	4505	3153	6941	2374	2613	3101	4351	712	2833	3730	4236	1910	4849	2567	5006	2462	2441	5412	2973	4232	4556	3320	2046	3312	4005	3286	824	5533
636	896	633	1158	1369	827	771	1107	826	958	1564	1150	943	917	1287	1078	1607	912	1430	1382	1362	820	1188	1208	1277	924	755	1174	628	199	1244	1381	986	882	1255	563	1001	866	579	863	936	1885	727	1324	498	478	769	771	228	1158
9055	8549	4894	11385	13137	6060	6952	7858	9836	7345	9164	7067	5477	7634	4388	7925	7904	20094	10037	9574	13368	7130	9317	10335	9185	5218	7201	6053	8790	2016	9659	14991	8059	6561	16200	6978	8350	9698	13732	7973	5723	5448	7705	8347	8351	7806	5309	7740	2861	11941
4523	3945	4370	5710	6075	3593	4125	4985	3596	5417	6051	4240	5429	4277	2120	2037	4794	6585	6307	7245	4578	3236	3355	8769	6035	2574	2912	6168	4557	134	3481	6055	4699	2723	4925	2276	5669	5161	3049	5308	3895	3923	5450	3511	2743	2801	4168	3636	2252	6853
2980	2170	982	2081	3944	1901	3217	2290	1812	2779	3938	2889	1357	1618	1411	1518	1864	2609	2226	2967	2653	1323	2227	2286	3174	1312	993	1657	2301	749	1422	2107	3273	956	2037	1828	2521	1562	951	1860	975	2390	1911	1731	1343	1753	3146	894	775	2609
11463	15426	17049	19490	12942	9816	14182	11155	10810	14159	21870	17626	16497	13380	7621	14355	15773	12780	12863	13759	17375	7091	11093	11435	21649	10821	8806	16299	12385	4582	14140	18899	14231	9995	9545	9570	12666	18716	11168	11743	10660	14988	8913	16272	9238	7225	17044	12846	4887	18114
3382	1553	2122	1913	3006	2030	2604	5620	1790	2533	1614	2840	2039	2017	1780	1141	4592	3535	1988	3097	2870	1699	2011	1834	3933	2228	882	1917	1689	727	1336	1736	3456	1157	2555	1897	3077	2018	1700	2909	1457	2102	4148	2248	2087	2001	1634	1009	803	2258
4785	4583	4999	6770	6333	5786	7994	4849	5747	3884	5173	7055	4614	5461	4524	4114	5907	6261	4595	7170	6940	3147	6349	5884	7581	3345	2525	7169	2710	753	3947	3237	6116	4278	5448	3728	4151	4891	4731	8840	4209	4188	4747	10115	3880	2802	4394	3409	2765	12556
4500	4345	2297	4936	5817	4371	3642	11038	3606	4843	8183	5172	4494	3732	2953	2152	6879	5904	1967	6298	5661	2562	3617	8139	9827	3473	4186	4682	5375	155	7993	7417	3715	4033	4199	1762	8210	4187	3845	8208	7007	5345	4681	4367	3529	2763	2934	3104	2804	5004
13267	10183	12275	9606	13909	8195	10893	20577	7405	9566	13531	7291	7326	9229	12729	13670	12672	10555	10973	13556	21003	11020	12035	7501	4803	11102	8158	9035	6580	2846	7858	7752	6098	9909	10565	9521	9740	9967	14467	8922	8787	6047	12203	6398	5221	6791	5645	5780	2626	12877
2277	1690	839	2239	2135	1274	1856	1364	1416	1873	2967	2470	1301	1413	1456	969	1526	2524	994	2237	1962	1459	1679	2309	2369	1526	788	1304	2238	695	1713	2705	2813	1202	2264	1201	1507	1679	1077	2803	1463	1035	1237	1201	710	1358	1107	1073	1163	2007
3685	5298	1608	4751	7656	3937	4885	3818	4305	4427	4353	5447	2258	3825	2489	4333	4364	3985	4028	6323	6129	4706	5023	4596	3841	1517	5003	4978	5481	1258	3306	4112	3125	3178	4462	3089	3519	5744	5047	6731	4050	4870	4876	3884	2282	1866	3624	3685	2640	6276
7433	10683	5181	7782	11472	6832	8566	12984	7390	10553	16262	7123	5927	8630	10525	12027	10138	11486	7019	13772	16220	10467	9006	6339	4198	5814	6578	7787	6540	3462	6691	6175	7467	5862	7545	5549	5722	9752	10676	12845	6882	7840	12652	7438	6765	5466	4525	6309	4095	9917
1563	1669	1076	2232	1802	1355	1269	1965	1269	1943	3289	2587	1808	1515	847	1855	2186	1667	1421	1556	2417	1118	2002	1649	3581	970	1323	1956	1131	575	1050	2360	2126	1009	1310	1296	1494	1612	1192	1802	1739	1870	1648	2202	1128	697	1825	1495	505	2202
5522	4352	5079	8121	6586	4753	6381	4880	4902	8188	7898	5411	7147	4460	4214	4265	6854	8505	5678	5613	8662	2392	5278	4285	7195	4473	3970	5888	4729	4226	7196	6138	6303	3327	3418	3594	7855	7082	3989	4819	5206	6259	8601	5563	4365	4587	3858	7909	3345	4959
3172	1776	1949	4252	2546	2436	4059	3916	3830	3728	3161	3429	2986	2690	1342	3665	3912	5115	3413	3074	6418	1678	4160	1919	3996	2804	1513	3296	1169	4198	2390	3453	2443	1184	2499	1896	3059	5288	2186	5790	1970	2618	5022	3309	4019	2962	1624	1331	1246	3789
1227	689	495	1251	870	739	1319	1267	853	1269	1458	1248	646	910	813	630	921	1214	691	1063	929	1220	1069	3980	907	322	299	892	1219	128	912	972	921	456	797	572	1105	913	716	1963	537	763	620	516	995	314	941	597	416	851
1240	1531	2693	3479	1235	1633	2851	2949	1238	3003	3317	2086	1857	1769	1811	736	2531	1436	1554	2688	1231	1792	1641	2553	3975	1071	1484	2636	1711	295	3224	2298	1961	1395	3013	801	1745	3696	3160	3458	715	1119	3720	1767	1949	1766	1604	1212	898	3063
2879	1671	2057	3375	2828	2961	1419	3081	2244	3734	3046	2022	1800	2017	1794	1683	3517	2990	1836	4053	2708	2844	2422	4130	2630	1252	1668	2626	2519	127	1662	2092	2497	1311	2595	1275	4113	2387	2162	3931	3386	2279	2968	988	1503	943	2260	3464	928	5082
934	2165	648	1318	2409	822	674	1515	1113	1450	1440	1243	752	1287	794	1172	678	1266	586	1434	1770	756	1405	800	1343	338	721	916	702	304	717	1160	1434	956	1048	1107	959	1497	1203	1319	871	742	976	1095	696	502	374	527	518	1760
3562	2027	1510	2486	3336	2605	3969	3081	1818	2152	4319	3271	2444	2227	3363	3343	4468	4402	1462	2995	2952	1803	2297	2653	3390	4037	1546	2077	2248	840	999	2954	4086	1491	3648	1787	3563	2015	1341	4314	3278	3257	2190	2009	946	3666	1330	2771	898	2877
6814	8272	9529	10061	10591	8354	7757	10387	5417	5270	5766	7377	4723	7094	8320	9855	10339	6993	5766	9695	10778	4772	6663	26622	10330	7813	4908	6969	5406	450	4602	7809	6764	9057	5221	3925	7888	8121	7070	12763	6086	7118	6795	8018	5360	2371	5592	4606	6134	8723
4712	6456	7509	6533	6159	4098	7608	7020	4423	4472	8863	7516	4616	5332	8479	8007	6338	3066	5036	5348	8712	3764	5438	5380	8655	8279	5877	6945	5428	793	4760	6357	7465	5524	3717	3956	4964	7484	13116	10857	7060	9461	3583	6990	2349	2491	5628	7428	2396	6775
14151	22423	11432	11208	29137	13125	15160	13169	12554	10275	18296	18500	11262	13513	12840	12400	18565	9129	17363	20607	24851	13271	18763	5694	18551	11247	10187	9936	20989	5303	11437	19734	15248	11201	17632	7252	18105	12237	14421	8899	12675	10320	11168	12035	8530	8552	14317	8365	3229	14167
1499	1390	1087	2210	1429	1559	1933	1111	1859	2105	2501	1592	1371	1278	1459	735	1870	1818	1278	1962	1821	1003	1334	2230	1465	650	685	1998	1058	149	786	1523	1548	838	1004	656	1113	1489	1456	1410	828	831	5611	1452	942	762	1299	1294	637	3573
1199	791	449	1827	1164	943	993	3105	879	1380	1426	1158	884	611	657	617	1542	1446	783	1356	1086	243	945	1280	1770	554	445	1062	684	617	1106	935	983	787	1015	615	945	1251	771	1345	585	613	1070	845	1227	688	747	2557	916	845
3024	2426	2731	2631	2761	2004	2621	1658	2368	2386	4134	2323	3238	2307	1027	1480	2194	2375	2059	2674	3974	1478	2871	1538	2583	2210	1424	1905	2441	2827	1004	1933	2638	1359	1791	1272	2219	3103	1550	1762	1752	1929	2045	1994	1703	1799	1954	1163	889	2598
5468	3988	2842	6212	4533	4459	5452	3301	6196	5907	6089	4649	4845	3764	4296	9488	4682	6291	3339	6627	5270	3148	3043	2338	2744	2067	3053	6194	7426	215	3132	9568	3847	2439	5647	1685	4998	3761	3653	4418	4593	3917	3914	4013	2836	2090	2806	3138	2562	8648
514	637	364	496	873	427	442	522	300	496	677	709	295	364	879	738	621	393	420	498	647	460	484	1233	446	486	367	431	638	166	600	796	772	386	703	435	672	375	646	624	339	499	459	454	342	442	600	516	378	406
1680	2666	1857	4872	2626	2472	2364	4786	3406	4994	4395	1744	3267	2575	2940	4046	4216	3370	2242	4952	2218	2557	3253	4597	2410	3090	2406	3577	1978	168	3751	1229	1410	2277	2008	1072	1316	2692	2631	3729	1066	1218	3772	2751	2199	1384	1178	2205	1426	3784
956	836	944	797	1459	592	805	2267	567	1216	1155	966	844	984	1017	696	690	939	1118	1032	1179	693	772	1188	1480	821	490	817	537	792	1173	851	1595	836	1509	617	835	1116	823	1497	882	884	1075	493	641	946	488	601	321	940
2728	2884	3080	3533	3014	1831	2702	6884	1920	3413	3648	1939	2888	2672	1894	2688	1504	3151	3048	3363	4913	1391	2621	2628	3549	3099	1886	2587	1656	708	2139	2219	1316	1821	2218	1537	2382	4428	1818	3587	2472	1269	6603	2034	2865	1469	3958	1559	1201	4464
2473	2552	2102	2782	3054	1733	2305	3094	1652	2447	3679	2038	1383	2032	1839	2767	1905	3824	1807	3862	3551	2162	2500	4860	4139	1768	2170	2778	2351	410	2583	4215	2752	1655	2179	1114	1869	2124	1908	4217	1761	1663	6258	1233	4472	1216	1976	2171	1229	3075
3239	3222	4091	4610	3850	2727	2974	2843	3127	4248	4715	3227	2386	3031	2388	2155	4046	5037	3708	4073	3594	3073	2766	8559	4966	2035	2437	3694	4216	69	5394	3767	3008	2552	3666	1707	4130	2980	1548	7603	2391	2835	4103	2997	1942	1768	2724	1673	1568	3331
6554	6296	4101	6624	8391	6700	8146	12521	5490	6123	10446	7905	4744	5388	5287	6397	11271	13100	6508	8903	10521	4789	7749	5055	7355	8415	3490	6751	5438	7163	3824	7516	6823	3830	5610	5369	8105	9915	4488	8953	5182	4787	8792	5876	4807	4600	5465	6028	1716	7343
4145	3931	4403	7093	4536	3818	5724	4516	4309	5487	7672	4445	3858	4340	1647	3991	3201	6882	4683	6317	6538	4776	4138	11750	7354	1699	3748	7769	4102	350	4978	9197	3979	4183	4987	1838	4302	5182	2819	7058	3105	4414	14936	4055	12239	2690	4257	3816	1633	9558
3157	3194	937	2090	5181	2472	2586	2199	1889	2162	1745	2769	1486	2726	1936	2513	3997	1572	2233	4659	4461	2017	2782	1829	2796	2320	1729	3389	2135	661	1453	2526	2416	2703	4795	1979	1909	2793	1325	2181	1707	2148	2337	1916	799	1130	2017	2167	1301	2986
439	562	256	556	692	313	322	421	350	432	860	535	305	389	583	336	638	532	464	600	564	189	328	684	439	773	448	528	311	467	469	381	411	320	460	177	429	640	360	439	523	457	475	205	359	87	355	251	526	345
2218	1272	1418	1599	2314	1269	1695	1838	1209	1382	2430	1880	1273	1303	1446	1474	2390	2466	1529	2364	3037	1661	1326	1779	1913	2291	1441	1207	1773	251	1661	1563	1742	927	2046	1116	5362	1222	1086	2645	1302	1253	1807	1754	1208	1298	1299	1427	434	1562
1941	1222	1735	2150	1159	1166	893	2872	1726	1845	1002	1342	1117	1527	609	931	2000	2897	2575	2285	1973	1108	1203	2563	1845	809	1114	1915	359	63	1171	1504	1039	751	1572	588	1207	2050	1620	3392	1423	1824	2807	1252	1958	741	833	898	383	1902
3079	2516	3398	3064	3814	1978	3014	4297	2036	2346	5193	3854	2058	2315	3880	2264	5165	4155	2621	4056	3756	2105	2381	3489	4356	3416	1158	3498	3482	800	5105	3368	4485	1833	2764	2338	10512	2389	1460	5963	3158	5187	4917	2429	2009	1055	1890	1538	3013	3184
38969	31288	28827	34943	37695	23719	20178	35994	18853	28381	33315	31507	13218	27246	24322	61801	31077	42696	22842	43006	34963	27634	32377	56727	40021	26631	21988	21217	25148	2946	38961	28450	27021	23556	30207	21993	39018	21652	16989	39625	17224	49917	38444	11711	14818	23140	25780	41125	26550	21688
2883	4255	2124	6735	3523	2839	2207	2490	2884	3132	4615	4092	4647	3815	1177	2050	2434	1884	4772	2989	4597	1811	3727	1095	3217	2184	4209	4065	2062	743	1506	3213	3112	3174	3287	1080	2462	4188	2298	2172	2702	2275	2610	2421	3913	1266	2410	2943	1290	5393
2084	1295	744	1277	1323	1372	1497	1098	1328	1136	2383	1517	836	1379	929	1429	2239	2058	1504	2230	2198	915	1803	1575	1752	1190	820	1278	1003	356	1102	1198	1218	1567	1310	923	1895	1268	1151	2803	936	1122	1311	1078	1245	985	864	813	453	1393
9809	10609	2995	6085	12498	4098	4131	4185	5475	3814	6029	5317	3350	3348	2898	4935	4444	3856	5292	6017	14182	3935	5432	3343	1765	3634	5786	4416	3552	4087	3556	6042	5548	4659	8520	2504	8933	5636	4768	4296	6254	5729	7986	3753	8072	1889	5409	3437	2952	6073
988	1065	1524	1728	1835	733	685	1177	1115	2041	2030	1140	2738	1104	984	1645	1164	1308	1504	1186	2248	593	1199	2468	1922	697	890	1194	1343	180	1309	1664	1155	1004	1222	863	1082	1079	959	1763	2131	709	1601	896	631	869	879	583	1057	1614
8559	6604	6312	6164	12022	5264	6005	6516	4737	4641	6899	6292	5454	5637	3971	6004	5916	6627	9109	7661	10317	9484	6723	11339	5934	4679	8113	5030	5293	2068	7620	6151	6209	5289	5519	3822	8946	6641	7500	11028	4289	6356	8339	4229	4022	4108	4874	6868	1731	6099
1721	1237	1077	1506	1136	1071	1304	1109	1204	1083	1738	1061	1196	1247	777	1421	1700	2226	1690	1509	1812	1043	1503	796	1940	709	680	1094	613	525	879	912	652	1248	1256	600	1692	1452	1097	2394	1249	787	1112	831	1044	791	610	757	518	1319
9737	10783	10170	11297	10836	8334	9282	11255	8516	10516	16388	11605	5355	9702	10705	10593	13773	12764	10871	13719	12020	8423	10997	10584	24505	10608	9099	10312	8805	4392	18114	10157	7616	5959	11528	6812	12797	8184	6423	20815	6265	13875	16862	7316	4798	7375	7762	8544	6956	8861
19273	13001	16983	15846	11900	15153	19656	19438	11428	12279	19847	17959	15086	16047	12252	12723	32961	21608	25938	22336	30599	16940	16096	18815	13406	12053	14781	21319	5566	1730	13632	12319	13271	8697	22745	16769	19864	17018	16581	30418	20597	17819	14140	15515	18896	9414	8992	11763	4421	31972
963	1189	890	935	1238	729	751	1184	705	825	1389	1005	663	795	870	580	1184	1242	674	929	1951	620	840	1123	610	747	639	778	816	512	902	1220	1083	684	802	540	996	950	870	1231	673	445	871	537	559	586	653	518	215	1174
2350	1948	1280	1833	3061	1579	1858	1347	1846	2005	2342	2143	2343	2332	1130	1307	1867	2146	1104	3030	2876	1636	2254	1591	2254	1762	2791	1423	1351	841	1324	1116	1820	1496	1899	1006	2827	2405	1027	1943	2340	2428	1554	1695	1095	1711	3001	969	562	1586
2723	3300	2540	7241	4078	2617	3068	6176	5129	5927	4852	3089	6276	3111	1751	4838	4642	9174	4088	3711	4982	2405	3596	6997	5084	2463	2445	5263	3239	1617	7897	5551	2729	3304	3739	2237	2826	5179	3450	4645	2667	2775	2710	3655	3762	3047	2304	2828	2872	6458
1804	1854	1236	2544	2349	1574	1857	1694	2153	2411	3215	2228	2317	1918	1196	2594	2329	2776	1011	2206	2143	858	1769	2003	3131	851	955	2510	2792	321	2331	2247	2035	1437	1463	844	2705	3027	1304	2264	1316	1395	1625	1400	1725	1126	2084	1323	1197	2388
6683	5157	4007	5644	7322	5261	7581	4147	5208	5754	4840	6787	3414	5401	1821	3812	10543	7543	3744	7862	7215	3893	6436	4639	8015	2843	2587	5477	3051	1156	3965	4968	8129	2424	3591	3766	3938	5107	5139	6735	3774	3291	7687	6066	4592	3701	4591	2732	1717	6024
5337	5031	4017	4861	4644	4486	5215	8251	4608	4742	7023	5421	3691	4432	3985	5292	8292	5736	5348	8475	4511	3850	4483	5945	2585	3685	5025	5490	4997	395	4287	3964	5478	3674	7759	2497	5329	2570	3437	6837	6061	4432	8711	5637	14695	2233	3173	2205	1395	8138
4502	5502	4767	6128	7920	5400	9027	16803	5541	6491	10427	5691	4969	5563	6576	5540	12330	10925	9143	9170	10598	6280	7191	4984	13925	13304	3714	5279	5200	2519	3591	6176	5129	4027	6105	4453	8223	8303	5825	6826	4951	4126	5905	5496	6088	3711	3463	5822	1841	7279
5059	5896	2215	3223	6484	3609	6168	2962	2834	3614	7880	4960	2589	2600	4260	4237	9544	4117	3526	5379	4748	3969	4224	4057	3353	2451	4436	2924	5041	1691	2916	3262	4155	3399	3178	2652	4517	3937	5191	7577	4785	2492	2977	4021	1643	4521	3029	4796	2144	4310
7400	6776	3594	10187	7545	6689	8482	6037	8393	8316	5403	6730	6415	6843	2795	4945	7284	9239	5943	10957	6628	4466	8442	6577	14863	4254	2672	11475	3584	600	6782	7151	6940	3636	5735	3993	5109	7146	2901	5432	4781	3541	7254	6674	3956	5103	7271	5775	3367	7168
604	736	545	1264	863	645	748	1136	848	1371	1088	392	987	929	382	860	979	1142	813	1358	1133	742	721	1399	700	308	617	879	617	75	519	653	444	624	833	379	483	1184	751	967	584	619	1273	653	992	275	448	533	329	793
2618	1409	1064	1579	1205	1225	2372	2171	1663	1386	2639	2138	1080	1367	1307	1111	2585	3252	2330	3104	3011	1124	1881	2456	1427	1190	792	1876	1896	577	1349	1465	3774	576	1639	1174	1955	1304	1468	3496	1410	1476	1908	1122	1336	957	928	1186	950	1661
2049	1493	1107	1865	1481	1097	875	2328	1174	1459	1089	932	988	1241	799	1871	996	1815	2078	2003	2372	973	1592	1063	1831	2272	1393	1462	1056	557	1616	1304	584	886	1388	683	1493	3694	833	1721	1088	1886	5123	1003	1456	670	1284	1001	576	1525
2519	3175	5886	4444	2651	2037	2450	1252	2827	5663	3041	2706	1855	2440	2073	1062	1983	4571	2483	2008	2750	2759	2184	4700	4213	633	1189	3389	2490	123	2941	3814	2945	2315	2031	1170	1651	2610	1509	2536	1688	1690	2092	2358	1821	1180	2700	1471	4396	3309
3897	2625	6620	4436	3516	2974	3843	1916	2774	4578	4471	2994	3221	2648	1615	870	2839	5986	2928	2608	3931	2626	3330	5285	6900	811	1493	3647	2816	399	2177	5839	3689	2015	1920	1982	3478	3373	1955	3931	1574	1566	5790	2551	3125	1956	3039	1759	1605	4510
4842	3630	5547	3731	4372	3082	3138	1826	3247	3440	3492	3471	3123	4296	1689	1153	3419	5468	3890	2958	5432	2799	4155	2939	6759	1534	1616	3628	1685	774	3265	3534	2604	2070	1980	1740	4619	4105	1969	3698	1619	2289	4669	3141	3640	1857	5829	1614	1367	3068
2602	2230	4879	3041	3161	2299	2096	1603	1848	3644	5722	2774	2290	2370	3458	1102	3190	3294	2400	2515	3451	2830	2806	5506	5599	1336	1528	3256	2419	534	2555	3468	3613	2038	1610	1510	2062	2399	2326	3705	1501	1731	4409	2261	1887	2397	2711	1774	1427	2101
4350	2500	7069	4566	3068	2124	3948	1504	3349	4852	6674	4075	3122	3633	2046	1199	6092	6784	3709	3303	3477	1829	3211	6872	8188	918	2451	4160	4335	408	5942	5924	5470	2423	2604	2287	5094	3758	2444	4128	2026	2061	4462	2788	3962	2548	3279	2661	1635	5193
2333	1881	3159	2090	1876	1222	1286	625	1430	2115	1910	1535	1196	1555	792	405	798	2555	1772	1588	2412	1279	1268	2980	3195	399	776	2000	1540	159	2129	2747	2452	1152	1326	1098	1276	2312	1104	1344	627	1399	1810	1341	1218	890	1084	973	665	2562
12639	10464	25504	15614	18360	11674	17954	9789	11591	17128	20136	13541	18103	11472	10493	6708	20172	22117	16475	10165	18061	11091	13118	16869	29507	6874	11012	16193	10126	1026	20249	20644	16554	8960	9651	8107	18807	14676	12321	15941	10040	10105	24799	13828	20035	9567	10881	11000	4870	23138
3050	2340	3425	3657	3940	2435	4059	1930	2848	4070	4350	2701	4865	2426	1447	1184	4032	6167	3899	2320	4220	1658	2474	3447	7118	1223	2182	3108	2764	336	4066	6062	3927	1728	2045	1780	4687	3606	2484	3968	2217	1955	7835	3078	3260	1738	3592	1770	1384	4294
1008	886	1577	1112	1286	637	729	524	766	1106	1122	912	812	847	623	383	856	1451	842	736	1276	669	862	1524	1631	378	572	705	816	274	1059	1349	842	553	467	508	763	1014	647	980	392	601	1046	581	600	416	829	502	587	784
5128	4936	4673	5688	8531	4132	4436	3606	4220	5870	8054	5097	3917	4063	5056	2169	5637	7902	4585	4324	6972	5092	4689	5603	12429	3031	4227	4537	4956	817	7033	9127	7703	3106	2664	3318	5642	4725	3301	6408	2623	4286	4636	4622	4150	2805	6327	4044	1353	5638
3294	2802	2784	4171	2558	2777	2996	3836	3112	3866	4992	3543	3724	2714	4824	1652	4121	4304	2816	4630	3924	3347	3562	5934	3155	3945	2378	4802	2856	154	2268	3862	3787	2020	2591	1668	3051	3665	3483	4026	1729	3220	2073	3358	2889	1572	2460	4813	1707	5908
414	273	237	382	337	295	238	528	308	340	405	392	252	248	188	239	317	342	236	299	509	127	328	297	405	288	240	349	135	141	254	374	179	167	306	169	444	359	143	422	191	258	231	297	205	192	288	117	139	296
4763	3367	9117	6325	5601	3568	5391	10256	3938	6473	5841	4285	5395	4409	4527	3318	8363	8529	4623	3282	7321	3473	5021	5605	9180	3780	3918	4858	3815	2771	6556	5591	4271	3673	4205	4406	7378	7247	4970	6183	3715	4101	8209	2588	5565	3794	3184	4437	2618	6209
2188	3297	1983	3512	3345	1924	2303	4584	2937	2945	2367	1864	2842	2801	1293	4830	3060	5217	3786	2595	4337	1222	2665	3157	2455	2217	3106	2649	2102	349	5617	4771	1351	3072	3705	1700	2981	4012	2482	2907	2488	2684	3443	2818	2363	1035	2060	2004	1637	4110
11715	8411	10387	15638	12659	11937	15043	9584	7259	8850	11392	11078	8729	8599	8279	9085	12427	14115	7596	14191	11101	8984	8288	17525	18680	5675	3623	12121	6066	1743	7469	10895	11261	8682	8182	5226	6955	10110	9041	20112	6614	9796	8238	14346	5359	6082	9601	5771	3839	13119
1621	1361	579	1289	2092	1403	1436	2448	1036	1252	1760	1872	910	1117	887	682	1189	1744	859	2041	1546	532	1387	1554	1668	570	729	1142	1262	899	1117	1178	2088	1042	1151	1116	1190	899	1207	1176	760	813	1412	866	943	781	1330	910	830	1195
2360	1324	1615	3340	2933	1384	2184	1651	2237	2802	3586	1849	2075	1918	1586	818	3187	4533	4258	2622	2107	1353	1756	4584	2464	1253	1154	3357	2443	365	3042	4020	1712	1343	2679	940	2457	2781	2391	1460	1765	1936	1827	1917	2813	1301	2074	1835	2447	2500
10087	6212	4852	6490	10976	5691	8425	7307	4943	5198	10595	7934	5295	5290	7005	7454	11564	9592	6330	8818	11297	7190	7305	8650	10872	6836	4453	4551	8893	2273	5528	5751	11201	4293	7006	3914	11390	7226	7290	8502	5445	6316	7876	5710	4277	5108	5126	5924	2418	7066
912	1900	419	1140	1954	834	1147	1060	1090	1026	1910	1435	1842	1077	976	1845	1382	441	2981	1843	2190	821	1839	1212	1690	459	978	1354	1341	952	1074	1055	1520	858	1606	1094	681	1167	810	1073	1942	657	679	777	768	806	715	595	723	1775
3742	3138	7761	3911	4843	4224	1792	8851	2590	4768	5861	3752	3174	3184	3950	5114	6667	3659	5230	5311	5631	3570	3168	7149	4763	4087	1863	3571	2880	223	4011	3989	3585	3003	4280	2139	2136	3754	3225	7083	4560	3930	2651	3651	2180	1811	1977	2031	2578	5832
1829	1349	2093	2345	1960	1992	2442	1461	1889	2746	1870	1536	1239	1374	862	864	1586	1975	1700	2520	1751	1790	1958	2134	4824	1037	1483	2567	867	119	2050	2095	2059	660	1504	1090	984	1270	2059	1662	1801	1220	3170	1799	1476	1915	1793	1302	787	2718
20220	22398	38318	18244	29003	13258	15262	12097	14774	19788	29554	23790	13506	18232	17733	8472	34181	18135	17283	16207	36808	14117	17003	38215	23275	13823	21683	16700	22555	1075	22334	19070	19694	23132	18643	10244	23423	21597	16629	23292	8553	12947	26104	23270	16688	14615	14904	13836	12132	26505
2153	3850	5421	8767	3908	2307	2991	4436	2648	5811	7877	5036	5710	2175	2323	6562	2295	2590	6078	2874	4656	1946	3487	2565	7898	3357	3232	6522	2717	893	5134	3956	2762	3152	2314	2265	2716	2826	2182	5061	3058	3465	4843	3991	3956	2017	4478	3383	2906	5398
2669	2485	1586	2213	2170	1790	2037	4101	2005	1832	3571	3214	1406	1840	3076	2462	2628	2723	1495	3923	2322	2001	2521	4891	2228	2022	1511	2442	2528	1610	3521	1834	3063	1920	3081	1645	2074	2027	872	4300	1312	1748	1480	1795	4804	1176	1246	1149	1641	2864
3571	4940	2298	3791	3882	3403	2319	5571	2417	4398	3277	3816	2743	3474	4298	3119	4548	3293	4002	3317	6407	2713	4707	4096	5835	2064	3253	2366	1905	1215	3667	3401	2850	2027	2883	2114	7938	4653	4695	6679	3118	2391	6018	1798	2444	1628	2324	5496	2777	5447
2926	3981	3236	4435	3855	2567	4972	3346	2458	2157	6122	5443	5019	3152	2923	4815	3006	3168	2202	2970	5057	1667	3602	2808	8357	5619	3815	3123	3185	2049	1820	2868	5930	2404	2175	2816	4225	5100	1623	3376	5600	6500	3167	4065	2307	1704	3285	3248	1591	4687
1064	1407	1228	1381	1669	1119	681	1509	611	1240	608	990	497	1057	1518	640	1236	872	1134	924	1395	953	1712	1121	576	431	643	840	1210	624	786	1418	1910	804	815	746	496	786	1059	1482	850	983	840	1143	674	752	1113	795	536	1404
2615	3168	3909	2030	3293	1853	1795	5184	1725	1859	2685	2572	2193	2257	2827	3822	3144	2802	2982	2869	6617	2287	2461	2390	2810	4195	2741	1790	2473	2229	3569	2480	2313	1741	2684	1156	4280	3263	2919	3771	3462	2577	3526	1481	2862	2093	1817	3287	1430	2417
5644	3606	1735	5328	5589	3054	5181	2652	3930	3370	6753	4394	3194	2969	4674	2484	5419	6918	3646	4338	6020	4813	3617	3623	3531	1920	2441	2855	3479	958	2969	2614	3956	2225	5446	2404	6394	3165	2722	7476	3016	3398	3735	2679	2583	2057	3932	3952	1912	4767
4672	5657	1991	3414	5402	3185	3392	3977	3563	3748	7437	4743	2682	4034	2797	5805	5114	3876	5002	5606	4803	2716	4027	12490	4987	5684	3545	5413	4473	328	6465	3716	5534	4173	8544	1497	7276	3256	3304	6474	5778	4826	4407	3744	6178	1963	4219	5172	3013	4382
1350	1331	590	1772	963	929	1107	1079	1567	1485	1709	1079	1428	945	726	770	1444	2308	900	1005	1503	415	1209	1275	1193	753	869	1367	936	704	952	550	1223	588	676	541	785	950	636	2222	691	1097	972	1129	716	642	513	564	731	1057
3125	2660	2775	2684	4814	2123	1903	5967	1712	3583	3190	3004	1822	2132	3575	2015	3231	3340	4069	3537	3865	1594	2694	4156	3522	2659	2720	2119	4467	1810	5966	4426	4017	2287	2573	2321	3777	5565	2010	3590	2675	3246	3085	1718	1496	1891	2582	2017	618	2837
843	859	652	1100	1483	665	866	1145	584	664	1195	858	580	710	897	705	1720	1135	642	1019	1162	658	895	2418	1414	937	533	781	936	96	1705	1373	891	742	811	493	824	993	455	1362	783	432	1529	692	637	1299	658	589	607	742
3323	2053	2168	4495	3961	3233	3327	5583	2611	4125	4426	4424	3584	2677	2412	1441	6199	4285	3509	4757	3835	2124	3153	4057	4892	3273	2178	4135	3569	1664	3186	6128	3292	1886	3214	1678	4938	4580	1706	5849	2822	2806	4824	2391	2596	1862	2766	3234	1514	4893
799	515	543	1020	1192	524	814	760	669	897	1692	734	630	806	642	478	1029	1149	1471	801	1333	358	853	1642	1112	844	565	844	288	452	926	406	559	612	1738	427	539	1604	712	700	626	773	755	877	1039	550	707	480	741	709
983	1222	851	867	1598	624	1272	1436	768	794	1907	1276	607	877	755	666	741	1045	1127	1456	1770	908	775	1508	3644	1799	529	828	1012	379	1441	869	1766	821	1437	571	959	731	1062	1494	802	500	1170	471	811	570	833	658	539	1123
3509	2193	3777	3068	1930	2274	3030	6089	2251	2330	4174	3499	2424	1989	4334	2425	4928	5354	3340	4075	4651	1655	2729	5277	3238	1730	2616	3858	4509	902	1942	2360	6033	1088	3424	2237	2494	2326	2796	5867	2468	3620	2509	2943	2573	1784	1809	3199	1880	3293
1974	1970	1125	1640	2688	1254	1420	1150	1253	1756	2772	2405	1190	1240	758	1863	2622	1491	1973	2078	2859	1420	1720	3452	2439	2590	1408	1409	2450	591	3516	1728	3013	1390	3300	1017	3409	1516	1108	2474	1912	2134	2785	1206	2193	964	1418	2381	660	2182
689	474	271	607	542	413	510	1113	255	453	830	465	525	341	540	420	397	600	371	582	884	346	372	731	547	364	399	428	303	395	561	504	449	265	219	323	660	636	320	894	469	344	703	330	257	359	366	359	254	461
6679	5307	4073	4556	6845	5447	8700	4429	6601	4651	8378	6424	4628	5267	4041	5057	7333	7987	6015	6112	7742	3980	6389	3510	7937	4435	2533	3478	6251	4228	2996	7732	8933	2760	6612	3647	8110	5526	5910	6612	3636	4128	5835	4362	4044	4522	5318	3790	1379	6539
1905	2229	1185	2176	1990	1524	1837	1449	1967	4318	1721	1096	1741	1915	1231	1555	2548	2215	2402	2854	1844	1359	1518	2082	2810	1370	1502	2137	1389	99	2211	1630	1046	1437	2326	924	2800	3417	1614	2137	1833	1956	1856	2293	1777	1107	4506	1231	472	2483
15839	11551	7567	11695	12340	8893	8476	16706	8079	15510	15041	11419	8799	9428	8432	8776	18630	11545	7398	17428	13116	9473	12944	13293	14069	16633	6628	9864	17919	1838	9169	8318	11110	7693	11179	6366	19284	11204	7290	14171	7143	11643	11076	9298	6504	7312	12937	7236	4118	8590
4166	3110	2372	3947	4912	1944	2160	2780	2566	2851	1906	1996	4167	2288	1258	2045	1814	4595	4317	3019	6489	2424	2445	1886	4003	998	1757	1842	1698	1983	2854	2731	4760	2099	4721	1966	2120	2545	2428	3603	1135	1933	7461	2898	5385	3149	1759	1060	797	3728
357	589	267	541	641	450	375	671	374	729	457	571	553	384	577	517	347	494	329	842	522	453	542	734	752	382	408	830	324	80	313	239	560	302	564	239	240	434	300	1143	292	440	366	374	295	308	465	368	583	386
404	501	297	383	926	265	312	243	300	395	659	376	316	342	508	276	236	631	358	674	313	396	553	624	165	324	400	515	351	462	418	143	530	217	362	318	313	237	136	897	214	166	102	272	760	216	457	198	235	782
[truncated: 1,181 more columns]
