# Supplementary material for: PPIA-coExp: Discovering Context-Specific Biomarkers Based on Protein–Protein Interactions, Co-Expression Networks, and Expression Data
Source: Int J Mol Sci. 2024 Nov 24;25(23):12608. doi: 10.3390/ijms252312608 (PMC11641600; doi:10.3390/ijms252312608)
Supplement: Supplementary file 1 [file ijms-25-12608-s001.zip › Supplement_Data/GSEA Data/YA_down_gene_GSEA.txt]

ID	Description	setSize	enrichmentScore	NES	pvalue	p.adjust	qvalue	rank	leading_edge	core_enrichment
hsa04060	hsa04060	Cytokine-cytokine receptor interaction	13	-0.560688889457799	-2.00717995370083	0.00229440406718281	0.00229440406718281	0.00966064870392763	112	tags=69%, list=26%, signal=53%	3569/3553/2920/3552/3976/3627/6373/9173/1440
hsa01100	hsa01100	Metabolic pathways	46	0.184441755323535	1.58707418531403	0.0343473553580492	0.0343473553580492	0.0723102218064194	342	tags=98%, list=80%, signal=21%	5207/7108/23600/4190/158067/1586/6713/318/4247/221823/9107/2271/1644/10314/64579/56624/4051/2937/29880/168391/9388/79644/145226/6296/1595/387787/2572/3157/80339/218/39/529/4830/873/1557/952/242/7054/5288/113675/570/122481/7166/479/1373
hsa04080	hsa04080	Neuroactive ligand-receptor interaction	10	-0.461746747569528	-1.52496966927317	0.0585106382978723	0.0585106382978723	0.082120194102277	177	tags=80%, list=42%, signal=48%	4852/623/116/1144/1143/6863/1392/6750
