# Supplementary material for: PPIA-coExp: Discovering Context-Specific Biomarkers Based on Protein–Protein Interactions, Co-Expression Networks, and Expression Data
Source: Int J Mol Sci. 2024 Nov 24;25(23):12608. doi: 10.3390/ijms252312608 (PMC11641600; doi:10.3390/ijms252312608)
Supplement: Supplementary file 1 [file ijms-25-12608-s001.zip › Supplement_Data/GSEA Data/YA_up_gene_GSEA.txt]

ID	Description	setSize	enrichmentScore	NES	pvalue	p.adjust	qvalue	rank	leading_edge	core_enrichment
hsa05010	hsa05010	Alzheimer disease	12	-0.370202801056977	-1.67808506853987	0.0444347784879765	0.0444347784879765	0.467734510399753	90	tags=58%, list=16%, signal=50%	3667/8325/7476/6263/113457/1339/487
hsa04060	hsa04060	Cytokine-cytokine receptor interaction	15	0.373328467991811	1.42615538439583	0.0983606557377049	0.0983606557377049	0.690250215703192	295	tags=87%, list=53%, signal=42%	8718/23529/7852/268/3575/729230/7042/2833/3563/10220/6352/83729/8793
