# Supplementary material for: PPIA-coExp: Discovering Context-Specific Biomarkers Based on Protein–Protein Interactions, Co-Expression Networks, and Expression Data
Source: Int J Mol Sci. 2024 Nov 24;25(23):12608. doi: 10.3390/ijms252312608 (PMC11641600; doi:10.3390/ijms252312608)
Supplement: Supplementary file 1 [file ijms-25-12608-s001.zip › Supplement_Data/GSEA Data/YO_down_gene_GSEA.txt]

ID	Description	setSize	enrichmentScore	NES	pvalue	p.adjust	qvalue	rank	leading_edge	core_enrichment
hsa05168	hsa05168	Herpes simplex virus 1 infection	13	0.570588235294118	2.63488705332905	0.000138583671217753	0.000138583671217753	0.00262579587570479	378	tags=100%, list=44%, signal=57%	113835/8717/79862/728343/163223/3119/388523/91664/90649/148203/330/346171/91975
hsa04151	hsa04151	PI3K-Akt signaling pathway	21	-0.396219065828675	-1.73392703596128	0.0247650178052695	0.0247650178052695	0.215782557576596	382	tags=76%, list=44%, signal=44%	1299/55012/9586/2252/1287/6446/2065/7058/3673/4902/57818/10110/4914/7039/6696/4804
hsa04640	hsa04640	Hematopoietic cell lineage	10	-0.492697518778914	-1.65425932112616	0.0341655716162943	0.0341655716162943	0.215782557576596	135	tags=50%, list=16%, signal=43%	928/7850/1378/1379/1380
