# Supplementary material for: PPIA-coExp: Discovering Context-Specific Biomarkers Based on Protein–Protein Interactions, Co-Expression Networks, and Expression Data
Source: Int J Mol Sci. 2024 Nov 24;25(23):12608. doi: 10.3390/ijms252312608 (PMC11641600; doi:10.3390/ijms252312608)
Supplement: Supplementary file 1 [file ijms-25-12608-s001.zip › Supplement_Data/GSEA Data/YO_up_gene_GSEA.txt]

ID	Description	setSize	enrichmentScore	NES	pvalue	p.adjust	qvalue	rank	leading_edge	core_enrichment
hsa04721	hsa04721	Synaptic vesicle cycle	16	0.429234065463744	1.77034371234572	0.0181022737035514	0.0181022737035514	0.981358189081225	389	tags=81%, list=44%, signal=46%	6534/10814/9152/10815/774/6506/23025/6538/112755/773/1759/57030/6804
hsa04814	hsa04814	Motor proteins	13	0.415479071136342	1.5761583579855	0.0492676431424767	0.0492676431424767	0.981358189081225	195	tags=54%, list=22%, signal=43%	7139/146754/79861/90990/56171/51168/84643
