# Supplementary material for: PPIA-coExp: Discovering Context-Specific Biomarkers Based on Protein–Protein Interactions, Co-Expression Networks, and Expression Data
Source: Int J Mol Sci. 2024 Nov 24;25(23):12608. doi: 10.3390/ijms252312608 (PMC11641600; doi:10.3390/ijms252312608)
Supplement: Supplementary file 1 [file ijms-25-12608-s001.zip › Supplement_Data/Histone Data/downgene_histone_AD_merge_H3K122ac.bed]

	location	average_value
0	0	0.6999811336495954
1	1	0.7155261133092424
2	2	0.7631406348938314
3	3	0.7972952102198408
4	4	0.7663722155125098
5	5	0.7528710126079188
6	6	0.7485972197004225
7	7	0.7473532941308372
8	8	0.7621889095504407
9	9	0.7756516766755094
10	10	0.7797645953036354
11	11	0.7685829259245284
12	12	0.7385026494711993
13	13	0.7535832855651099
14	14	0.7705640956768088
15	15	0.7770732332249773
16	16	0.7899790240378021
17	17	0.7782778909860864
18	18	0.7742435267126867
19	19	0.7427372851012705
20	20	0.7433737212420667
21	21	0.7254687939030467
22	22	0.7009274736090905
23	23	0.7171926606497321
24	24	0.7463018905417519
25	25	0.7800654349023274
26	26	0.7828482916566851
27	27	0.7673384865850649
28	28	0.7489492856389595
29	29	0.7736800424232377
30	30	0.8004304936616886
31	31	0.8681702846225895
32	32	0.8590082290498909
33	33	0.8468305645643658
34	34	0.8569674499343535
35	35	0.8676850331685186
36	36	0.8853399296040758
37	37	0.8956103374864482
38	38	0.8866589798384674
39	39	0.8562087912963381
40	40	0.8973133245660317
41	41	0.9820146922713724
42	42	1.1024691913282523
43	43	1.2161596812744806
44	44	1.3132393383680763
45	45	1.5011417010579557
46	46	1.6003092361712108
47	47	1.6705139113608143
48	48	1.5432855141472166
49	49	1.3895812998722847
50	50	1.6831391378877492
51	51	2.112791292206415
52	52	2.1150425697932493
53	53	1.9428214577687306
54	54	1.772720328339217
55	55	1.621499822290241
56	56	1.4811154845546954
57	57	1.3228218428982221
58	58	1.1925859623744157
59	59	1.0742020316372025
60	60	1.0412628765654872
61	61	1.057051099050206
62	62	1.0280077218749608
63	63	1.0418469090660318
64	64	0.9942282445682231
65	65	0.964437492220921
66	66	0.9763773644355366
67	67	1.0145089718850135
68	68	1.0375365885687826
69	69	1.0200217381003125
70	70	0.9675325454848005
71	71	0.9125915083470982
72	72	0.9059505310822255
73	73	0.9120582690642856
74	74	0.8921065756052949
75	75	0.8666814489097491
76	76	0.8367477418782109
77	77	0.8272316657447093
78	78	0.8217668718806516
79	79	0.8160884631001214
80	80	0.8462283715971033
81	81	0.836354395541559
82	82	0.7948181525288531
83	83	0.7480519909312466
84	84	0.7520301611255206
85	85	0.7853027813440474
86	86	0.7753795832636926
87	87	0.7696687257080732
88	88	0.789288893165019
89	89	0.7787244182848454
90	90	0.7347583695061997
91	91	0.7204735594184848
92	92	0.7353722376433699
93	93	0.7281437744359304
94	94	0.7310780650232028
95	95	0.7304807209895646
96	96	0.7168874289916296
97	97	0.7429116703671552
98	98	0.7452528250042756
99	99	0.7240792684840526
