# Supplementary material for: PPIA-coExp: Discovering Context-Specific Biomarkers Based on Protein–Protein Interactions, Co-Expression Networks, and Expression Data
Source: Int J Mol Sci. 2024 Nov 24;25(23):12608. doi: 10.3390/ijms252312608 (PMC11641600; doi:10.3390/ijms252312608)
Supplement: Supplementary file 1 [file ijms-25-12608-s001.zip › Supplement_Data/Histone Data/downgene_histone_AD_merge_H3K27ac.bed]

	location	average_value
0	0	0.6746413689621421
1	1	0.6791683811865292
2	2	0.7066667077400876
3	3	0.763074868503964
4	4	0.7226219016097174
5	5	0.6870774366868301
6	6	0.7009097342716736
7	7	0.7232400967972986
8	8	0.7318451366514582
9	9	0.7467916969795534
10	10	0.7804616352230043
11	11	0.7744729170569963
12	12	0.7118672726634596
13	13	0.7395150937128739
14	14	0.7553359709417394
15	15	0.7713834350411531
16	16	0.7412409467639992
17	17	0.7521230383172812
18	18	0.7921426981795605
19	19	0.7789831551611112
20	20	0.7888600775922057
21	21	0.7412802018101537
22	22	0.6736442503728306
23	23	0.7093963842017449
24	24	0.7283416373986589
25	25	0.7410730818826886
26	26	0.7254304372592232
27	27	0.7338204558655591
28	28	0.7277392689862416
29	29	0.7416826041533765
30	30	0.7520199020553482
31	31	0.78407858919082
32	32	0.7859561312525513
33	33	0.807890522967696
34	34	0.8342102565251717
35	35	0.80990133438357
36	36	0.8030905656388405
37	37	0.8410123030820003
38	38	0.786845901698497
39	39	0.7800095101680248
40	40	0.8301571042190524
41	41	0.8670866331454158
42	42	0.9297050396608153
43	43	1.0179364785602023
44	44	1.1000507893414497
45	45	1.1863965849757268
46	46	1.2576390719862718
47	47	1.264376688348758
48	48	1.1870193904112871
49	49	1.1063267830634194
50	50	1.2907656622315766
51	51	1.586033928819652
52	52	1.6593598079147975
53	53	1.5806379095330527
54	54	1.4551286004348323
55	55	1.3273014882676657
56	56	1.2299856919442707
57	57	1.1345721131232411
58	58	1.0578779494901627
59	59	1.0198841069513793
60	60	1.0028634522411979
61	61	0.9407379728211053
62	62	0.9351826616285773
63	63	0.9919396619729812
64	64	0.9340920270393369
65	65	0.8738303802140024
66	66	0.8474710917858395
67	67	0.8687747260745599
68	68	0.9102781744377937
69	69	0.907150856492907
70	70	0.8569107937285709
71	71	0.8085164702631168
72	72	0.8124709980132674
73	73	0.7964515738323185
74	74	0.8073840370174296
75	75	0.7692142790644605
76	76	0.735229198693549
77	77	0.760893200958934
78	78	0.7930639222928128
79	79	0.7601052461998247
80	80	0.8029717759487094
81	81	0.8018719701345149
82	82	0.7626996345411603
83	83	0.7186375391923938
84	84	0.7378381666404082
85	85	0.7583681780210091
86	86	0.7487616078130848
87	87	0.752691310910086
88	88	0.7527832813153367
89	89	0.7216991319017857
90	90	0.7196991372470526
91	91	0.6876438145894169
92	92	0.6866463469045646
93	93	0.6823344065985041
94	94	0.693663514650728
95	95	0.7145564469093201
96	96	0.6988064048714815
97	97	0.7032698849756298
98	98	0.6946184362170458
99	99	0.6781955889423094
