# Supplementary material for: PPIA-coExp: Discovering Context-Specific Biomarkers Based on Protein–Protein Interactions, Co-Expression Networks, and Expression Data
Source: Int J Mol Sci. 2024 Nov 24;25(23):12608. doi: 10.3390/ijms252312608 (PMC11641600; doi:10.3390/ijms252312608)
Supplement: Supplementary file 1 [file ijms-25-12608-s001.zip › Supplement_Data/Histone Data/downgene_histone_AD_merge_H3K4me1.bed]

	location	average_value
0	0	0.6769706730439585
1	1	0.6825234177831857
2	2	0.6935039942685036
3	3	0.7045546735027733
4	4	0.6995019869986272
5	5	0.686620287302858
6	6	0.6909574762087369
7	7	0.6928822220831311
8	8	0.7115119801180799
9	9	0.6949162885381955
10	10	0.6851888638679122
11	11	0.6764267236355629
12	12	0.6639036069523032
13	13	0.6760582894580686
14	14	0.6955300208618085
15	15	0.6957285410650532
16	16	0.7161010698298533
17	17	0.7137264074281049
18	18	0.6919599036587658
19	19	0.6912306002200739
20	20	0.7000146060806475
21	21	0.6919499097476455
22	22	0.6878721741983673
23	23	0.6738364866849385
24	24	0.681474077204597
25	25	0.6987436147510657
26	26	0.7241020889860802
27	27	0.7054855438311362
28	28	0.7194175710931944
29	29	0.7392696131966728
30	30	0.7401967896106882
31	31	0.7398341509481788
32	32	0.7743373699244198
33	33	0.7695978324081183
34	34	0.7541327839137757
35	35	0.7715995643783747
36	36	0.8060865533245085
37	37	0.8233958056240317
38	38	0.8356377584341935
39	39	0.8471892982431936
40	40	0.8677108575365787
41	41	0.8781055227583627
42	42	0.916809448593246
43	43	0.9170547515445052
44	44	0.9636565407660311
45	45	0.9808955551309151
46	46	0.9598573630074273
47	47	0.9704696824028504
48	48	0.970624946295113
49	49	0.9166078693379852
50	50	0.9324046420412788
51	51	1.009688131906752
52	52	1.0605670135619147
53	53	1.1018632607773295
54	54	1.1992749462733125
55	55	1.220921412209894
56	56	1.2006279759467358
57	57	1.152406845079457
58	58	1.1309981343485676
59	59	1.1162315634483266
60	60	1.0982314451780522
61	61	1.0491341238460492
62	62	1.0268408382237593
63	63	1.003185272414262
64	64	1.0249251068332335
65	65	1.0191558424593437
66	66	0.9618197295946874
67	67	0.9324143161186629
68	68	0.9526468363991981
69	69	0.9403827276633986
70	70	0.8994050632151661
71	71	0.8611201786006843
72	72	0.8458392020463804
73	73	0.8618562226401494
74	74	0.8486214917261603
75	75	0.8516666088431513
76	76	0.831929040412547
77	77	0.8300975498107243
78	78	0.8258264080038008
79	79	0.8168046469375327
80	80	0.8308032134147412
81	81	0.8054424529310393
82	82	0.7867104594811107
83	83	0.7714958917614132
84	84	0.7788018760870771
85	85	0.7680725112778168
86	86	0.7346771445991468
87	87	0.7523747625810681
88	88	0.7446058211305066
89	89	0.7379327003435412
90	90	0.747850794808502
91	91	0.7148948730452926
92	92	0.7224716779628744
93	93	0.7588919475166664
94	94	0.7668426746585812
95	95	0.7410699333889856
96	96	0.742320840857246
97	97	0.7572538164654371
98	98	0.742246901447809
99	99	0.7281249010813606
