# Supplementary material for: PPIA-coExp: Discovering Context-Specific Biomarkers Based on Protein–Protein Interactions, Co-Expression Networks, and Expression Data
Source: Int J Mol Sci. 2024 Nov 24;25(23):12608. doi: 10.3390/ijms252312608 (PMC11641600; doi:10.3390/ijms252312608)
Supplement: Supplementary file 1 [file ijms-25-12608-s001.zip › Supplement_Data/Histone Data/downgene_histone_AD_merge_H3K9ac.bed]

	location	average_value
0	0	0.8278299806293469
1	1	0.836530500576873
2	2	0.8993143849666398
3	3	0.9354056173698648
4	4	0.914644634170163
5	5	0.861972664766422
6	6	0.8884945651779664
7	7	0.8995712555919958
8	8	0.8906597093542028
9	9	0.9268494660533619
10	10	0.9531410847983998
11	11	0.9232098526362148
12	12	0.9098582363974016
13	13	0.9287225419219891
14	14	0.9312687171754005
15	15	0.8974520900491448
16	16	0.895120456591067
17	17	0.890565135644092
18	18	0.9176794015503809
19	19	0.9366131854024118
20	20	0.9304857520049785
21	21	0.8585581538703376
22	22	0.8194134270633601
23	23	0.8380348378709752
24	24	0.8854147200161054
25	25	0.9086979543249016
26	26	0.927970866664362
27	27	0.8951328332308081
28	28	0.9219274426712786
29	29	0.9484904988844775
30	30	0.9648102588201464
31	31	1.066266170034894
32	32	1.1032723112286322
33	33	1.0587645772106438
34	34	1.02583548736206
35	35	1.0605894520569514
36	36	1.0794725347662812
37	37	1.123637997290813
38	38	1.157885898210802
39	39	1.148324666355176
40	40	1.2280013384520436
41	41	1.3912716576746087
42	42	1.5383606434736699
43	43	1.6909838482749022
44	44	1.9304983824386908
45	45	2.169306793737958
46	46	2.2385037595224153
47	47	2.230732815530622
48	48	1.957154599342877
49	49	1.7559069827189264
50	50	2.25197380189908
51	51	2.9314727831727057
52	52	3.027282245567573
53	53	2.999247859539455
54	54	2.8248017972542225
55	55	2.5892144765071627
56	56	2.3167232961481368
57	57	2.033798370134747
58	58	1.7892830504665138
59	59	1.6302135885172264
60	60	1.5433430063170737
61	61	1.5228097402917613
62	62	1.5093874942525085
63	63	1.4443126575948515
64	64	1.3646051002700958
65	65	1.3430871086036709
66	66	1.31525130408954
67	67	1.329413783574302
68	68	1.3658033127911482
69	69	1.3341921009763644
70	70	1.2040176170603023
71	71	1.180797915380061
72	72	1.1815706619279398
73	73	1.156594949449021
74	74	1.1367699964912914
75	75	1.0754787478273993
76	76	1.018117295047691
77	77	1.0068780193564706
78	78	1.000223909320028
79	79	0.9806411042911805
80	80	1.0297845170671152
81	81	1.0269237284050161
82	82	0.9021442060537752
83	83	0.8927498377690447
84	84	0.8909767815625493
85	85	0.9036040582906748
86	86	0.9560400421097924
87	87	0.9846330233648268
88	88	0.943267193326426
89	89	0.9129256727336528
90	90	0.8636108439417027
91	91	0.8460714616715754
92	92	0.8651168091102828
93	93	0.8768379038842725
94	94	0.8763224004607865
95	95	0.8855333306134611
96	96	0.8840522208367926
97	97	0.9059562526616376
98	98	0.9134187975402243
99	99	0.8822283309793151
