# Supplementary material for: PPIA-coExp: Discovering Context-Specific Biomarkers Based on Protein–Protein Interactions, Co-Expression Networks, and Expression Data
Source: Int J Mol Sci. 2024 Nov 24;25(23):12608. doi: 10.3390/ijms252312608 (PMC11641600; doi:10.3390/ijms252312608)
Supplement: Supplementary file 1 [file ijms-25-12608-s001.zip › Supplement_Data/Histone Data/downgene_histone_Old_merge_H3K122ac.bed]

	location	average_value
0	0	0.9101219327959926
1	1	0.9575621607936576
2	2	0.9575880313217527
3	3	0.959032857187102
4	4	0.9732310362865004
5	5	0.9726270089038401
6	6	0.9290784779370522
7	7	0.9103432390001485
8	8	0.9099396128329353
9	9	0.9604583210323631
10	10	0.9023143447615891
11	11	0.8223497404034757
12	12	0.7733158186815964
13	13	0.804108192289488
14	14	0.793202123975844
15	15	0.8178171217035096
16	16	0.8714258828490806
17	17	0.8886944906736106
18	18	0.9058877619839345
19	19	0.9067898218552818
20	20	0.9329938249272564
21	21	0.9212394111248584
22	22	0.9474491164905956
23	23	0.8941648814606408
24	24	0.9546268066142425
25	25	0.9948204619807506
26	26	0.9895087956987648
27	27	0.9569717190245347
28	28	0.9552677678260877
29	29	0.9310003081159748
30	30	0.9116236925680044
31	31	0.8355344350451382
32	32	0.8483881891072438
33	33	0.9424162738755059
34	34	0.926597739268109
35	35	0.9684769036827664
36	36	0.9806529308606965
37	37	1.0091582112647157
38	38	1.0928838397027716
39	39	1.1306350254985342
40	40	1.1577487491034617
41	41	1.2385513478194166
42	42	1.405010455584282
43	43	1.5969696871964523
44	44	1.882879070637443
45	45	2.223675186022168
46	46	2.439415367656967
47	47	2.5043197331992926
48	48	2.312549992699776
49	49	2.1802015216690522
50	50	2.6930588620132188
51	51	3.131513076981504
52	52	3.12034511875267
53	53	2.8267490676119333
54	54	2.5673401222616667
55	55	2.325918342573508
56	56	2.0116016662467313
57	57	1.8430997833840843
58	58	1.7029878837990524
59	59	1.578934994304607
60	60	1.524447862789773
61	61	1.4175342829806898
62	62	1.2789592322845529
63	63	1.2285277696574215
64	64	1.1731036722697696
65	65	1.1528823461563378
66	66	1.088192664654618
67	67	1.0610377737825778
68	68	1.1491064011938448
69	69	1.1175812115074168
70	70	1.0081806467223071
71	71	0.971035031277829
72	72	0.905785180129865
73	73	0.8615364939330435
74	74	0.8932894438303228
75	75	0.9753420558343993
76	76	0.9618766928135369
77	77	0.9237813566811479
78	78	0.8890032106069194
79	79	0.8069403265574431
80	80	0.8613315774672718
81	81	0.8542402476161647
82	82	0.8020329245000611
83	83	0.8176055039886747
84	84	0.8230669975420719
85	85	0.841890520549329
86	86	0.7942233235965005
87	87	0.820056816291742
88	88	0.8863914231305763
89	89	0.8696379205609616
90	90	0.8015872853087337
91	91	0.7956380999971385
92	92	0.8358038324236381
93	93	0.8801942548724828
94	94	0.8952278319044872
95	95	0.8819126720115016
96	96	0.8394160281874711
97	97	0.8376547672258928
98	98	0.8493110403117575
99	99	0.8558549008304017
