# Supplementary material for: PPIA-coExp: Discovering Context-Specific Biomarkers Based on Protein–Protein Interactions, Co-Expression Networks, and Expression Data
Source: Int J Mol Sci. 2024 Nov 24;25(23):12608. doi: 10.3390/ijms252312608 (PMC11641600; doi:10.3390/ijms252312608)
Supplement: Supplementary file 1 [file ijms-25-12608-s001.zip › Supplement_Data/Histone Data/downgene_histone_Old_merge_H3K27ac.bed]

	location	average_value
0	0	0.8527495502451036
1	1	0.8256814322511895
2	2	0.8563158909483528
3	3	0.9066890268284651
4	4	0.90177616170375
5	5	0.8449559606516648
6	6	0.8555060751268486
7	7	0.8386439266498106
8	8	0.9029886015950636
9	9	0.8826226418136228
10	10	0.8813575280835979
11	11	0.8463994405050647
12	12	0.7457574816331848
13	13	0.7115336051773634
14	14	0.7266414914235236
15	15	0.7496477387799317
16	16	0.7456406688856511
17	17	0.7653558390479045
18	18	0.75742046565173
19	19	0.7724245270210492
20	20	0.8214078909556923
21	21	0.8393312405434228
22	22	0.8864137872408825
23	23	0.8256402242024482
24	24	0.8854349728446362
25	25	0.8908463834018749
26	26	0.8796178639532465
27	27	0.874069295321373
28	28	0.8234792295681992
29	29	0.8248971335426049
30	30	0.8375915764130706
31	31	0.7763877739505707
32	32	0.7863444270365585
33	33	0.7977163985639719
34	34	0.801912812360095
35	35	0.7968293971968781
36	36	0.8400879238977502
37	37	0.8667554866801543
38	38	0.927957190901318
39	39	0.9819207205630914
40	40	0.9654116259645299
41	41	1.0286111035746714
42	42	1.1594818228095647
43	43	1.3160626411637584
44	44	1.4913642124972493
45	45	1.7141050040088777
46	46	1.8193615748702217
47	47	1.8268970265418574
48	48	1.6880559030539097
49	49	1.5695740741440394
50	50	1.9180766239512441
51	51	2.2873565791006176
52	52	2.2248397022267348
53	53	2.0666443365861
54	54	1.9331339052169936
55	55	1.775576341324853
56	56	1.5609268457643368
57	57	1.5059302764038454
58	58	1.4308524657488932
59	59	1.3371576983283073
60	60	1.242118016716091
61	61	1.1669441972691719
62	62	1.1296316334379484
63	63	1.1047454602291762
64	64	1.0834455144222888
65	65	1.0318906863156774
66	66	0.9820108946992324
67	67	0.952113808098516
68	68	0.9538644500073359
69	69	0.909724581736691
70	70	0.9210470117359504
71	71	0.8821637235830424
72	72	0.8115524184474909
73	73	0.7774292051749166
74	74	0.8350806308278652
75	75	0.8551217275258416
76	76	0.8225926868295707
77	77	0.8296535587178413
78	78	0.8133880039405572
79	79	0.7862463787693287
80	80	0.8137394769722369
81	81	0.7525023119289066
82	82	0.7489958563254495
83	83	0.7323918457702148
84	84	0.7375639122689905
85	85	0.8030543313269332
86	86	0.7596576117623476
87	87	0.7897377482607564
88	88	0.8540970213065366
89	89	0.8547780705790353
90	90	0.8469553141675795
91	91	0.8380515287128711
92	92	0.8294397611553362
93	93	0.8314490289974613
94	94	0.8101996587879493
95	95	0.7793670053149903
96	96	0.779650689732751
97	97	0.7989174020483527
98	98	0.8708663226852016
99	99	0.8588263485220565
