# Supplementary material for: PPIA-coExp: Discovering Context-Specific Biomarkers Based on Protein–Protein Interactions, Co-Expression Networks, and Expression Data
Source: Int J Mol Sci. 2024 Nov 24;25(23):12608. doi: 10.3390/ijms252312608 (PMC11641600; doi:10.3390/ijms252312608)
Supplement: Supplementary file 1 [file ijms-25-12608-s001.zip › Supplement_Data/Histone Data/downgene_histone_Old_merge_H3K4me1.bed]

	location	average_value
0	0	0.7782856192416246
1	1	0.7810947747977539
2	2	0.8157017788742229
3	3	0.8163723543476108
4	4	0.870449124293138
5	5	0.8472608459431643
6	6	0.8124996391428392
7	7	0.7837872600175013
8	8	0.8026729855927338
9	9	0.8296114532107074
10	10	0.8210059328394667
11	11	0.7936905199728214
12	12	0.776359725633428
13	13	0.7723249956523858
14	14	0.7298349724607681
15	15	0.7244407852336756
16	16	0.7080716884235293
17	17	0.739785533307998
18	18	0.7882483528610591
19	19	0.7903033303740116
20	20	0.8214057625285386
21	21	0.8008267816502803
22	22	0.7808240290134372
23	23	0.7890596003005808
24	24	0.7591297229737458
25	25	0.8094884048792725
26	26	0.8227653236756789
27	27	0.7784156930598077
28	28	0.7753648330616645
29	29	0.791422153617732
30	30	0.820695825491575
31	31	0.7979930727475629
32	32	0.8597894656716163
33	33	0.8930179136897557
34	34	0.8530481446214336
35	35	0.8682992340756979
36	36	0.9499681689233327
37	37	0.9771599386638546
38	38	0.9754534401489414
39	39	1.0060633739077653
40	40	1.051057485020172
41	41	1.0106777029365857
42	42	1.0350566587687784
43	43	1.1367516455154159
44	44	1.2089006729736287
45	45	1.2554519593197322
46	46	1.241384183111022
47	47	1.1394784759610195
48	48	1.0901001659561045
49	49	1.1016132292954173
50	50	1.1002003610052216
51	51	1.1228667081702655
52	52	1.200388683946524
53	53	1.2643185938659343
54	54	1.237990549064475
55	55	1.2546407352550435
56	56	1.2791585902460931
57	57	1.262908384395353
58	58	1.1768819111045765
59	59	1.1229626913144373
60	60	1.0684273300024723
61	61	1.0422202928823543
62	62	1.0488542876596756
63	63	1.0406190039183671
64	64	1.0585110910062652
65	65	1.0390845762299923
66	66	1.0013177169763319
67	67	1.0088366426077742
68	68	1.0132130060730364
69	69	1.0059826943285932
70	70	0.9302684001938845
71	71	0.9041370029403859
72	72	0.886528225855934
73	73	0.8907054569792092
74	74	0.9287570075966667
75	75	0.9630871227425933
76	76	0.9475210464977984
77	77	0.93969355514873
78	78	0.9107539688776976
79	79	0.8847473415588292
80	80	0.9180419251101547
81	81	0.9195304098921385
82	82	0.8689128674286647
83	83	0.8012044292665448
84	84	0.8233486849767454
85	85	0.8143473613407236
86	86	0.7913015607581497
87	87	0.7999552212839726
88	88	0.8895719527944239
89	89	0.8572407356785323
90	90	0.82086567569509
91	91	0.8106605352660486
92	92	0.8731339247363957
93	93	0.9359709928686917
94	94	0.90283576527402
95	95	0.8247607236234265
96	96	0.8380228575776799
97	97	0.8669381546731264
98	98	0.8504440237573477
99	99	0.8463348846192823
