# Supplementary material for: PPIA-coExp: Discovering Context-Specific Biomarkers Based on Protein–Protein Interactions, Co-Expression Networks, and Expression Data
Source: Int J Mol Sci. 2024 Nov 24;25(23):12608. doi: 10.3390/ijms252312608 (PMC11641600; doi:10.3390/ijms252312608)
Supplement: Supplementary file 1 [file ijms-25-12608-s001.zip › Supplement_Data/Histone Data/downgene_histone_Old_merge_H3K9ac.bed]

	location	average_value
0	0	1.1150093074099283
1	1	1.1450570575542316
2	2	1.1364558256458155
3	3	1.1750305547116426
4	4	1.1764471211762098
5	5	1.134071835190833
6	6	1.0975557487456442
7	7	1.009025356342036
8	8	1.018854118052155
9	9	1.0291996651955155
10	10	1.016095528964068
11	11	0.9586585892077922
12	12	0.9018389231982522
13	13	0.9407928074527732
14	14	0.9348878920065944
15	15	0.9676603950969738
16	16	1.0309369627386922
17	17	1.0087083225036875
18	18	0.9979906150945619
19	19	1.087483437944097
20	20	1.0865208304882126
21	21	1.0835103555438634
22	22	1.0950759095017413
23	23	1.06755613010583
24	24	1.0988784677997327
25	25	1.1270515582416278
26	26	1.119949459780666
27	27	1.0726615758242206
28	28	1.051546541030277
29	29	1.082389849220845
30	30	1.0008353597023598
31	31	0.9135465016087769
32	32	0.9747255286368387
33	33	0.9795076051304861
34	34	0.9412804109310448
35	35	1.0498546053731788
36	36	1.188377426256867
37	37	1.2250774956202863
38	38	1.3249424696221648
39	39	1.3586735546427067
40	40	1.4673189952432193
41	41	1.6893670594531973
42	42	2.014886978397164
43	43	2.2681887495199597
44	44	2.6847083621893644
45	45	3.0341295225807876
46	46	3.1282880591959943
47	47	3.1318764875676286
48	48	2.757556092403774
49	49	2.484220280818179
50	50	3.3341808500688166
51	51	4.179111245285163
52	52	4.31013077972827
53	53	4.105415445974367
54	54	3.8986752683105284
55	55	3.631111207406796
56	56	3.2432050538997066
57	57	2.976767020927737
58	58	2.748419739511452
59	59	2.4914827650169036
60	60	2.2169191408818247
61	61	2.042184690659476
62	62	2.00876991163423
63	63	1.868519072256515
64	64	1.7477661843389267
65	65	1.655860565868189
66	66	1.5611847466307016
67	67	1.50472868968083
68	68	1.5429613371824962
69	69	1.48872940787334
70	70	1.3625915106155242
71	71	1.2405682832216913
72	72	1.086277021417845
73	73	1.078862811390891
74	74	1.1525309475985803
75	75	1.1811715873374238
76	76	1.1719517170715241
77	77	1.1426946401324356
78	78	1.0550323254688603
79	79	1.0135431927952396
80	80	1.011744810227004
81	81	1.0407147550193923
82	82	0.9877004396950939
83	83	0.8777813163979901
84	84	0.9034664533787835
85	85	1.0120903664837886
86	86	1.015921684410317
87	87	1.0052036714845705
88	88	1.0401695412086853
89	89	0.9933743144751449
90	90	0.9625551946950578
91	91	0.9837963567583229
92	92	1.015292316458341
93	93	0.9964914133405879
94	94	1.0192473460556914
95	95	1.0134994099611703
96	96	0.9415512235679862
97	97	0.9458797780418494
98	98	1.0265855389274139
99	99	1.0467337035296504
