# Supplementary material for: PPIA-coExp: Discovering Context-Specific Biomarkers Based on Protein–Protein Interactions, Co-Expression Networks, and Expression Data
Source: Int J Mol Sci. 2024 Nov 24;25(23):12608. doi: 10.3390/ijms252312608 (PMC11641600; doi:10.3390/ijms252312608)
Supplement: Supplementary file 1 [file ijms-25-12608-s001.zip › Supplement_Data/Histone Data/H3K122ac_multi_merge_Y_O_AD.bed]

bin	Young	Old	AD
0	0.7930568436767482	0.8220019160510642	0.7390257479262502
1	0.7864860562963598	0.8186023404982636	0.7360518012545149
2	0.7803863819734334	0.8150997475044689	0.7344182249137023
3	0.7840561047368201	0.8158723783119236	0.7416855453016755
4	0.7797169055233562	0.8239077387094528	0.7397797062373943
5	0.7761711598803542	0.8302433113305813	0.7463349548870646
6	0.7892631437929768	0.838845267653577	0.7420625244572476
7	0.7989333591829823	0.8450005597529662	0.7509634211860331
8	0.7990077454552129	0.8506922733678826	0.7553615113343741
9	0.7999747669942135	0.8566930393057809	0.7456438264351826
10	0.8019336054962916	0.8549674971691319	0.7432144052103845
11	0.7984126552773666	0.8531904463119862	0.7421672408893509
12	0.7983878598532895	0.8486834332685004	0.7522409616576942
13	0.8063719864060632	0.8487864507094942	0.752576054240425
14	0.8122485019122972	0.8491470117529731	0.7536441618478792
15	0.8088763242378337	0.8526238503865193	0.75460755302323
16	0.822166671543072	0.859010931728145	0.7670688084435299
17	0.8129179783623746	0.8592684753306298	0.7669222054385851
18	0.8053801694429858	0.8501514318026644	0.7531624662602037
19	0.8039916256946773	0.8602471410200723	0.7506911584625645
20	0.8094714144156803	0.869261167107044	0.7570160309616074
21	0.8105128222269118	0.8607622282250422	0.7509634211860332
22	0.8051074197781395	0.8660676264362313	0.7500419165835237
23	0.8217203539096872	0.8765754054176152	0.7571207473937106
24	0.8259355760027665	0.883915398088435	0.7656656082533448
25	0.8237039878358421	0.8837351175666956	0.7763885709007289
26	0.8242246917414577	0.8900964445480727	0.7740848093944549
27	0.8256132354897664	0.9012738368959176	0.770315017838734
28	0.8370687214133112	0.9167522074052601	0.783781551007226
29	0.8454991655994695	0.9219288338152065	0.78889171289387
30	0.8453999839031618	0.9230105169456433	0.7901483100791103
31	0.8561364025284754	0.9312261578649117	0.7960333735633192
32	0.8706913164616374	0.9569032550326565	0.8013110817413285
33	0.8741378804083316	0.9719438014177746	0.8064631302008137
34	0.884229618007645	0.9850012620637595	0.8162436449592675
35	0.9095705414142745	1.0093133781383343	0.8320558262068749
36	0.9476811082205262	1.0448801496414992	0.8581092745141908
37	0.9637981338705353	1.0792879749334823	0.8803091581201029
38	1.0037683574825575	1.1255170515795223	0.9056714779755367
39	1.0370934074419607	1.187276007455402	0.9243110028899347
40	1.0807581492414462	1.2493955243747605	0.9631189126274399
41	1.1540286273887947	1.3404371878531736	1.0184929619236964
42	1.2500613048387712	1.4645474498906486	1.1024545971841702
43	1.3751790147309944	1.620696136077245	1.1979140966895927
44	1.5299768472433115	1.808805983332218	1.3114267090896345
45	1.7150498925535678	2.033049198015823	1.4726690712423878
46	1.8598303737388018	2.2252282341900576	1.6067061043346882
47	1.9156944641841407	2.3176348787616403	1.662896941801351
48	1.783311695037375	2.163211734711693	1.5422845553047013
49	1.6604999595843069	1.9469266173448714	1.3961213593748318
50	1.9719056905665566	2.2267477414447185	1.6286546685035521
51	2.3958082605858686	2.646672585296352	1.9844811047907682
52	2.4669463322626006	2.647213426861571	2.007099854125094
53	2.3316872939229105	2.484085309047633	1.8684971845930873
54	2.1412336415879576	2.274006992500698	1.7103334855441727
55	1.940018775203616	2.0683326715562544	1.5499288548482466
56	1.75655743245836	1.890215516077696	1.4165620069214075
57	1.6091734317450477	1.7250528038041275	1.3035729766818824
58	1.4736664391645877	1.6013546115306287	1.213139865917421
59	1.3591611707772935	1.4993415905863587	1.1390006319882424
60	1.282394537835097	1.4093558558781336	1.0681076074542681
61	1.2179760260832149	1.3304960047972565	1.0198333322546194
62	1.1560618521631034	1.2645648425611213	0.9886697220606596
63	1.1082562745427693	1.218953870561045	0.9562285713950388
64	1.062508717120821	1.1642773637535	0.9210647934947306
65	1.0393497910329619	1.124770175132316	0.8961003960812897
66	1.005132105806789	1.0909289457657998	0.8759738978310238
67	0.9752288243700031	1.0561863137905863	0.8574181460623085
68	0.9559131890140693	1.0383900508588797	0.8453338697975809
69	0.9315392871464405	1.0068924682749762	0.831406584327834
70	0.9233567972010515	0.9902809059146999	0.831092435031524
71	0.9074381349436578	0.9793868115295886	0.8159085523765367
72	0.8922385399844955	0.9647068261879491	0.8060861510452417
73	0.8847999127614145	0.9572638160761352	0.7989444903757925
74	0.8817996664481051	0.9490481751568669	0.7880958680098845
75	0.871261611215407	0.9403947101133742	0.7831741957010265
76	0.865757027070327	0.9277493192313654	0.7786923324070029
77	0.8558884482877062	0.9064762176661125	0.767948426473198
78	0.8438626676103917	0.8985181203493289	0.7648488200829386
79	0.8421021925009292	0.8889117439766421	0.7668593755793232
80	0.8377381978633884	0.8838381350076897	0.7617492136926793
81	0.8399697860303127	0.8784812280760035	0.7588380968802058
82	0.8378373795596961	0.8760088094921484	0.7582935714332684
83	0.8247453956470736	0.8831942760014774	0.7510053077588744
84	0.8218443310300717	0.8799492266101674	0.7493717314180621
85	0.8219931035745335	0.8667114854424434	0.7549635888923815
86	0.8240015329247653	0.8592169666101327	0.7540839708627133
87	0.8210508774596098	0.8675356249703953	0.7521781317984322
88	0.8163149514609149	0.8590624404486418	0.7492251284131175
89	0.8112566849492197	0.8583155640014357	0.745162130847507
90	0.8144552946551447	0.8522632893430404	0.7487015462526007
91	0.8147032488959141	0.8498681338399308	0.7465025011784301
92	0.8178274723296081	0.8556113561753442	0.7416855453016754
93	0.8273489151751517	0.8502286948834097	0.7449526979833003
94	0.8079836889710641	0.8505635015666402	0.741015360136214
95	0.809644982384219	0.853344972473477	0.7383555627607887
96	0.8137858182050673	0.8519542370200587	0.7454762801438172
97	0.816637291973915	0.8478592937405485	0.7481989073785045
98	0.8158190429793762	0.8490439943119791	0.74369610079806
99	0.8180506311463005	0.8563582326225504	0.7473402326352568
