# Supplementary material for: PPIA-coExp: Discovering Context-Specific Biomarkers Based on Protein–Protein Interactions, Co-Expression Networks, and Expression Data
Source: Int J Mol Sci. 2024 Nov 24;25(23):12608. doi: 10.3390/ijms252312608 (PMC11641600; doi:10.3390/ijms252312608)
Supplement: Supplementary file 1 [file ijms-25-12608-s001.zip › Supplement_Data/Histone Data/H3K27ac_multi_merge_Y_O_AD.bed]

bin	Young	Old	AD
0	0.771740693044698	0.7265094379979212	0.8351743938043489
1	0.7631354494610318	0.7234071202728739	0.8432095668060743
2	0.7633599340762579	0.715200989516297	0.8395639790552917
3	0.7654551238183679	0.7192706966394774	0.8341327973041252
4	0.7549791751078179	0.726275930212165	0.8282924169278709
5	0.7465235879343025	0.7284775750492956	0.8355091926794208
6	0.7618259558722131	0.7312796684783704	0.8330540009288934
7	0.7734243276588935	0.7368504970814126	0.8401219771804114
8	0.7727134597106776	0.7391855749389751	0.841051974055611
9	0.7724141468903761	0.739986173061568	0.8415355724307148
10	0.7779514340659527	0.7293782479372124	0.8555971251837345
11	0.7735739840690443	0.7293448896821043	0.8519515374329516
12	0.7774276366304251	0.7330476559990964	0.8504635424326321
13	0.7790364430395453	0.7328141482133401	0.8509843406827439
14	0.776754182784747	0.7345487774789581	0.8368111883047004
15	0.7954986481561239	0.7340817619074456	0.8487895480572726
16	0.8050766584057696	0.750961038992112	0.8699190770618099
17	0.7947129520028327	0.7623362039839523	0.8641158965605638
18	0.7846485584201971	0.7482923785834689	0.8356579921794527
19	0.7880906558536636	0.7424546839395626	0.8435443656811463
20	0.7809819763715046	0.7449231948175573	0.847189953431929
21	0.7788119584243192	0.7461908085116628	0.8493847460574003
22	0.769757745610201	0.7531626838292423	0.8528815343081513
23	0.7759684866314557	0.7503272321450591	0.8497195449324723
24	0.7819921571400219	0.7555311199419129	0.8493103463073844
25	0.7839751045745189	0.7568988084013423	0.8612515061849487
26	0.7798221391928365	0.7590670949833647	0.872857867187441
27	0.787566858418136	0.7548639548397521	0.8707746741869937
28	0.7966958994373298	0.7607683659938745	0.8699190770618102
29	0.810277218658507	0.7732777116593881	0.8762430558131682
30	0.8040290635347146	0.7920584092852125	0.8787354474387035
31	0.8014100763570771	0.7962615494288251	0.8807814405641426
32	0.8095289366077533	0.7945269201632073	0.8879610164406845
33	0.8154777789112443	0.8006314808479779	0.8860638228152771
34	0.8186953917294847	0.814641947993353	0.9049241594443272
35	0.8232599122390815	0.8241824089542514	0.9323404673252147
36	0.836354848127269	0.8432633308760482	0.9506428058291452
37	0.8619086801605036	0.8649128384411636	0.9737439282091058
38	0.8856292211693917	0.8914993677622686	1.0025366314652888
39	0.9054961096168993	0.9228561275638226	1.0288741429709447
40	0.932770990366867	0.9466405634558526	1.0622424308531104
41	0.9655831582924111	0.9892056969737066	1.1155126518645497
42	1.018112558255312	1.0547880265161058	1.1930743912562056
43	1.0863184671815003	1.1273088731209766	1.3046740162801713
44	1.1618575402050735	1.2069683863189673	1.4104704608028904
45	1.2603688721867816	1.2990038121620393	1.5559963718341407
46	1.3455607836650756	1.3688226401031591	1.6856751361119888
47	1.392814795170164	1.3794639234826227	1.714988637618284
48	1.2869328849885333	1.2435623921724828	1.5800646909643095
49	1.154112820979774	1.0660297584875142	1.3937305170492955
50	1.3552884503248723	1.221545943801179	1.6892091242377478
51	1.6787333667631044	1.521503373732641	2.1367236205838487
52	1.7228445936550274	1.582415547559915	2.208891378099347
53	1.674206260356045	1.5402173548482492	2.114626894829104
54	1.5812322155499137	1.4664622528043811	1.987142923176727
55	1.4843671040798636	1.36421920089825	1.8264022632672092
56	1.3809919387682574	1.3040075504282447	1.6696419899835457
57	1.2960993401102647	1.2530694948782735	1.5412652213309777
58	1.2156216055517177	1.1866532089581732	1.4331623845577632
59	1.138398897913949	1.135014630050933	1.3384515027874246
60	1.0893864235895898	1.0760705932750332	1.2585461712702655
61	1.0281769518379476	1.023864924030956	1.2042715536336102
62	0.9898649108393646	0.992274656443646	1.1559489159982332
63	0.9621036467564071	0.9666555165206742	1.1189722402402928
64	0.946165239075356	0.9344981585965273	1.0775687793564015
65	0.9236045352451356	0.9164847008381878	1.0401457050983653
66	0.8994350250057952	0.9013066947640312	1.0261213522203536
67	0.8765750083552736	0.8805245018317247	0.995691854463819
68	0.8708880647695465	0.8704836670442058	0.9744135259592497
69	0.852667396833697	0.8579743213786922	0.9614679694564696
70	0.8444362942754076	0.8439972124884249	0.9439840282027151
71	0.8437254263271917	0.838459742140491	0.9443932268278029
72	0.8284978865943564	0.8309207764860748	0.9285832799494077
73	0.813532245579285	0.8177442657184004	0.914968125696484
74	0.8066480507123521	0.8037671568281333	0.9102437415704696
75	0.802457671228132	0.8093046271760673	0.9006461738184085
76	0.8063487378920506	0.7990970011130082	0.9072677515698303
77	0.8064983943022015	0.7845861601410123	0.8890398128159162
78	0.7861451225217042	0.7793822723441587	0.8722626691873133
79	0.7874920302130606	0.778748465497106	0.8736018646876009
80	0.7895123917500952	0.7763466711293274	0.8782146491885915
81	0.7991652302048164	0.776713611935516	0.8749782600628966
82	0.7983047058464499	0.779515705364591	0.8773962519384157
83	0.7889137661094926	0.7683406899033988	0.8759454568131043
84	0.7837506199592928	0.7607016494836584	0.8654178921858433
85	0.7864818494445435	0.7641375497597862	0.8656410914358914
86	0.7832642366263028	0.7663391945969167	0.8693982788116982
87	0.7891382507247184	0.7583332133709879	0.8688774805615863
88	0.7909715417490648	0.7600011261263896	0.8660502900609792
89	0.7832642366263031	0.7606682912285504	0.8590195136844696
90	0.7839002763694435	0.7613354563307112	0.8599867104346771
91	0.7827030250882377	0.7616690388817915	0.8695470783117302
92	0.7882028981612765	0.7637372506984896	0.8661246898109953
93	0.7851349417531869	0.7554977616868048	0.8638926973105159
94	0.776155557144144	0.7461574502565547	0.8631486998103561
95	0.7778017776558019	0.746491032807635	0.8469667541818812
96	0.7744719225299485	0.7553643286663727	0.8575315186841498
97	0.7736113981715818	0.7564317928298298	0.8653806923108354
98	0.7821418135501726	0.7536964159109708	0.8576059184341659
99	0.7880906558536636	0.7598343348508496	0.8649714936857476
