# Supplementary material for: PPIA-coExp: Discovering Context-Specific Biomarkers Based on Protein–Protein Interactions, Co-Expression Networks, and Expression Data
Source: Int J Mol Sci. 2024 Nov 24;25(23):12608. doi: 10.3390/ijms252312608 (PMC11641600; doi:10.3390/ijms252312608)
Supplement: Supplementary file 1 [file ijms-25-12608-s001.zip › Supplement_Data/Histone Data/H3K4me1_multi_merge_Y_O_AD.bed]

bin	Young	Old	AD
0	0.8112238227036173	0.8114964874834897	0.8190171401092312
1	0.8076258459618805	0.8153480924642001	0.8248509878560276
2	0.8056415072740133	0.8086230678947058	0.824575570151243
3	0.8058813723901291	0.8085007947207149	0.8185914945654735
4	0.8038316159433214	0.8157454802796704	0.8173896718536874
5	0.8020871423715702	0.8152563875837071	0.8048957232457418
6	0.8074513986047054	0.8143393387787762	0.8058972421722304
7	0.8141240100166538	0.8135139948543382	0.8076499002935855
8	0.8176129571601563	0.8249465366224785	0.8278054686891688
9	0.8347524100026119	0.8354620295856879	0.8346909113087781
10	0.825615729670565	0.8391302248054121	0.8284564559913866
11	0.8167625262939274	0.8265360878843591	0.8227978740567259
12	0.8212327398215401	0.8154397973446932	0.8216711652644261
13	0.8209056510268367	0.8073697678613001	0.8245004562317566
14	0.8236968087416385	0.8203612925978233	0.8216962032375883
15	0.8273820091619632	0.8294400757666408	0.8321120000730701
16	0.8360389592617785	0.8461609323098835	0.8473100497825349
17	0.8409889030216227	0.8497068543556172	0.8522174925223289
18	0.8334876666630925	0.8443268347000216	0.8451317461174219
19	0.8347960218419058	0.8455801347334272	0.8523677203613023
20	0.8326590417165106	0.8508378812150319	0.8514413153543003
21	0.8399204129589252	0.8542615300867746	0.8465589105876684
22	0.8408580675037414	0.8586939326439412	0.8422023032574428
23	0.8493623761660286	0.85698210820807	0.8490126319575655
24	0.8585862801766634	0.8579908618934943	0.8614815425923488
25	0.8690967334464644	0.8652661157459473	0.8679663776413625
26	0.8663055757316626	0.882934589387619	0.8710710863134774
27	0.8760092099745288	0.8902404115335697	0.88161207301477
28	0.874570019277834	0.8948562238517226	0.882763819780232
29	0.8847533837529318	0.894917360438718	0.8862941739961044
30	0.8980113828982412	0.9096207096111125	0.8925035913403336
31	0.9042042640779581	0.9311407882334944	0.910305590258669
32	0.9201880031791287	0.9370099005850534	0.9170157670661427
33	0.9382433046467541	0.9485035789401892	0.9258792095655671
34	0.9545323266229813	0.9793164187858727	0.9437062464570646
35	0.9733072234389538	1.0137668855577826	0.9777328519845152
36	0.99535300820196	1.0352869641801645	1.0079286476181473
37	1.0216291413764629	1.0559816988781088	1.0265819376239977
38	1.0439584030948788	1.0728859651823381	1.0474135312949613
39	1.0631694183037892	1.114581117513203	1.0783354281502975
40	1.0881808081387723	1.144721454901937	1.1165183372226757
41	1.1211513586448707	1.1706433677879884	1.1423575255260825
42	1.1429572782917612	1.1989496075668602	1.161736916753637
43	1.1657880761620554	1.202862349134566	1.1882521303324232
44	1.1795476114592431	1.193019358628306	1.196139091878521
45	1.1675543556534536	1.1879144536141897	1.1805404345984611
46	1.1269081214316496	1.1549312649301697	1.1399288421293472
47	1.0781936969404966	1.0994498122318408	1.1168688688469472
48	1.0123398196068876	1.0445491571099683	1.0692216059192508
49	0.9074969579446386	0.9706044551390276	0.9870219400276975
50	0.8972481757106	0.9450799300684466	0.9750287508829961
51	0.9610304906777545	0.9858886018878785	1.046236746556337
52	1.0138880399018169	1.0291733054806242	1.1131382108457768
53	1.0642815202057805	1.0784493945989195	1.1665191696276205
54	1.1074572411066237	1.1344199399932116	1.219950204355788
55	1.1521593763827491	1.1876393389727105	1.269775770948597
56	1.1876812194875335	1.2348673524266598	1.3007477437502577
57	1.226146861744648	1.2714575997434088	1.3188251603733772
58	1.2354579894338704	1.2852744684043702	1.3113888823441993
59	1.2332555915495345	1.3001917956312485	1.297643035078143
60	1.223421121788787	1.3146505984556613	1.2877530356790678
61	1.2108173002328844	1.3045630616014199	1.261162708180795
62	1.1999797581683795	1.2865889050247712	1.240030658831885
63	1.1851299268888473	1.269195546024579	1.22222865991355
64	1.1753172630477466	1.269898616775026	1.201221800430451
65	1.1631277539651348	1.246422167368791	1.1738552957641495
66	1.133864209799008	1.2095262371170648	1.1481412973265541
67	1.1140208229203379	1.1881895682556691	1.1271344378434551
68	1.0949624491489554	1.1619619724346408	1.1031730975272152
69	1.0676396318314019	1.1355509668526267	1.0725766943229877
70	1.0577397443117136	1.1354592619721335	1.0603331254466641
71	1.0423011532017152	1.120113978636287	1.0493915311747761
72	1.027603963359711	1.096240141414582	1.0434825695084933
73	1.0203207861976495	1.0841656654829899	1.0229013555691522
74	1.0029632741587249	1.0655495747428896	1.0055500401677369
75	0.9905120940403502	1.0518855475494169	0.9888997880148637
76	0.9798053874937271	1.037701859366483	0.9836918895971226
77	0.9642577667854941	1.0334834348638002	0.9733261687079655
78	0.9619245333832771	1.0204613418337793	0.9701463461163641
79	0.9582393329629525	1.022631690672116	0.9632609034967548
80	0.9605943722848165	1.0034042340620617	0.9558997393870634
81	0.95475038581945	0.9978713729389777	0.952945258553922
82	0.9417322517902564	0.9967403460795626	0.9543724230241685
83	0.939050123673689	0.9918188508264326	0.9534710559903287
84	0.9445016035854114	0.9876615629107454	0.9421538921210071
85	0.9365642488339434	0.9818841554396794	0.9383731581735126
86	0.9287359236807098	0.967883877017732	0.9270559943041913
87	0.9201880031791287	0.965958074527377	0.9267305006530824
88	0.9188578420806685	0.9692288819316309	0.9292593359424662
89	0.9194902137504282	0.9743032186522497	0.9383981961466747
90	0.9216926116347642	0.9631763598190861	0.9337160951653405
91	0.9222159537062895	0.9622287427206575	0.9168405012540073
92	0.92130010508112	0.9534556424868171	0.9156136405690588
93	0.9126649609009516	0.9489009667556594	0.9172411088246026
94	0.9053599778192432	0.9555648547381584	0.9139611343403525
95	0.9080203000161639	0.9573683840545227	0.917266146797765
96	0.9169607270713889	0.9479839179507284	0.9155635646227344
97	0.9059051258104155	0.9414117348487224	0.9081272865935561
98	0.9037681456850203	0.9487481252881709	0.9055984513041726
99	0.9051855304620682	0.937865812802989	0.9076515651034741
