# Supplementary material for: PPIA-coExp: Discovering Context-Specific Biomarkers Based on Protein–Protein Interactions, Co-Expression Networks, and Expression Data
Source: Int J Mol Sci. 2024 Nov 24;25(23):12608. doi: 10.3390/ijms252312608 (PMC11641600; doi:10.3390/ijms252312608)
Supplement: Supplementary file 1 [file ijms-25-12608-s001.zip › Supplement_Data/Histone Data/H3K9ac_multi_merge_Y_O_AD.bed]

bin	Young	Old	AD
0	1.1331110763539487	1.0059240669378429	1.280224765852637
1	1.1301537290028383	1.0070515428572049	1.2794886911363246
2	1.132148219076843	1.0037354372120224	1.2725913984242139
3	1.1397135262541023	1.0103676485023871	1.2806609582771182
4	1.134417811230021	1.0127552445669186	1.2652851753141523
5	1.1335925049925015	1.012340731361271	1.2683657843120513
6	1.1367905666628886	1.0242621311557014	1.288894090289203
7	1.1407451590510012	1.0321378820630096	1.3100221608500162
8	1.1575951614003512	1.0292031285670231	1.3173829080131383
9	1.167361285210995	1.02378129583715	1.314329561041769
10	1.1587987329967333	1.0216589882242333	1.3098858507173656
11	1.151714854458027	1.0225543367484324	1.3081410810194407
12	1.1677051628099615	1.0228859473129508	1.3105401393540879
13	1.169424550804793	1.0308446008613885	1.3129119356622048
14	1.1736542452720788	1.035818759329162	1.306369049294985
15	1.1697684284037593	1.040494468288869	1.315283731970322
16	1.1777120009398816	1.043512124425985	1.3251525855742117
17	1.1546722018091375	1.050857298430064	1.3194820840559547
18	1.1524026096559599	1.049530856171991	1.31122169001734
19	1.1658826115354397	1.0469111327122969	1.2990628261849233
20	1.173172816633526	1.0476406759542372	1.2967455539298665
21	1.1573544470810748	1.0530127670994325	1.2972362704074079
22	1.1505456706215416	1.0611040648736774	1.298899254025743
23	1.1611371006697044	1.0623476044906208	1.2991991363175739
24	1.1824918995655134	1.0717653445229387	1.3041608251460484
25	1.1873405737109388	1.0757446712971577	1.3058510707909134
26	1.1794313889347132	1.0725280488213305	1.3191822017641237
27	1.1929113908141933	1.0837862274867247	1.3362754923984848
28	1.216914047222043	1.094812278756956	1.3481617359656004
29	1.223550884882093	1.1110777769465756	1.3590665465776333
30	1.2302564980619366	1.1127358297691667	1.367054320350947
31	1.2424297650653444	1.1362801798499615	1.377631986644619
32	1.2505108886410534	1.1602390431364042	1.4057118739706032
33	1.2655383397158817	1.1780796915074851	1.4192883631825834
34	1.2998229363328249	1.2083723165762261	1.4427064439719237
35	1.3379589620581904	1.2480329400926071	1.4931957171056351
36	1.378467743216424	1.3009248251332657	1.5586518428043614
37	1.4444578544580624	1.3578955201174985	1.6389657729619822
38	1.5158124562435755	1.4187792197630469	1.740380511653886
39	1.5856539965936371	1.501615538779702	1.8372697539417964
40	1.6775380910374398	1.615772475615105	1.9761425170860325
41	1.8237892338778192	1.7425306139022005	2.1719383916250794
42	2.0092080352404635	1.909496533137132	2.433217653889382
43	2.227639086103875	2.1104359547069573	2.7679953396787855
44	2.489020449078182	2.329680279438189	3.1517356251162165
45	2.7804223264422485	2.568307241665511	3.57672335669366
46	2.994554907318581	2.714995174880153	3.9203066770522788
47	3.0497128741927804	2.6471476533797222	3.9916241384549727
48	2.777877632209898	2.2909647460306846	3.625113453784555
49	2.460650547163459	1.969319078976222	3.2770318990484713
50	3.1006067588397968	2.3330295461398225	4.300012182563257
51	4.116421186186331	2.9856391371117117	5.845878134925011
52	4.429590515564966	3.2404652754157497	6.2330261736787005
53	4.378902957477329	3.2773072091337254	6.091345421801865
54	4.161984968049369	3.210703227250238	5.682660382089411
55	3.851532271702568	3.082635227233295	5.097971699098749
56	3.525708246681972	2.9307244276274913	4.529558445946545
57	3.212882794902303	2.7523511049731324	4.035052546717393
58	2.9098578546931746	2.571573605726016	3.592671642213757
59	2.644659450370342	2.3927360282813317	3.2237618992086916
60	2.417390745213496	2.2454843571070087	2.935656802838788
61	2.251916844590898	2.114050509860206	2.6744865886806055
62	2.109585906378735	1.9859825098432633	2.4429229353340918
63	1.9844144603549916	1.874561360165136	2.3054132735163595
64	1.8746487307649393	1.786551916341996	2.176545674108663
65	1.7767123905793287	1.7119561198536193	2.06196337660273
66	1.7069740135089577	1.6502268132685496	1.954987184498689
67	1.6379921671563122	1.5791129277076137	1.8683484641860897
68	1.5929785894516195	1.5309630737395659	1.8025651941690022
69	1.5507504202985545	1.4890143373280091	1.7415255167681494
70	1.5129238844122586	1.444644843795469	1.6961069805690334
71	1.479705308352111	1.416474526339645	1.6787138076428414
72	1.4382680576766684	1.3816388365370043	1.644336392188408
73	1.4132337684719196	1.3515285972787485	1.599245000307653
74	1.3711087625985448	1.3295925584358674	1.5469836954494867
75	1.3538117193705383	1.300361087173585	1.524219903296868
76	1.337168043580568	1.2890863279799647	1.5103435317930567
77	1.3138875301305475	1.2703171700282325	1.4929776208933947
78	1.3090388559851223	1.2353488359997844	1.473485271924386
79	1.2985162014567528	1.2214377728182444	1.4666697652918659
80	1.2905382411607338	1.2116221001085048	1.4412070325127695
81	1.2848298730178926	1.196202208858407	1.4493311164187337
82	1.275648341125492	1.1931182306083872	1.4343097398006588
83	1.2699743607425475	1.1919741741607992	1.4139995300357477
84	1.2584544611771753	1.1819263740558967	1.4032037675298352
85	1.2390597645954746	1.1756920954429537	1.4018679282298616
86	1.2511642560790892	1.1564255216444443	1.3964973090034354
87	1.2568726242219301	1.152545678039581	1.3954340899687623
88	1.2368245602021932	1.1473393921766448	1.3828117716853343
89	1.2345205802891188	1.1457310809387313	1.376432457477295
90	1.2411918057090658	1.1364459851322206	1.37127993446311
91	1.2374435398803327	1.1336604563902675	1.3744695915671294
92	1.24370211218152	1.1279235936241019	1.3828390337118646
93	1.242395377305448	1.1229825962127802	1.3699168331366058
94	1.222622415364884	1.1195172658135646	1.3574853490388883
95	1.2171891493012161	1.124375360583757	1.363019540424495
96	1.2196650680137737	1.127989915737006	1.3822120071016726
97	1.219630680253877	1.124756712732953	1.372970180107975
98	1.2175674146600788	1.1186053367611393	1.360729530195968
99	1.2253734361566146	1.1135151145957847	1.3605659580367877
