# Supplementary material for: PPIA-coExp: Discovering Context-Specific Biomarkers Based on Protein–Protein Interactions, Co-Expression Networks, and Expression Data
Source: Int J Mol Sci. 2024 Nov 24;25(23):12608. doi: 10.3390/ijms252312608 (PMC11641600; doi:10.3390/ijms252312608)
Supplement: Supplementary file 1 [file ijms-25-12608-s001.zip › Supplement_Data/Histone Data/upgene_histone_AD_merge_H3K122ac.bed]

	location	average_value
0	0	0.9160652684471859
1	1	0.904072971474532
2	2	0.9041971763483302
3	3	0.9197490868974311
4	4	0.9232640072062963
5	5	0.9153737944564453
6	6	0.9479390407202152
7	7	0.9248024992600111
8	8	0.9203921187242784
9	9	0.9441099480183436
10	10	0.957800193651658
11	11	0.9683695424179397
12	12	0.9568511972601992
13	13	0.9881456966990808
14	14	1.0195550291638293
15	15	0.9909332736287876
16	16	0.9986424435756497
17	17	1.0040432120058225
18	18	1.0177579750066181
19	19	1.005789203476865
20	20	0.9809685441360101
21	21	0.936022071458454
22	22	0.9252139257882613
23	23	0.9375323685062779
24	24	0.9327811066204458
25	25	0.983165978987845
26	26	1.0013219031927378
27	27	0.9734317733790323
28	28	0.9930214271484686
29	29	0.9694154640633345
30	30	0.9717738362902626
31	31	1.0132483783947819
32	32	1.0270090509558454
33	33	1.0316769121804426
34	34	1.0484133081939655
35	35	1.0605581459907107
36	36	1.0917541855629604
37	37	1.0935738186264954
38	38	1.1064547782935623
39	39	1.1413872563089218
40	40	1.1132366676424115
41	41	1.1286849311579772
42	42	1.2058435422683882
43	43	1.2855603870717298
44	44	1.3727939782376521
45	45	1.460197548959585
46	46	1.5679321225955314
47	47	1.57461897209275
48	48	1.4688219670268987
49	49	1.3668361748656401
50	50	1.5570850694620801
51	51	1.7632207170249408
52	52	1.734997714405622
53	53	1.7104132610255525
54	54	1.6794997841060655
55	55	1.587063951432884
56	56	1.4737177611923362
57	57	1.3937354165943407
58	58	1.2982308493539776
59	59	1.2574932270411
60	60	1.2613821419024553
61	61	1.2199677812035759
62	62	1.2068886295612584
63	63	1.1498263014528691
64	64	1.099328070761394
65	65	1.0760221848137974
66	66	1.065395863240268
67	67	1.0598393279742557
68	68	1.077016843703414
69	69	1.0379933924904337
70	70	0.9893897179392239
71	71	1.0237619236540025
72	72	1.0617339007421724
73	73	1.0257985082305965
74	74	1.019888365728806
75	75	0.9903426200133496
76	76	0.999768669467936
77	77	0.9684078375065809
78	78	0.9432175902721713
79	79	0.9491663340499116
80	80	0.9660794427460463
81	81	0.9856351716545714
82	82	0.9702665068450776
83	83	0.9855178173720768
84	84	1.001854690523204
85	85	1.0163654506126523
86	86	1.0093491762994729
87	87	0.9707230616399216
88	88	0.9374388851756442
89	89	0.9727441126904546
90	90	1.0081528689883987
91	91	1.0120282001318486
92	92	0.9676926160950322
93	93	0.962918716963377
94	94	0.9679279058840898
95	95	0.9878704961751843
96	96	0.9853953463948815
97	97	0.9516824706990363
98	98	0.9413223710886357
99	99	0.967236331056295
