# Supplementary material for: PPIA-coExp: Discovering Context-Specific Biomarkers Based on Protein–Protein Interactions, Co-Expression Networks, and Expression Data
Source: Int J Mol Sci. 2024 Nov 24;25(23):12608. doi: 10.3390/ijms252312608 (PMC11641600; doi:10.3390/ijms252312608)
Supplement: Supplementary file 1 [file ijms-25-12608-s001.zip › Supplement_Data/Histone Data/upgene_histone_AD_merge_H3K27ac.bed]

	location	average_value
0	0	0.9756116195940076
1	1	0.9586425219517064
2	2	0.9521032641116333
3	3	0.9816589413230457
4	4	0.9600005660281937
5	5	0.939170910728694
6	6	0.9617679349724103
7	7	0.948171077020347
8	8	0.9852906344760696
9	9	1.0062701806348593
10	10	0.9808130443606775
11	11	0.9588419684999823
12	12	0.9716190231161963
13	13	1.0321600677172416
14	14	1.016068241485599
15	15	0.9882252432476597
16	16	1.0059415827620355
17	17	0.990478701801474
18	18	0.9870062919092663
19	19	1.0026096713276014
20	20	0.9867814101384943
21	21	0.9798337212863549
22	22	0.9579568958561849
23	23	0.9436150428177477
24	24	0.9353451251191703
25	25	0.9639578230179716
26	26	0.9843745704016482
27	27	1.0009128525131021
28	28	0.9608585036237862
29	29	0.9658753387534901
30	30	0.9744263999076177
31	31	1.0058644721505148
32	32	1.0426782548462001
33	33	1.033245591917667
34	34	1.0467785140374697
35	35	1.0547216615092625
36	36	1.083707742986097
37	37	1.0887430875324895
38	38	1.1254202635401436
39	39	1.143063421360745
40	40	1.101417339356667
41	41	1.09199942292143
42	42	1.1477087543741111
43	43	1.187728567693408
44	44	1.2151505081260285
45	45	1.2541922585766851
46	46	1.354438973063501
47	47	1.393996067872
48	48	1.269085434410671
49	49	1.189669252411375
50	50	1.3575156881288928
51	51	1.5251191156766157
52	52	1.5863807976852182
53	53	1.5624685985125435
54	54	1.5288378052783569
55	55	1.489111249317842
56	56	1.4465837315337085
57	57	1.3533406022598093
58	58	1.2908072708217775
59	59	1.2251882333628312
60	60	1.2071754010719309
61	61	1.211198093364011
62	62	1.2086318432806908
63	63	1.1826349872761899
64	64	1.1469969419277186
65	65	1.0978982428432056
66	66	1.0692054197511622
67	67	1.0547374855462397
68	68	1.050078795091611
69	69	1.059442130948102
70	70	1.054499867590214
71	71	1.0599183534401695
72	72	1.0623238041249852
73	73	1.1050879894071195
74	74	1.0927160220192402
75	75	1.0410850604354132
76	76	1.0464014751673547
77	77	1.0339644749491863
78	78	0.9950659454840205
79	79	1.0262269681574552
80	80	1.0088947565266602
81	81	0.9912251397555345
82	82	0.9995775221574065
83	83	1.0256059529658605
84	84	1.0593920272731134
85	85	1.0346416414075499
86	86	0.9918583059983676
87	87	1.0014233546431819
88	88	0.9993868839026496
89	89	1.0009387273556207
90	90	1.0082525270843168
91	91	1.0210156391252498
92	92	0.9824270321218652
93	93	0.9940909527734442
94	94	1.0328647345478135
95	95	1.0298359847376952
96	96	1.0050377791308513
97	97	0.9930770014047545
98	98	1.0406423859073313
99	99	1.029701917915379
