# Supplementary material for: PPIA-coExp: Discovering Context-Specific Biomarkers Based on Protein–Protein Interactions, Co-Expression Networks, and Expression Data
Source: Int J Mol Sci. 2024 Nov 24;25(23):12608. doi: 10.3390/ijms252312608 (PMC11641600; doi:10.3390/ijms252312608)
Supplement: Supplementary file 1 [file ijms-25-12608-s001.zip › Supplement_Data/Histone Data/upgene_histone_AD_merge_H3K4me1.bed]

	location	average_value
0	0	0.9907066711869864
1	1	0.9796424785280143
2	2	0.9834874217833883
3	3	0.9636094782141276
4	4	0.9638315115739676
5	5	0.9570583315471698
6	6	0.9553068021074379
7	7	0.9653456053347323
8	8	0.9317270529412414
9	9	0.9332401021133618
10	10	0.931322509061843
11	11	0.9162611746336037
12	12	0.9187188663608329
13	13	0.9250425996999928
14	14	0.9699381784587917
15	15	0.9513730580391562
16	16	0.9335753505145042
17	17	0.9251209468725836
18	18	0.9224279302976033
19	19	0.9354766968952971
20	20	0.9337984465941305
21	21	0.931542983546516
22	22	0.9307832456721578
23	23	0.971729230738808
24	24	0.9918326986956251
25	25	0.9951297761917116
26	26	1.0046671934742708
27	27	0.9999155227782627
28	28	0.9937875104691879
29	29	0.98533171404241
30	30	1.0102920138957485
31	31	1.043899943131377
32	32	1.0259882753223502
33	33	1.038298467268482
34	34	1.0269004964478212
35	35	1.0643402037561496
36	36	1.1117100837174718
37	37	1.166921211397412
38	38	1.2225726153281953
39	39	1.1763578572521967
40	40	1.1586342550865645
41	41	1.1568629426205361
42	42	1.1813304985882598
43	43	1.2179740161016326
44	44	1.2554158649606786
45	45	1.2375406022415998
46	46	1.2345080576868297
47	47	1.2605783365951324
48	48	1.2392157745775028
49	49	1.1907783104913827
50	50	1.224959425505288
51	51	1.333456533555483
52	52	1.3972845941535534
53	53	1.4450802733755694
54	54	1.453913774572658
55	55	1.4498457317148699
56	56	1.443781243412021
57	57	1.410557723310494
58	58	1.3731055255579914
59	59	1.3496796112354554
60	60	1.32258963691291
61	61	1.3148907383973485
62	62	1.3069509906296963
63	63	1.272279513303013
64	64	1.2673019085842328
65	65	1.24958539524089
66	66	1.2282546790229234
67	67	1.1876773309211002
68	68	1.1887141480771655
69	69	1.1616002339321276
70	70	1.1295472778201225
71	71	1.1178530419753636
72	72	1.1271393008018955
73	73	1.1246081115679119
74	74	1.0841688512216423
75	75	1.0788509210021233
76	76	1.0550415374828213
77	77	1.03779255265741
78	78	1.0552092555555126
79	79	1.0585273609991364
80	80	1.0595554585459341
81	81	1.0716793258297441
82	82	1.0384363492442052
83	83	1.0399807264066765
84	84	1.0590810993589725
85	85	1.0421100743336
86	86	1.0511303585833156
87	87	1.063485936904713
88	88	1.0401736256047607
89	89	1.0246159425463097
90	90	1.0291738696926356
91	91	1.0558855691576798
92	92	1.0528676440094435
93	93	1.0489007172528582
94	94	1.0486793893510185
95	95	1.0362928221699144
96	96	1.0487192422563743
97	97	1.041741664802531
98	98	1.0357715882370944
99	99	1.026966972114073
