# Supplementary material for: PPIA-coExp: Discovering Context-Specific Biomarkers Based on Protein–Protein Interactions, Co-Expression Networks, and Expression Data
Source: Int J Mol Sci. 2024 Nov 24;25(23):12608. doi: 10.3390/ijms252312608 (PMC11641600; doi:10.3390/ijms252312608)
Supplement: Supplementary file 1 [file ijms-25-12608-s001.zip › Supplement_Data/Histone Data/upgene_histone_AD_merge_H3K9ac.bed]

	location	average_value
0	0	1.2416381772558303
1	1	1.2782849717866238
2	2	1.2948553394184699
3	3	1.268188118142492
4	4	1.3073734400337058
5	5	1.3038929606176721
6	6	1.3106126745076967
7	7	1.279423941291174
8	8	1.2719880249888806
9	9	1.2658331165375423
10	10	1.3003769703228112
11	11	1.3488718677984346
12	12	1.362356304254005
13	13	1.3449075541566153
14	14	1.3734630962535037
15	15	1.3643290190963138
16	16	1.3243783885133356
17	17	1.3138393127314538
18	18	1.3350761427414901
19	19	1.3305830229729927
20	20	1.3374050183158046
21	21	1.3022846096442968
22	22	1.268952306941788
23	23	1.2339037944994056
24	24	1.2855078751776348
25	25	1.3319275019560632
26	26	1.372191200160955
27	27	1.3548341755105193
28	28	1.317586465905154
29	29	1.297903866434565
30	30	1.3305005090547097
31	31	1.3984062275598605
32	32	1.4264375194092715
33	33	1.4311958450916218
34	34	1.4748271484792987
35	35	1.4509989127571843
36	36	1.4761397100869378
37	37	1.5093617539612694
38	38	1.5332662422511785
39	39	1.5331012879638677
40	40	1.5378973289831208
41	41	1.5680702353538392
42	42	1.6490216933802002
43	43	1.765218195489326
44	44	1.8610705504631635
45	45	1.9928640890236746
46	46	2.148407093926855
47	47	2.1705682144581253
48	48	1.9672603186740925
49	49	1.7795848717623146
50	50	2.1715397166651846
51	51	2.584088130561308
52	52	2.6294479905811623
53	53	2.6780042899633996
54	54	2.5956632825951207
55	55	2.429472422791621
56	56	2.281971936902902
57	57	2.1279318518015957
58	58	1.9601102712633875
59	59	1.8923994537889002
60	60	1.8700217845893425
61	61	1.8026565993743473
62	62	1.746282268934384
63	63	1.6977657645327013
64	64	1.622241163327593
65	65	1.5254022440790596
66	66	1.4818118070593158
67	67	1.4416342950746035
68	68	1.4471560493455973
69	69	1.453599801775407
70	70	1.4503104290337967
71	71	1.432196473460363
72	72	1.4493232568962067
73	73	1.437820958218076
74	74	1.4071915148098528
75	75	1.3937968869234922
76	76	1.3667913674381975
77	77	1.3376968124724569
78	78	1.307411318136518
79	79	1.3172461142732002
80	80	1.348525787817325
81	81	1.3268715317135635
82	82	1.3220636401641763
83	83	1.3424700740957012
84	84	1.3564633154529104
85	85	1.338674138862003
86	86	1.323088192730095
87	87	1.33505772099646
88	88	1.3313994783241123
89	89	1.3425328847874287
90	90	1.323129879679698
91	91	1.3017105559023137
92	92	1.2972173376758596
93	93	1.3266303616330843
94	94	1.37532826481835
95	95	1.3453093221857357
96	96	1.3648059814840903
97	97	1.333537609665903
98	98	1.3156700260019865
99	99	1.3352143605106463
