# Supplementary material for: PPIA-coExp: Discovering Context-Specific Biomarkers Based on Protein–Protein Interactions, Co-Expression Networks, and Expression Data
Source: Int J Mol Sci. 2024 Nov 24;25(23):12608. doi: 10.3390/ijms252312608 (PMC11641600; doi:10.3390/ijms252312608)
Supplement: Supplementary file 1 [file ijms-25-12608-s001.zip › Supplement_Data/Histone Data/upgene_histone_Old_merge_H3K122ac.bed]

	location	average_value
0	0	0.8729531800572781
1	1	0.8874614655509935
2	2	0.8512340230757286
3	3	0.8283768828630678
4	4	0.8219627218029525
5	5	0.8943178419163754
6	6	0.9620574156214513
7	7	0.8971985110633265
8	8	0.8957369808090608
9	9	0.9190364768507995
10	10	0.875403481933574
11	11	0.906155112829296
12	12	0.9667555943632575
13	13	0.951505897453672
14	14	1.0009321316588835
15	15	1.0319786270909561
16	16	1.0148117962732168
17	17	1.0609676426313461
18	18	1.0922642051018852
19	19	1.0526220485427606
20	20	1.066344810942675
21	21	1.0595198858496424
22	22	0.996264260145829
23	23	0.9905373555333317
24	24	1.0031807787722817
25	25	0.9747219487909762
26	26	0.942585795330874
27	27	0.9750007938906573
28	28	0.9579399063516567
29	29	0.9479996123110976
30	30	0.9479473827807952
31	31	0.954899855754279
32	32	0.9794361159928361
33	33	0.9836536233716376
34	34	1.0305043718333164
35	35	1.0394788650225864
36	36	1.0526367214587893
37	37	1.1150926233492056
38	38	1.178701513059384
39	39	1.190315665131505
40	40	1.2352157314743013
41	41	1.31595061228288
42	42	1.3834232450187594
43	43	1.4692770697692983
44	44	1.5292929886504907
45	45	1.5734172408726292
46	46	1.708085229709014
47	47	1.7401308296029758
48	48	1.6048513074414497
49	49	1.4637704927373543
50	50	1.745928636563434
51	51	1.9385019578902685
52	52	1.9494774148160663
53	53	1.930668250338822
54	54	1.8667492159268928
55	55	1.9094383322943793
56	56	1.860527085084471
57	57	1.6985610797448165
58	58	1.5923163291919433
59	59	1.5248407140470064
60	60	1.4870890017712886
61	61	1.4203492353518787
62	62	1.3691060593226545
63	63	1.323642776355882
64	64	1.2853281005582358
65	65	1.2877766371687753
66	66	1.254971009137162
67	67	1.1902491814302925
68	68	1.1398349654993207
69	69	1.1252516512049926
70	70	1.125886582547901
71	71	1.1264184349720183
72	72	1.127656964434594
73	73	1.0832794351686308
74	74	1.0729380101422719
75	75	1.0969848739160808
76	76	1.0652356142746915
77	77	1.0298174470583235
78	78	1.0366590239566553
79	79	1.012128152263456
80	80	0.9578130752677713
81	81	0.9688598196654752
82	82	0.9915825702108076
83	83	1.009917351313871
84	84	1.0053335653757947
85	85	0.9906723129714999
86	86	0.9628472168381859
87	87	1.010417603439914
88	88	0.9954814523862493
89	89	1.0091892747952993
90	90	0.9908697963323384
91	91	0.9820913472351795
92	92	0.9725904772396401
93	93	0.9620845464660147
94	94	0.9869067100409612
95	95	1.0130129370213161
96	96	0.9978211252622265
97	97	1.0234884734936966
98	98	1.0465494524801273
99	99	0.9901699329304591
