# Supplementary material for: PPIA-coExp: Discovering Context-Specific Biomarkers Based on Protein–Protein Interactions, Co-Expression Networks, and Expression Data
Source: Int J Mol Sci. 2024 Nov 24;25(23):12608. doi: 10.3390/ijms252312608 (PMC11641600; doi:10.3390/ijms252312608)
Supplement: Supplementary file 1 [file ijms-25-12608-s001.zip › Supplement_Data/Histone Data/upgene_histone_Old_merge_H3K27ac.bed]

	location	average_value
0	0	0.8586940792197102
1	1	0.9142252278016645
2	2	0.8998685807457886
3	3	0.8799418230691772
4	4	0.8536002948952205
5	5	0.8304695404740908
6	6	0.8965110408416922
7	7	0.932250013205469
8	8	0.9467379584993045
9	9	0.9536782824092008
10	10	0.9398281602636211
11	11	0.9317093686314587
12	12	0.9394117261502374
13	13	0.9422606504896841
14	14	0.9733175194872878
15	15	1.0010283954444459
16	16	0.9794623112534961
17	17	0.9925163135270377
18	18	0.990422595687333
19	19	0.9768792670195867
20	20	1.0315689729625765
21	21	0.9853317838142939
22	22	0.9747081811124618
23	23	0.9809042743581952
24	24	0.9878280041806298
25	25	1.0320271692539384
26	26	0.9827128396221985
27	27	0.9791718511949343
28	28	0.9747544186678959
29	29	0.8929089843657243
30	30	0.9102381283924876
31	31	0.9551184648102868
32	32	0.9345621806200091
33	33	0.9835060033339218
34	34	1.0792815732403849
35	35	1.0807116620121313
36	36	1.0597398422058468
37	37	1.0349703494078704
38	38	1.1058119405126163
39	39	1.0899549415043268
40	40	1.0810160540665856
41	41	1.1530633720476129
42	42	1.2262443897209154
43	43	1.3090515894735755
44	44	1.3190500917566474
45	45	1.279329393858523
46	46	1.4087585153327915
47	47	1.4829884330931788
48	48	1.3486187438029789
49	49	1.2179530757094719
50	50	1.3801922317493613
51	51	1.656424403045783
52	52	1.6673292539739368
53	53	1.6400105258367388
54	54	1.6011463947304518
55	55	1.6253213127838813
56	56	1.6237841957764607
57	57	1.4669865476114754
58	58	1.4220683199645239
59	59	1.4230603170204743
60	60	1.373618543399323
61	61	1.3772523014153482
62	62	1.323311906351747
63	63	1.2594773584489007
64	64	1.2391525406316988
65	65	1.1687662063582787
66	66	1.192995659010873
67	67	1.1359828762097375
68	68	1.0529690678146395
69	69	1.0501767691378565
70	70	1.067353855821627
71	71	1.0856442101528008
72	72	1.0797294315253567
73	73	1.1059856220574646
74	74	1.0913343499254533
75	75	1.0902418409739427
76	76	1.0724497145093352
77	77	1.0872571760104994
78	78	1.04042753617258
79	79	1.0371064505544632
80	80	1.0450349168626236
81	81	0.9928627614190773
82	82	0.9880787263235933
83	83	0.9845057259963919
84	84	0.9872639384100167
85	85	0.9865505107885345
86	86	0.9740999684407646
87	87	1.0196175235781892
88	88	1.0464952539401138
89	89	1.0086572228532167
90	90	1.0342584247123936
91	91	1.0547714270984072
92	92	1.0399606990770462
93	93	1.0316898668021697
94	94	1.0437337750062925
95	95	1.100290141810537
96	96	1.0810877871818436
97	97	1.009153409757119
98	98	1.026944360355885
99	99	1.0092559626153375
