# Supplementary material for: PPIA-coExp: Discovering Context-Specific Biomarkers Based on Protein–Protein Interactions, Co-Expression Networks, and Expression Data
Source: Int J Mol Sci. 2024 Nov 24;25(23):12608. doi: 10.3390/ijms252312608 (PMC11641600; doi:10.3390/ijms252312608)
Supplement: Supplementary file 1 [file ijms-25-12608-s001.zip › Supplement_Data/Histone Data/upgene_histone_Old_merge_H3K4me1.bed]

	location	average_value
0	0	0.9108101282610953
1	1	0.9444873320860772
2	2	0.9581019554323423
3	3	0.9201859260123947
4	4	0.896756320758995
5	5	0.9330355989441924
6	6	0.9670499167605064
7	7	0.9403857325968891
8	8	0.9171295169914581
9	9	0.9064308395360609
10	10	0.9028621744596527
11	11	0.8824155982184169
12	12	0.864282943395177
13	13	0.8638493058443811
14	14	0.8486913679439858
15	15	0.8620171068182076
16	16	0.8629883733985404
17	17	0.8937194190635738
18	18	0.8830704744881998
19	19	0.8974031797631736
20	20	0.8856366988825496
21	21	0.8700306778854394
22	22	0.9334859059970947
23	23	0.9607562411513901
24	24	0.9619347591593783
25	25	0.9564673558146474
26	26	0.9298102403694201
27	27	0.9570144409496377
28	28	1.0140733231506815
29	29	1.0021582762498227
30	30	1.0431055829538356
31	31	1.0474352353577798
32	32	1.0540717995150315
33	33	1.0807326422771826
34	34	1.137893559808831
35	35	1.14860857990458
36	36	1.1707875680173747
37	37	1.1883949010253674
38	38	1.2247052809731607
39	39	1.2171570118510828
40	40	1.2482547300530225
41	41	1.2916080228877482
42	42	1.3150887408073169
43	43	1.3616192670747012
44	44	1.3955829758029057
45	45	1.3847141457238334
46	46	1.4263168592913478
47	47	1.4932047161580455
48	48	1.3941353086001556
49	49	1.2648597001852742
50	50	1.353471321010532
51	51	1.4981490861646078
52	52	1.5816296059492685
53	53	1.653188114491854
54	54	1.65836600621189
55	55	1.6496659265185603
56	56	1.6977914160671508
57	57	1.6648229291571666
58	58	1.5701047418540448
59	59	1.5236613096115268
60	60	1.5072531404859855
61	61	1.5100588167632478
62	62	1.4810111038132558
63	63	1.410697287709021
64	64	1.3578017718162432
65	65	1.340069814740473
66	66	1.3332230569549839
67	67	1.279029656234956
68	68	1.2367026416575744
69	69	1.251321216864876
70	70	1.23885593889648
71	71	1.1931116493561023
72	72	1.185371255091453
73	73	1.2023222784570047
74	74	1.1722208084268213
75	75	1.1648777247398998
76	76	1.1521310892724361
77	77	1.1337992593408517
78	78	1.130138674229988
79	79	1.1247769104029939
80	80	1.1184066822817018
81	81	1.0995100123057835
82	82	1.0661500937520523
83	83	1.0855295070061404
84	84	1.1039163083136507
85	85	1.0627556221925676
86	86	1.0619738521305462
87	87	1.0683797535014015
88	88	1.10930041182238
89	89	1.1175401922964494
90	90	1.090780275156893
91	91	1.0714541719543043
92	92	1.077034853985163
93	93	1.074951458493545
94	94	1.1078991759544705
95	95	1.1208279178272897
96	96	1.090778790548772
97	97	1.0606255861669542
98	98	1.080716476353135
99	99	1.075956200938108
