# Supplementary material for: PPIA-coExp: Discovering Context-Specific Biomarkers Based on Protein–Protein Interactions, Co-Expression Networks, and Expression Data
Source: Int J Mol Sci. 2024 Nov 24;25(23):12608. doi: 10.3390/ijms252312608 (PMC11641600; doi:10.3390/ijms252312608)
Supplement: Supplementary file 1 [file ijms-25-12608-s001.zip › Supplement_Data/Histone Data/upgene_histone_Old_merge_H3K9ac.bed]

	location	average_value
0	0	1.0884358715365354
1	1	1.1167919349998763
2	2	1.1716690744304015
3	3	1.2096717479309558
4	4	1.1777777357051333
5	5	1.265058853411854
6	6	1.3241133616484972
7	7	1.3157172845278808
8	8	1.2944328557308167
9	9	1.2753142265724753
10	10	1.2633180999970144
11	11	1.2707119768536823
12	12	1.3559509348633443
13	13	1.3786486039235208
14	14	1.3985313512482807
15	15	1.403315657733863
16	16	1.3557069168333933
17	17	1.4085264092660392
18	18	1.4760932104590947
19	19	1.4199775381505677
20	20	1.4067727324533181
21	21	1.381611531320267
22	22	1.3325197899304262
23	23	1.380343501994894
24	24	1.3580820159355467
25	25	1.3324903682072453
26	26	1.2821442058993502
27	27	1.2600366789821318
28	28	1.258400107148864
29	29	1.2159791592172424
30	30	1.2483414231278307
31	31	1.2191646371758889
32	32	1.1775641633638436
33	33	1.1737037369829488
34	34	1.2647747940900327
35	35	1.3671921752738239
36	36	1.4204258430708148
37	37	1.4792876720501515
38	38	1.53137566350238
39	39	1.5806277282735552
40	40	1.6978586423396014
41	41	1.8398017676090173
42	42	1.926222558175679
43	43	2.0286595584234006
44	44	2.1394292009816755
45	45	2.1886097890224727
46	46	2.4027771172536525
47	47	2.4243405827802262
48	48	2.1151152023784126
49	49	1.928842782331085
50	50	2.3097342609418408
51	51	2.829434948123033
52	52	2.9772722214182235
53	53	2.9461904752760244
54	54	2.8146257657646543
55	55	2.8316565017632955
56	56	2.860166224235727
57	57	2.6907151835477983
58	58	2.4743097027448657
59	59	2.3604532933213314
60	60	2.2689201575754727
61	61	2.233833932901949
62	62	2.1025576186097217
63	63	2.0056641080868878
64	64	1.9000957062009427
65	65	1.8794285892048355
66	66	1.8700883249843365
67	67	1.7893674206994261
68	68	1.6767486679512456
69	69	1.6452451098709877
70	70	1.6617934372754832
71	71	1.6293687984214993
72	72	1.5644142533832928
73	73	1.5772639855507562
74	74	1.564264805468875
75	75	1.4886579599454524
76	76	1.4864340436146395
77	77	1.4566338087169304
78	78	1.4267940827149597
79	79	1.4322252446055066
80	80	1.3699500172236387
81	81	1.3053817511375043
82	82	1.3005483032586151
83	83	1.3598288447120135
84	84	1.374453987077652
85	85	1.38525206162922
86	86	1.383404088951997
87	87	1.3969531056531157
88	88	1.4567878814062543
89	89	1.3773480922339791
90	90	1.3464770055549085
91	91	1.3569252804598555
92	92	1.3616447616463014
93	93	1.3634758352589935
94	94	1.3332743889033747
95	95	1.3376319485237829
96	96	1.3469586431599732
97	97	1.377402695781833
98	98	1.4185664852476227
99	99	1.378347358345136
